# Supplementary material for: Maize Anther Development Involves Translated Open Reading Frames From 3′ Untranslated Regions
Source: Adv Sci (Weinh). 2026 Feb 20;13(23):e23401. doi: 10.1002/advs.202523401 (PMC13104138; doi:10.1002/advs.202523401)
Supplement: Supplementary file 2 — Supporting File 2: advs74424‐sup‐0002‐DataFile.xlsx. [file ADVS-13-e23401-s001.xlsx]

## Sheet: Sheet1
Data S1. The expression information of all expressed genes at all stages.
	Transcriptome (FPKM)										Translatome (RPKM)										Proteomic (dNSAF; Walley et al., 2016)
Gene ID	0.5 mm anther	1.0 mm anther	1.3 mm anther	1.5 mm anther	2.0 mm anther	2.5 mm anther	3.0 mm anther	4.0 mm anther	5.0 mm anther	Pollen	0.5 mm anther	1.0 mm anther	1.3 mm anther	1.5 mm anther	2.0 mm anther	2.5 mm anther	3.0 mm anther	4.0 mm anther	5.0 mm anther	Pollen	Anther 1.0 mm	Anther 2.0 mm	W23 Pollen	B73 Mature Pollen
Zm00001eb000010	6.04	6.18	7.92	4.93	5.82	4.8	3.95	2.61	1.74	0.23	2.81	2.36	2.56	0.59	1.42	1.66	0.63	1.04	0.48	0.03	/	/	/	/
Zm00001eb000020	59.61	57.33	68.73	38.91	37.3	20.44	12.92	24.91	18.52	10.2	142.39	149.35	143.34	89.25	61.5	36.07	15.43	49.37	59.68	15.29	230.685	61.1076	0	0
Zm00001eb000060	8.17	12.98	21.95	15.19	31.61	27.96	28.16	15.22	8.77	1.1	7.14	1.14	1.58	2.36	2.63	2.45	3.01	3.88	4.57	1.23	/	/	/	/
Zm00001eb000070	22.66	41.05	42.54	31.3	32.86	24.91	20.9	30.05	10.74	1.19	0.15	0.5	0.08	0	0.08	0.09	0.34	0.2	0	0	/	/	/	/
Zm00001eb000170	15.06	11.57	11.4	11.85	9.35	7.47	6.15	8.49	8.64	4.85	4.94	6.98	6.15	11.38	10.34	6.44	3.36	7.1	3.65	1.68	/	/	/	/
Zm00001eb000180	0	0.45	1.83	2.39	7.09	10.27	8.72	0.75	0.39	0.67	0.21	0.21	1	0.17	4.01	8.67	6.6	2.01	0.36	0.63	5.53604	0	0	0
Zm00001eb000190	21.81	17.03	14.28	11.31	10.64	5.79	5.09	4.88	0.97	0.06	33.57	22.14	15.92	19.51	11.09	5.57	4.02	4.84	1.5	0.1	30.9412	29.4832	0	0
Zm00001eb000200	11.62	6.11	2.82	2.92	0.91	1.09	1.12	1.97	0	0	4.84	1.96	2.71	0.1	0.63	0.14	0.27	0.53	0	0	/	/	/	/
Zm00001eb000210	9.72	8.86	11.85	7.5	6.56	4.85	4.82	7.15	1.3	0	1.41	0.32	0.36	0.88	0.21	0.14	0.11	0.3	0.06	0	/	/	/	/
Zm00001eb000220	18.02	21.72	25.66	28.54	26.26	23.99	17.78	24.23	10.82	0	14.27	20.03	24.02	18.05	28.75	25.87	19.09	17.23	5.9	0.15	0	0	10.463	0
Zm00001eb000230	18.63	18.86	23.28	23.98	19.37	22.12	17.68	27.84	10.24	0	51.58	72.35	77.71	68.7	68.12	67.67	53.81	63.33	23.28	0.05	/	/	/	/
Zm00001eb000240	1.62	2.1	3.19	9.35	26.53	31.9	41.71	5.79	1.6	0	2.74	5.15	6.39	55.67	137.41	166.64	193	15.26	2.37	0.1	67.4719	138.275	0	0
Zm00001eb000300	53	52.37	61.34	199.08	65.6	33.81	23.14	53.9	23.89	1.14	0	0	0	0	0	0	0	0	0	0	/	/	/	/
Zm00001eb000310	1.36	4.12	7.89	56.93	13.17	5.11	7.38	2.81	2.24	0	0.22	0.16	0.22	0	0	0	0	0	0	0	/	/	/	/
Zm00001eb000320	14.89	18.12	25.95	19.97	29.44	34.28	25.81	27.21	35.58	17.41	29.62	42.34	57.36	55.82	75.42	102.6	63.9	61.5	36.97	8.62	592.834	1130.35	105.836	242.416
Zm00001eb000330	10.06	8.91	12.86	7.08	5.22	2.28	3.46	3.64	2.7	0.28	44.12	42.74	56.71	41.16	17.19	8.87	7.98	19.1	12.95	0.19	192.993	139.243	0	0
Zm00001eb000340	14.33	12.26	16.31	12.26	16.15	11.09	9.25	8.65	2.98	0.32	52.65	46.37	48.79	40.23	29.37	22.48	16.62	25.01	17.02	0.81	/	/	/	/
Zm00001eb000370	0	0	0	0	0	0	0	0	0.34	0	1.38	1.19	1.29	0.17	1.33	1.22	2.2	4	2.03	0.06	/	/	/	/
Zm00001eb000380	0.63	0.76	2.38	2.14	2.71	2.3	2.9	0.03	0	0	1.37	2.58	2.28	3.1	4.24	6.26	7.27	0.11	0.56	0	/	/	/	/
Zm00001eb000400	2.18	2.14	1.09	0.89	0.34	0.7	0.62	2.61	0.83	0	0.21	1.29	0.15	0.04	0	0.64	0.67	0.39	0.1	0	/	/	/	/
Zm00001eb000410	0.12	0.17	0.2	1.16	0.18	0.12	0.18	7.37	2.2	0.22	0	0.03	0	0.47	0.17	0	0.09	18.26	18.67	0.38	/	/	/	/
Zm00001eb000420	226.92	263.79	266.99	203.2	83.72	58.6	35.76	48.84	27.64	12.09	1245.35	805.1	536.17	390.39	252.53	130.91	116.47	74.09	101.61	25.58	3831.35	1634.48	222.145	1079.27
Zm00001eb000430	8.91	9.09	5.47	7.59	11.13	10.14	17.05	17.81	1.36	0	0	0	0	0	0	0	0	0	0	0	/	/	/	/
Zm00001eb000440	56.54	30.48	26.34	40.86	44.32	50.32	67.27	73.25	4.85	0.06	54.01	48.75	44	45.88	85.43	111.97	138	20.89	5.12	0.74	/	/	/	/
Zm00001eb000450	7.86	6.07	9.57	15.86	23.91	36.58	61.57	315.33	1.18	0	5.21	5.8	13.36	25.49	25.32	49.99	80.79	200	3.02	0.73	/	/	/	/
Zm00001eb000470	0.24	0.1	0.15	0.23	0.09	0.39	0.31	1.46	0.4	0	0.29	0.18	0.24	0.13	0	0.37	0.27	0.1	0.21	0	/	/	/	/
Zm00001eb000480	83.39	110.36	128.35	91.91	93.63	83.04	84.95	68.15	67.01	27.7	83.53	81.1	85.49	77.83	90.57	86.26	89.77	104.09	103.78	43.02	23.1914	80.6069	98.0759	285.832
Zm00001eb000490	151.63	169.81	139.8	102.42	72.11	36.75	31.56	18.09	7.76	0.34	349.04	302.88	436.13	255.52	132.5	65.65	51.12	22.83	10.27	9.14	7510.92	4349.93	0	0
Zm00001eb000500	1.31	1.99	2.49	2.28	2.74	1.91	2.59	1.93	0.58	0.04	5.75	3.51	3.07	1.16	4.37	3.35	3.99	2.82	0.25	0	/	/	/	/
Zm00001eb000510	4.92	5.25	5.72	6.86	6.96	6.3	6.43	13.37	18.74	4.38	3.24	4.24	5.69	1.9	4.65	4.63	5.6	8.71	7.19	0.46	/	/	/	/
Zm00001eb000520	7.95	8.18	10.27	6.8	12.4	12.6	16.77	6.28	2.08	0.13	9.56	6.17	6.03	4.63	4.99	4.85	4.24	2.93	1.13	0.19	0	2.09993	0	0
Zm00001eb000540	1.4	2.52	3.9	2.86	1.31	0.74	0.78	2.07	0.5	0.03	0.24	0.7	1.14	0.51	0.45	0.08	0.04	0.29	0.07	0.12	/	/	/	/
Zm00001eb000550	21.96	14.27	20.68	16.42	12.22	11.55	9.73	8.88	2.1	0.17	12.33	8.02	6.57	6.38	4.13	4.01	4.33	1.72	1.37	0.05	0	11.4727	0	0
Zm00001eb000560	9.18	11.8	14.13	11.18	12.91	11.85	10.29	7.07	2.62	0.99	0	0	0	0	0	0	0	0	0	0	/	/	/	/
Zm00001eb000570	4.09	3.32	5.21	3.37	4.75	3.15	2.27	2.11	19.68	4.68	0.51	0.99	0.64	2.19	0.68	0.35	0.31	1.72	19.53	4.14	0	0	9.53685	0
Zm00001eb000590	7.75	5.02	4.28	4.24	6.35	5.37	5.88	5.58	2.38	0.01	10.23	4.24	3.06	2.03	4.36	4.23	4.9	5.21	4.42	0.04	0	0	0	0
Zm00001eb000620	23.27	43.54	54.49	50.18	32.57	39.47	30.9	53.74	73.43	20.35	33.13	55.84	88.45	91.28	48.18	49.91	60.36	54.56	164.7	27.74	21.9673	161.051	812.308	401.027
Zm00001eb000640	3.27	3.36	3.54	3.5	3.8	2.84	2.3	4.04	0.81	0	1.73	2.19	2.31	0.51	3.71	4.29	4.34	3.18	1.32	0	/	/	/	/
Zm00001eb000650	13.08	10.04	9.81	7.78	6.22	3.84	2.52	5.05	1.4	0.14	10.46	10.13	6.21	3.58	2.97	1.01	1.52	4.67	1.94	0	/	/	/	/
Zm00001eb000660	0	0	0	0	0	0	0	0	0	0	0	0	0	0	0.2	1.91	4.06	1.34	0	0	/	/	/	/
Zm00001eb000670	68.87	85.92	64.78	56.92	37.81	45.34	28.66	57.67	40.02	34.41	20.15	26.13	30.15	16.21	15.56	15.94	11.26	9.8	8.2	20.1	/	/	/	/
Zm00001eb000680	4.73	9.09	13.57	24.96	20.3	11.19	7.05	4.65	2.58	2.5	5.34	4.59	14.21	17.38	10.45	5.5	2.32	1	0.75	0	/	/	/	/
Zm00001eb000690	16.45	13.74	10.5	11.63	17.74	12.75	13.89	12.34	3.56	0.2	15.64	12.85	10.77	4.39	6.91	4.93	4.91	3.55	1.63	0	/	/	/	/
Zm00001eb000700	101.58	94.02	82.98	96.31	78.16	77.48	58.81	99.12	33.02	1.22	180.46	199.24	235.65	243.58	249.33	165.07	139.5	145.15	77.65	3.03	/	/	/	/
Zm00001eb000710	14.99	11.26	13.17	24.44	14.42	13.45	11.75	5.65	1.78	0	25.47	23.2	18.46	14.81	19.89	17.66	17.35	5.39	2.46	0	7.30425	0	0	0
Zm00001eb000720	2.75	3.01	4.22	3.99	3.5	2.8	3.24	2	0.79	0	0.91	1.11	1.08	0.04	1.11	0.46	0.39	0.62	0.23	0	/	/	/	/
Zm00001eb000740	4.85	4.12	4.37	5.15	5.03	5.42	5.65	9.3	5.46	1.87	3.96	2.35	2.64	4.67	2.27	4.93	3.22	7.96	9.23	2.96	/	/	/	/
Zm00001eb000750	0.4	0.18	0.5	0.45	0.67	0.84	0.87	3.36	0.8	0.12	0.14	0	0.05	0.22	0	0.26	0.4	0.82	0.96	0	/	/	/	/
Zm00001eb000760	0.04	0.01	0	0.01	0	0	0.04	0.28	31.61	17.73	0	0	0	0	0	0	0.03	0.14	34.42	52.78	0	0	980.857	336.72
Zm00001eb000770	96.67	121.88	114.84	114.77	121.1	147.05	157.69	215.77	199.93	318.64	107.33	185.61	247.33	172.42	298.7	419.64	438.45	350.04	199.31	356.93	/	/	/	/
Zm00001eb000780	40.5	38.15	32.2	25.15	24.81	18.35	15.98	25.38	8.66	0.36	87.5	78.83	56.53	62.09	52.01	34	23.48	36.9	18.97	0.55	430.602	390.679	0	0
Zm00001eb000790	8.21	6.1	3.74	3.78	3.32	4.8	3.91	14.4	42.19	17.36	3.76	3.36	2.89	0.28	1.88	1.43	2.08	3.75	5.61	1.95	/	/	/	/
Zm00001eb000800	74.22	58.45	62.58	51.68	39.51	37.2	31.19	39.47	17.64	4.4	245.66	214.49	176.21	115.87	82.86	67.61	69.57	72.27	45.32	3.12	1940.98	1799.35	68.5082	33.7855
Zm00001eb000820	9.19	10.49	13.07	10.06	10.47	7.64	6	6.46	3.19	0	19.68	21.11	19	16.89	10.99	6.73	6.59	8.62	2.4	0.09	9.0908	0	0	0
Zm00001eb000840	0.03	0.9	0.22	0.1	0.26	0.25	1.35	1.03	0.06	0	0.22	0.08	0	0.17	0.44	0.37	1.18	0	0	0.58	/	/	/	/
Zm00001eb000850	2.19	0.96	1.21	0.16	0.2	0.14	0.05	1.38	24.2	0.24	0	0.87	3.01	0	0	0	0.44	2.92	25.03	0	/	/	/	/
Zm00001eb000860	11.11	13.58	18.16	16.19	18.34	15.27	14.64	12.03	9.7	4.27	18.07	16.77	18.56	20.19	13.95	11.91	11.02	12.26	10.18	2.03	339.584	507.551	59.2215	44.2581
Zm00001eb000870	7.6	9.78	13.5	8.41	11.82	7.71	8.74	8.03	2.45	0.05	11.63	5.77	5.31	3.69	4.37	5.56	6.87	7.62	4.23	0.15	/	/	/	/
Zm00001eb000880	0.1	0.15	0.5	0.94	2.4	2.13	3.44	1.84	1.84	0	0.05	0.3	0.25	1	1.3	1.82	2.39	1.56	1.72	0	/	/	/	/
Zm00001eb000890	32.11	27.36	28.66	17.01	11.84	7.73	4.28	0.45	0.48	0.02	59.39	37.05	30.93	17.49	17.3	11.97	6.2	1.37	0.61	0.03	3.04762	9.64863	0	0
Zm00001eb000900	8.41	5.58	2.86	4.88	2.97	6.83	7.65	7.48	2.93	0.07	0.41	0.3	0	0.07	0.42	0.74	1.97	0.07	0.41	0	/	/	/	/
Zm00001eb000910	9.15	8.88	6.11	8.08	5.2	5.18	6.25	9.01	3.86	1.12	80.05	52.35	21.94	30.81	27.64	20.05	23.19	27.45	9.94	0.52	/	/	/	/
Zm00001eb000920	15.35	14.27	15.49	19.53	17.58	15.08	15.3	19.21	5.94	0.08	60.73	32.66	32.59	44.1	31.87	26.58	25.82	26.8	10.07	0.19	23.2074	24.6004	0	0
Zm00001eb000930	0.19	0.25	0.37	0.76	1.85	0.84	0.93	4.39	0.91	0	0	0.16	0.15	0.09	0.62	0.21	0.57	0.39	0.19	0	/	/	/	/
Zm00001eb000940	0.08	0.29	0.1	0.11	0.55	0.27	0.34	3.58	0.31	0	0	0	0	0	0	0	0	0	0	0	/	/	/	/
Zm00001eb000960	1.89	1.69	2.2	1.51	1.94	1.04	0.8	1.34	0.49	0	7.3	5.96	6.63	3.76	5.31	4.52	2.27	2.62	2.6	0	/	/	/	/
Zm00001eb000970	14.4	22.85	28.75	22.28	19.47	19.9	15.05	20.56	50.74	0.31	13.28	30.97	33.7	38.79	29.19	23.15	20.14	39.32	99.42	0.35	0	0	46.9482	9.73423
Zm00001eb000980	13.75	16.07	16.51	12.87	12.7	14.94	15.39	19.45	18.43	1.23	8.53	11.09	17.54	7.01	15.17	13.35	15.39	24.99	25.11	3.6	178.669	80.5994	0	14.1268
Zm00001eb000990	11.2	6.67	5.44	8.15	9.22	9.15	9.62	8.38	1.98	0.07	5.29	5.89	3.31	7.46	13.97	13.28	16.99	5.75	0.69	0	17.2321	198.074	0	0
Zm00001eb001000	18.92	13.48	15.45	11.28	15.09	11.63	12.71	10.11	4.76	0.81	23.4	19.64	20.58	14.73	12.94	14.93	8.7	13.91	5.25	0.28	53.6208	31.9237	9.26536	5.87966
Zm00001eb001010	2.26	4.91	8.87	14.04	20.09	12.46	8.04	3.39	1.26	0	3.69	5.91	9.17	33.26	40.34	32.68	13.98	8.96	3.22	0.28	0	12.1259	0	0
Zm00001eb001020	1.96	2.13	5.19	5.6	5.7	3.16	3.17	3.06	0.46	0	1.91	1.34	1.94	1.03	3.7	2.33	2.61	1.87	1.14	0	/	/	/	/
Zm00001eb001030	0.48	1.37	2.7	1.41	0.85	0.41	0.08	0	0	0	0.5	0	0.82	0	0	0	0	0	0.17	0	/	/	/	/
Zm00001eb001040	4.14	3.71	4.93	7.06	8.66	7.73	6.92	7.46	2.97	0.15	3.42	2.99	3.87	4.23	5.26	7.09	5.15	3.04	2.45	0.11	/	/	/	/
Zm00001eb001050	12.92	8.57	9.52	10.58	9.48	12.72	10.95	11.02	9.94	0.41	2.24	2.79	2.42	1.16	3.27	5.34	2	2.65	4.28	0	/	/	/	/
Zm00001eb001060	1.94	1.1	0.57	1.38	0.63	0.36	0.41	4.04	8.4	0	0.49	0.04	0	0.09	0.06	0.06	0.12	0.56	2.36	0	/	/	/	/
Zm00001eb001070	24.24	21.2	26.18	27.18	25.13	21.24	17.68	22.61	15.56	0.1	53.23	61.35	57.64	59.17	54.31	47.29	33.12	57.15	53.33	0.72	182.56	216.741	39.3907	31.7464
Zm00001eb001110	21.18	32.14	31.18	21.91	22.43	19.76	22.16	28.82	18.13	1.51	81.69	93.47	95.42	56.81	54.8	46.64	45.99	58.84	85.49	6.66	502.186	247.885	24.2186	18.5418
Zm00001eb001120	2.75	1.35	1.24	2.07	3.51	6.82	7.65	6.74	9.47	0.04	3.52	3	0.66	3.9	3.59	11.23	5.76	4.86	7.3	0	/	/	/	/
Zm00001eb001130	14.86	30.46	34.01	20.85	15.14	13.48	49.43	13.64	89.92	65.05	39.44	54.33	77.89	43.94	27.34	37.11	96.93	100.11	45.37	50.33	7.26172	10.6059	0	0
Zm00001eb001140	2.57	8.28	10.72	13.02	11.87	10.26	11.25	10.08	0.71	0.03	1.45	6.44	11.24	13.86	9.22	8.65	13.44	25.94	1.58	0	/	/	/	/
Zm00001eb001150	2.59	3.31	2.81	2.29	3.23	1.46	2.18	4.13	2.26	0	2.4	1.83	1.91	6.42	1.55	1.06	1.51	3.28	2.78	0.17	/	/	/	/
Zm00001eb001160	0.89	0.81	0.52	0.71	1.05	0.54	0.49	0.62	0.53	0	0	0	0	0.14	0	0.13	0	0	0	0	/	/	/	/
Zm00001eb001170	1.37	1.43	1.48	2.64	2.62	4.15	3.15	5.05	1.51	0.04	6.22	4.27	2.59	5.2	9.25	13.47	12.21	32.38	16.13	0	/	/	/	/
Zm00001eb001180	4.87	4.02	3.14	3.26	4.24	2.47	3.46	3.14	1.88	0.23	21.42	17.7	10.72	6.85	9.61	7.06	7.38	13.38	4.49	0	13.2587	9.6956	0	0
Zm00001eb001190	9.36	7.7	6.87	5.99	5.75	5.91	5.34	2.45	0.27	0	7.34	13.47	7.06	2.51	9.02	6.11	6.34	1.01	0.87	0.07	404.306	356.67	0	0
Zm00001eb001200	11.06	10.6	12.68	14.79	10.59	10.82	7.21	12.16	3.72	0.04	31.34	27.34	26.45	31.54	17.61	21.51	11.29	25.18	10.99	0.05	0	6.08329	0	0
Zm00001eb001220	1.56	3.36	1.98	3.9	4.49	5.37	2.97	7.09	2.05	0	1.93	2.2	1.51	0.82	3.85	7.31	2.21	15.13	4.93	0	/	/	/	/
Zm00001eb001240	38.04	32.92	29.76	21.65	18.05	15.71	13.86	17.7	6.79	0	423.59	432.53	336.89	166.36	117.05	78.04	58.57	113.73	94.5	1.21	2786.06	1886.77	2237.28	1512.77
Zm00001eb001260	23.45	17.68	18.12	14.45	12.48	11.01	8.01	13.23	2.94	0	34.98	35.16	21.84	27.19	8.9	11.15	5.06	10.82	1.89	0.06	/	/	/	/
Zm00001eb001270	8.1	7.29	6.51	6.81	9.91	13.87	10.25	16.38	37.05	43.57	3.23	5.04	3.66	1.49	6.54	8.4	7.08	7.53	11.47	18.11	/	/	/	/
Zm00001eb001280	8.23	17.82	17.79	8.01	5.53	2.46	2.95	19.03	7.49	1.5	19.06	21.63	22.09	2.52	11.16	5.74	3.45	22.08	11.48	0.16	/	/	/	/
Zm00001eb001290	10.29	14.16	16.36	12.67	13.76	11.98	10.34	10.4	5.24	0.07	8.87	9.26	9.33	7.78	6.22	5.63	4.4	2.36	3.29	0	/	/	/	/
Zm00001eb001330	0	0.11	0.29	0.11	0.21	0	0	0	0.23	0.1	2.61	3.89	2.4	3.67	3.49	3.61	4.36	3.77	1.61	0	/	/	/	/
Zm00001eb001340	26.38	49.83	56.41	54.64	73.6	81.39	198.25	28.66	37.18	0.62	77.56	95.34	128.7	168.82	193.14	223.22	396.11	101.66	124.23	1.78	318.495	375.937	114.389	59.0377
Zm00001eb001350	6.34	7.1	8.37	5.46	4.57	2.78	4.09	2.79	1.06	0.03	23.39	19.27	11.94	7.48	4.98	4.6	4.88	7.5	3.72	0	66.912	59.6494	0	0
Zm00001eb001360	16.36	12.94	17.88	12.29	18.39	25.7	26.04	11.53	19.78	7.8	31.09	31.8	24.75	23.26	24.45	34.5	34.9	22.4	25.39	2.77	0	0	30.0972	37.7777
Zm00001eb001370	1	1.04	0.79	0.18	0.46	0.11	0.52	2.9	30.77	12.42	1.48	0.86	0.19	0.04	0.05	0.08	0.47	5.9	29.57	30.74	0	0	741.779	665.548
Zm00001eb001400	146.67	136.58	161.29	177.59	136.66	151.49	146.87	121.16	172.88	4.04	218.52	272.78	315.9	304.15	323.95	270.89	267.42	255.18	417.33	13.57	/	/	/	/
Zm00001eb001410	0.18	1.01	1.69	0.52	1.65	2.83	2.22	0.4	0.18	0.08	0	0	0	0	0	0	0	0	0	0	/	/	/	/
Zm00001eb001430	40.41	38.28	46.52	53.94	42.35	26.93	20.66	16.61	8.01	2.09	75.46	81.58	88.78	103.8	67.86	42.79	29.14	33.44	20.54	7.94	29.6568	12.3595	0	0
Zm00001eb001440	4.04	2.75	4.05	2.75	2.54	2.08	1.52	2.89	5.75	0.68	2.61	2.76	1.55	0.47	1.54	0.82	0.95	3.4	3.85	0.16	/	/	/	/
Zm00001eb001460	69.97	61.07	39.92	45.33	19.88	7.62	5.87	3.7	2	1.71	0.36	0.35	0.06	0.18	0.2	0.36	0.18	0	0.03	0	/	/	/	/
Zm00001eb001470	6.36	6.77	6.4	9.63	8.51	6.43	4.86	8.98	3.44	0.92	18.47	20.93	13.23	31.61	16.06	10.27	9.32	22.54	11.31	0.51	/	/	/	/
Zm00001eb001480	0	0	0	0	0	0	0	0	0	0	3.27	3.22	1.95	0.97	2.41	2.2	2.04	2.64	1.72	0.51	/	/	/	/
Zm00001eb001490	6.91	8.49	10.23	6.08	9.03	10.23	9.05	12.15	13.68	2.98	15.13	21.15	17.8	12.42	18.16	24	18.45	46.97	45.79	6.02	/	/	/	/
Zm00001eb001500	10.66	5.54	4.42	3.82	3.88	3.35	2.45	1.04	1.31	0.14	5.99	7.73	3.98	3.73	3.68	3.16	4.83	0.84	2.28	0	/	/	/	/
Zm00001eb001510	4.6	5.8	8.65	5.24	6.56	11.88	13.79	2.67	0.86	0.01	6.21	9.01	6.87	5.86	8.91	9.58	16.56	1.95	0.93	0.12	16.4112	0	0	0
Zm00001eb001520	17.8	11.66	9.77	9.06	4.96	4.36	3.23	0.33	0.88	0.86	0	0	0	0	0	0	0	0	0	0	/	/	/	/
Zm00001eb001530	5.42	2.7	2.87	3.39	2.05	0.97	1.15	6.43	2.4	0	5	4.16	5.47	8.34	5.61	5.14	3.32	2.86	3.57	0	/	/	/	/
Zm00001eb001550	0.65	0.29	0.55	0.81	0.67	0.38	0.42	0.56	0.24	0	0.84	0.61	1.62	0.05	0.92	1.08	0.79	0.56	0.48	0.05	/	/	/	/
Zm00001eb001560	9.79	13.68	6	9.15	11.63	24.94	27.45	92.39	111.4	0	0.78	1.59	1.19	4.63	1.72	7.41	5.15	38.56	54.76	0	/	/	/	/
Zm00001eb001570	20.88	57.9	102.36	27	29.07	18.27	20.5	8.26	3.83	0.35	14.43	33.72	60.53	10.55	9.02	7.54	9.13	36.97	4.45	0.36	0	14.8557	0	0
Zm00001eb001590	5.63	11.02	15.95	4.1	1.94	1.86	3.02	14.11	2.26	0.05	5.68	5.19	7.59	0.7	0.75	0.62	0.96	8.92	1.99	0.03	/	/	/	/
Zm00001eb001600	2.59	2.29	2.87	4.41	7.19	5.64	2.1	1.16	0.9	0.01	5.32	5.37	6.96	17.04	22.94	16.61	5.95	1.74	3.32	0	/	/	/	/
Zm00001eb001630	63.78	26.65	28.17	33.6	35.59	20.6	13.4	0	0	0	8.09	4.45	9.37	8.12	3.23	1.16	1.45	0	0	0	/	/	/	/
Zm00001eb001640	12.22	19.05	16.67	15.35	15.65	17	19.07	14.62	2.98	0.86	22.39	30	34.77	29.83	35.22	35.76	58.28	18.35	9.69	0.08	/	/	/	/
Zm00001eb001650	14.25	12.78	13.06	14.18	10.36	11.08	7.85	5.79	1.8	0.46	44.58	41.5	27.53	32	43.52	32.45	36.66	20.58	6.09	0	24.1335	141.077	0	0
Zm00001eb001670	46.09	33.32	23.53	30.29	32.85	34.53	40.08	63.18	36.71	2.36	66.82	59.47	41.21	36.28	39.36	38.48	42.53	33.97	38.44	2.32	/	/	/	/
Zm00001eb001680	132.89	118.82	124.29	143.21	113.7	111.08	94.08	91.69	42.1	6.44	211.41	218.2	231.83	252.9	352.89	234.9	195.68	191.22	57.89	5.66	/	/	/	/
Zm00001eb001690	0	0.2	0.04	0.1	0.01	0.01	0	0	0.01	0	0.03	0.11	0	1.87	0	0.1	0.1	0	0	0	/	/	/	/
Zm00001eb001700	28.85	28.61	25.61	18.86	11.68	10.6	9.06	23.45	8.5	0.49	31.34	31.01	23.48	11.37	15.39	10.53	7.43	19.79	11.01	0.07	/	/	/	/
Zm00001eb001710	17.77	32.06	23.52	23.04	22.26	27.93	18.51	14.26	26.84	10.54	9.86	9.06	8.12	2.02	5.96	6.89	6.14	4.98	11.4	12.53	45.677	20.0199	0	0
Zm00001eb001720	0.12	0.49	0.31	0.61	1.07	3.1	8.28	28.16	2.88	0.11	0	0.18	0.32	0.25	0.72	1.29	6.45	14.43	2.05	0	/	/	/	/
Zm00001eb001740	1.22	8.31	4.13	5.07	3.24	1.57	1.39	3.52	2.11	2.26	0.35	0	0	0	0	0	0	0.3	0.18	0	/	/	/	/
Zm00001eb001760	18.96	27.27	19.73	13.72	7.38	9.25	8.09	5.89	1.84	0.19	12.08	21.78	29.46	15.63	8.59	9.44	9.63	5.61	2.66	0.08	/	/	/	/
Zm00001eb001770	0.03	0.07	0.05	0	0.06	0	0.01	2.62	1.2	0	0	0	0	0.03	0	0	0	0.62	0.57	0	/	/	/	/
Zm00001eb001780	3.48	2.38	1.06	1.79	3.27	4.01	4.99	5.34	0.78	0	2.63	3.26	1.77	1.38	4.14	6.45	5.76	3.24	1.96	0.02	130.546	102.042	10.3169	135.864
Zm00001eb001790	0	1.29	1.03	0.67	0.2	0.19	1.73	0.13	0.34	0	0	0	0.39	0	0	0	0	0.5	0.2	0	/	/	/	/
Zm00001eb001810	24.08	28.5	20.68	26.84	22.96	35.72	27.25	26.98	16.83	5.09	72.99	86.34	72.83	84.3	98.6	122.65	117.56	50.78	94.03	48.57	/	/	/	/
Zm00001eb001830	19.91	23.17	26.46	75.83	171.18	131.79	59.79	24.89	27.35	12.58	6.76	12.84	15.76	45.63	176.47	135.08	53.56	31.18	28.23	42.51	71.3241	842.128	431.441	172.095
Zm00001eb001840	20.74	32.64	29.49	39.62	43.89	43.94	36.93	29.31	8.4	1.81	25.23	29.71	35.76	23.09	33.42	31.19	43.74	39.61	16.43	0.31	/	/	/	/
Zm00001eb001860	38.05	34.32	38.36	33.99	30.75	23.64	19.94	33.56	40.86	2.42	21.94	21.79	19.98	12.57	16.88	11.48	7.93	16.09	15.05	1.02	/	/	/	/
Zm00001eb001870	19.5	22.64	19.94	16.28	17.53	15.04	13.85	17.7	21.04	2.64	37.62	29.79	28.42	21.2	18.32	20.65	13.74	25.88	22.98	0.5	/	/	/	/
Zm00001eb001880	27.36	30.04	28.34	14.2	16.11	17.07	19.13	14.41	5.43	0	24.85	34.43	23.65	16.92	15.28	18.92	21.47	126.11	2.27	0.55	/	/	/	/
Zm00001eb001890	42.36	37.35	29.24	28.57	19.82	20.99	15.77	33.9	14.51	1.51	14.44	15.38	6.56	3.71	10.24	8.17	7.76	7.26	3.58	0	/	/	/	/
Zm00001eb001900	10.15	7.81	5.24	5.78	8.36	10.08	10.5	35.81	22.1	0.12	4.77	3.42	2.74	4.77	3.29	3.61	3.1	8.17	4.64	0	10.5831	0	0	0
Zm00001eb001910	3.6	2.6	3.66	3.68	3.91	3.62	3.46	3.15	1.6	0.05	16.56	13.36	12.13	7.9	9.54	6.41	5.05	16.39	8.73	0.06	5.1696	5.71851	0	0
Zm00001eb001920	0	0	0	0	0.08	0.18	0.31	1.17	0.36	0	0	0	0	0	0	0	0.52	0.14	0	0	/	/	/	/
Zm00001eb001940	9.63	21.39	14.9	12.5	10.78	15.66	13.56	21.31	23.64	3.62	20.95	27.14	15.92	19.2	10.41	12.65	11.65	22.32	31.34	9.2	/	/	/	/
Zm00001eb001950	5.11	20.35	18.77	35.24	29.62	51.45	47.26	287.68	19.75	0.58	3.85	9.43	14.65	7.18	25.74	24.88	31.56	178.55	25.12	0	0	25.6594	0	0
Zm00001eb001970	1.4	0.44	0.16	0.08	0.24	0.1	0	2.17	0.65	0	0	0.11	0.16	0	0.16	0	0	0.14	0	0	/	/	/	/
Zm00001eb001980	29.26	19.85	22.65	23	16.97	17.34	14.94	27.72	23.8	2.81	8.2	9.25	11.26	6.79	9.78	11.54	7.38	5.2	5.06	2.32	/	/	/	/
Zm00001eb002000	18.3	18.41	23.49	27	24.79	22.58	19.69	9.05	6.1	0.45	28.62	22.13	21.5	27.27	20.51	15.94	14.93	13.1	9.59	1.04	/	/	/	/
Zm00001eb002010	3.05	3.05	1.05	1.19	1.67	2.33	1.81	4.47	0.45	0.01	3.6	1.43	0.92	4.42	0.69	2.16	1.16	0.94	0.11	0.03	/	/	/	/
Zm00001eb002020	10.84	10.83	6.52	4.42	4.48	3.97	3.29	3.35	1.08	0.93	8.77	4.1	1.39	0.95	2.41	3.41	3.15	5.7	1.56	0.26	/	/	/	/
Zm00001eb002030	5.61	8.03	6.83	13.74	18.31	14.71	9.09	4.78	0.7	0.01	6.12	5.03	4.76	12.49	13.45	12.48	3.91	3.93	0.61	0.02	/	/	/	/
Zm00001eb002040	6.61	6.73	6.38	6.3	7.91	6.26	6.52	11.7	14.11	2.76	5.7	5.37	2.8	3.15	4.7	3.84	5.81	7.82	8.31	1.89	/	/	/	/
Zm00001eb002060	189.02	191.9	174.16	138.34	120.06	101.53	84.72	107.01	38.63	0.14	813.3	982.73	886.06	797.06	420	362.08	278.34	321.31	128.91	1.22	2212.88	1199.53	491.134	273.478
Zm00001eb002070	25.8	23.76	31.86	31.73	25.2	23.4	18.34	32.93	21.84	0.46	12.08	21.78	24.73	25.73	12.13	14.37	7.94	10.59	4.21	0	/	/	/	/
Zm00001eb002090	2.02	1.83	1.92	2.24	3.39	2.62	3.06	1.35	0.54	0	3.4	5.32	4.35	7.25	8.07	8.57	8.73	1.98	1.52	0	34.1658	103.994	0	0
Zm00001eb002100	0.41	0.49	0.68	0.91	1.7	1.15	1.8	11.98	14.69	0.02	0.37	0.72	0.55	0.44	1.1	1.52	1.46	27.11	16.44	0.25	/	/	/	/
Zm00001eb002170	23.56	23.07	23.03	17.47	12.52	8.73	5.88	9.09	2.57	0.29	42.09	40.25	27.71	26.37	10.74	6.83	3.58	4.72	1.97	0.08	0	8.89202	0	0
Zm00001eb002180	13.59	15.84	14.41	14.64	13.04	15	16.33	13.41	8.11	0	71.14	53.75	47.86	44.13	42.82	45.49	45.34	23.35	33.2	1.19	/	/	/	/
Zm00001eb002190	1.71	2.65	1.61	3.09	2.52	2.86	1.42	0.71	0.37	0	0.84	0.82	2.23	2.2	1.28	1.23	0.96	0.13	0.31	0	/	/	/	/
Zm00001eb002200	3.82	2.72	2.81	4.34	4.91	4.64	6.03	3.34	0.63	0	4.79	2.4	6.18	0	4.15	4.83	5.45	1.63	1.2	0	/	/	/	/
Zm00001eb002220	43.36	69.8	118.61	111.26	105.6	81.74	53.71	50.76	28.27	0.65	42.37	94.43	157.82	194.24	166.25	111.69	72.72	77.58	67.58	0.82	236.637	464.252	250.76	274.121
Zm00001eb002240	3.64	7.16	8.1	7.97	9.78	7.88	4.72	3.24	5.67	0.29	1.83	3.08	1.64	1.38	2.8	3.59	1.89	2.96	2.75	0.16	/	/	/	/
Zm00001eb002250	0.04	0	0	0.12	0.02	0.03	0	0.66	0.02	0	0	0	0	0	0.07	0.04	0.04	3.78	0.21	0	/	/	/	/
Zm00001eb002260	14.86	16.63	17.4	13.91	15.38	11.51	11.68	14.67	4.76	0.06	60	59.14	52.61	39.71	24.43	21.02	21.91	31.39	13.99	0.23	424.82	218.014	21.1349	16.5855
Zm00001eb002270	5.74	16.25	14.43	23.44	29.84	37.34	40.48	133.42	19.12	0.54	4.19	10.81	19.89	15.16	40.6	57.99	68.34	408.61	120.94	2.23	24.9765	36.1412	0	0
Zm00001eb002280	0.2	0	0	0	0	0	0	0	0	0	0.84	0	0	15.43	1.54	0.94	0	0	0	0	/	/	/	/
Zm00001eb002290	2.54	1.47	0.53	0.07	0.08	0.04	0.09	2.68	3.26	1.14	1.24	1.31	0.69	0	0	0.12	0.06	3.84	4.09	0.43	/	/	/	/
Zm00001eb002300	0	0	0	0	0	0.42	3.89	47.84	2.18	0.19	0.02	0.07	0.14	0.02	3.32	1.44	9.28	326.16	28.84	3.4	0	0	12.1717	12.6574
Zm00001eb002320	312.19	328.35	308	351.2	252.7	209.6	156.18	252.58	240.33	3.6	135.29	241.82	291.32	224.03	194.87	154.96	106.02	91.76	198.5	6.81	/	/	/	/
Zm00001eb002350	0	0	0	0.14	0.03	0	0	2.21	0.87	0.03	0	0	0	0	0	0	0	18.61	3.52	0.06	/	/	/	/
Zm00001eb002380	0	0.03	0	0	0.01	0	0.07	0.04	0.39	0	0.03	0.02	0.07	0	0	0	0	0.73	5.12	0	/	/	/	/
Zm00001eb002390	2.32	3.59	2.29	1.28	4.5	24.34	30.86	1248.94	206.71	0	2.77	3.79	1	0.2	0.51	11.57	15.55	151.6	23.66	0.22	/	/	/	/
Zm00001eb002420	4	8.58	16.01	11.53	16.56	12.02	14.29	13.77	29.78	0.2	5.46	6.66	5.77	16.92	14.62	12.63	9.11	24.4	42.21	0.18	24.0979	112.218	0	0
Zm00001eb002430	10.22	8.59	11.19	10.46	11.64	9.02	8.28	6.51	7.29	0.86	11.89	10.02	10.39	10.2	10.39	9.15	8.81	8.75	12.67	1.12	/	/	/	/
Zm00001eb002440	0.37	0.75	1.52	3.52	4.2	2.93	3.33	6.07	0.86	0	0.45	0.51	0.55	0.32	1.97	1.32	1.56	2.12	0.52	0	/	/	/	/
Zm00001eb002450	12.99	16.05	17.12	12.69	14.03	10.16	7.69	5.62	4.24	0.67	18.66	21.8	14.26	7.15	9.84	7.18	4.49	5.45	5.11	0	30.4853	26.6999	0	0
Zm00001eb002460	14.77	18.22	31.36	28.36	25.53	17.79	14.68	11.85	3.83	0.6	12.79	12.69	19.8	21.33	13.77	10.89	9.21	6.85	3.32	0.64	53.4994	35.8713	0	0
Zm00001eb002470	16.21	10.74	9.66	13.93	17.63	13.69	15.68	36.06	6.6	0	14.22	8.83	9.05	4.22	10.9	12.46	14.28	9.99	1.84	0.23	/	/	/	/
Zm00001eb002480	0.83	0.61	0.47	0.81	1.09	1.14	1.06	2.1	0.56	0	0.05	0	0.05	0.16	0.21	0.28	0.66	0.34	0	0	/	/	/	/
Zm00001eb002490	2.53	4.77	9.83	8.1	7.54	4.9	4.55	8.05	4.44	0	1.64	1.66	4.46	2.88	3.3	2.43	2.3	3.26	2.54	0.02	/	/	/	/
Zm00001eb002510	0.2	0.37	0.71	1.33	1.74	1.46	1.42	5.89	4.28	0.01	0.24	0.66	1.19	2.85	4.23	3.4	2.64	8.39	11.82	1.2	/	/	/	/
Zm00001eb002520	118.77	79.34	54.32	38.19	17.75	13.55	10.13	33.17	4.68	0.2	105.9	94.72	58.41	46.27	23.13	16.02	10.33	34.67	11.05	0.82	474.155	246.073	7.023	0
Zm00001eb002530	33.97	30.99	27.45	35.31	41.63	37.28	26.52	33.06	42.93	51.1	54.37	62.14	51.8	57.64	57.16	49.93	33.75	55.54	27.06	22.76	/	/	/	/
Zm00001eb002540	14	10.85	12.84	10.76	8.52	6.66	4.74	10.12	4.95	0.17	17.63	12.07	9.48	4.74	4.96	3.57	1.86	8.15	7.87	0.16	/	/	/	/
Zm00001eb002550	26.76	28.77	31.08	29	26.45	30.58	30.1	35.66	24.68	13.57	22.61	25.5	20.92	19.09	22.32	21.61	24.9	16.5	10.71	0.74	/	/	/	/
Zm00001eb002560	9.91	11.3	14.51	13.17	10.24	9.71	8.4	13.17	3.81	0	7.57	10.77	10.13	9.77	5.57	8.13	6.44	6.71	3.1	0.14	/	/	/	/
Zm00001eb002570	15.05	21.33	21.5	31.07	28.2	25.45	22.92	19.6	36.74	2.53	39.72	66.04	87.96	98.64	72.55	48.39	33.23	40.18	48.2	2.8	192.715	371.978	9.60535	56.5057
Zm00001eb002590	0.43	1.34	0.44	2.01	2.41	1.46	2.17	1.24	2.32	0	0	0.09	0	0	0	0	0	0	0.06	0	/	/	/	/
Zm00001eb002610	25.69	19.01	8.39	10.98	10.73	12.68	11.69	22.71	10.33	0.4	22.07	16.04	7.39	4.74	5.8	7.47	7.85	8.24	4.26	0.41	0	11.7008	0	0
Zm00001eb002620	0.32	2.37	2.41	5.81	7.58	8.31	4.47	8.7	0.69	0.41	0	1.14	0.75	4.94	8.66	8.92	5.34	2	0.83	1.75	0	238.878	0	0
Zm00001eb002640	69.92	53.6	49.07	46.52	37.5	24.26	18.15	25.81	15.74	0.52	116.37	125.53	103.66	76.73	54.14	46.51	24.39	94.02	56.65	0.62	12476	8882.91	713.205	1339.71
Zm00001eb002660	0.93	0.51	0.21	0.05	0.08	0.08	0.09	33.56	19.46	0	0.18	0.13	0.06	0	0.31	0	0.13	14.96	16.37	0	/	/	/	/
Zm00001eb002680	22.15	14.99	13.62	12.17	11	8.78	8.16	13.27	39.58	3.09	7.8	4.53	4.43	1.07	4.22	2.19	1.46	2.65	6.5	0.21	/	/	/	/
Zm00001eb002690	0.09	1.37	1.14	4.22	11.17	15.87	21.54	24.59	22.64	0.02	0.11	0.88	0.83	2.91	10.14	9.97	16.39	17.5	24.24	0.05	/	/	/	/
Zm00001eb002700	0.03	0.05	0.06	0.39	0.56	3.38	4.78	2.41	3.31	0.02	0.04	0.08	0.04	0.14	0.18	5.15	10.49	3.09	6.43	0.09	/	/	/	/
Zm00001eb002720	0	0	0	0.03	0.01	0.04	0.01	0	0.02	0	0.18	0.31	0.21	1.39	0.59	0.38	0.63	0.26	0.09	0	/	/	/	/
Zm00001eb002740	13	10.69	7.93	9.97	18.1	17.14	14.32	16.78	10.41	10.76	7.84	7.42	2.79	7.62	13.18	9.25	9.26	6.22	8.78	0.31	/	/	/	/
Zm00001eb002780	1.58	1.26	2.68	4.03	4.89	2.83	3.57	1.25	0.15	0	10.69	14.9	15.76	10.9	15.45	14.09	14.75	1.27	0	0	4.30175	24.8145	0	0
Zm00001eb002790	0.63	1.18	2.72	3.3	7.3	4.83	7.01	4.52	0.14	0	1.23	5.74	6.38	22.71	14.44	13.71	23.95	1.42	0.26	0.23	0	7.51996	0	0
Zm00001eb002800	1	0.29	0.31	0.6	1.31	2.3	2.74	2.34	0.14	0	0.53	4.27	2.61	11.27	8.31	12.67	23.37	7.08	0.7	0	/	/	/	/
Zm00001eb002810	12.26	14.26	14.41	18.35	18.34	18.67	17.13	6.89	1.74	0	66.42	70.03	49.71	43.12	80.75	68.5	76.92	22.72	9.18	0.36	/	/	/	/
Zm00001eb002820	10.06	11.88	15.08	11.24	9.91	9.57	8.73	7.25	11.97	3.81	9.89	11.57	15.12	15.77	8.67	7.11	6.38	9.86	8.05	0.77	/	/	/	/
Zm00001eb002840	4.05	7.19	5.15	3.9	4.81	3.51	4.89	3.97	1.34	0	0	0	0	0	0	0	0	0	0	0	2066.05	1110.65	0	6.30811
Zm00001eb002850	43.39	49.65	38.53	28.97	31.5	25.61	28.69	31.39	8.06	0.21	24.25	43.41	41.31	23.35	30.15	27.36	26.59	17.15	6.38	0.38	/	/	/	/
Zm00001eb002860	0	0	0.01	0.2	0.1	0.07	3.73	19.06	4.22	0	0	0.13	0.04	0.03	0.52	0.37	2.52	102.09	47.19	11.56	0	0	48.2446	56.8702
Zm00001eb002870	7.79	6.27	3.68	3.53	3.16	4.03	13.46	11.21	48.22	53.74	2.29	1.95	2.84	0.91	0.73	4.33	4.35	5.12	4.44	8.5	/	/	/	/
Zm00001eb002880	0.11	0.35	0.39	0.41	0.47	0.27	0.17	0.23	0.94	0.09	0	0.06	1.17	0	0.09	0.1	0	0.08	0	0	/	/	/	/
Zm00001eb002900	0.49	0.04	0.22	0.33	0.07	0.06	0.06	0	0	0	1.35	1.88	1.42	2.09	0.41	0	0.35	0.68	0.24	0	/	/	/	/
Zm00001eb002910	86.82	54.62	42.91	48.68	33.21	25.18	17.33	50.64	19.17	6.17	7.51	6.82	3.89	2.44	7.01	2.85	2.29	3.33	1.06	0	/	/	/	/
Zm00001eb002920	8.42	7.03	4.61	5.75	6.29	5.94	6.08	5.03	19.79	5.47	5.61	7.86	6.2	6.68	8.45	8	7.19	8.57	30.98	0.79	156.061	57.5379	0	149.032
Zm00001eb002930	2.59	2.74	4.65	5.84	6.25	4.89	2.86	2.4	1.03	0.02	7.5	6.17	7.15	19.45	14.18	8.27	3.3	2.8	1.29	0	/	/	/	/
Zm00001eb002940	16.72	18.05	19.95	21.4	18.6	17.42	15.01	19.14	9.79	2.5	29.2	23.6	35.3	33.78	30.93	25.64	26.61	17.08	11.8	2.01	26.323	81.6425	0	0
Zm00001eb002950	0	0	0.08	0.06	0.34	0.28	0.08	0.14	13.31	0	0	0	0	0	0	0	0	0	8.86	0	/	/	/	/
Zm00001eb002960	36.7	33.29	35.94	31.12	37.48	35.27	22.99	25.16	56.9	5.05	137.85	136.34	142.44	177.95	139.95	105.92	66.68	71.83	302.46	64.5	1824.29	1509.01	3349.61	5208.91
Zm00001eb002970	115.71	148.67	205.84	237.89	215.83	153.41	108.77	62.81	25.04	0.62	0.34	0.08	0.11	0	0	0	0	0	0	0	/	/	/	/
Zm00001eb002980	219.65	194.41	234.01	296.5	203.62	155.51	112.3	123.63	42.63	1.18	0	0	0	0	0	0	0	0	0	0	/	/	/	/
Zm00001eb003000	25.15	25.27	16.19	16.52	11.87	10.51	7.1	12.1	4.44	0	2.11	2.22	0.99	3.12	1.41	1.18	1.08	1.04	1.11	0	/	/	/	/
Zm00001eb003010	42.61	29.52	18.34	17.51	15.29	15.11	13.69	21.73	10.18	0	12.54	10.59	6.5	4.88	5.51	8.28	6.02	6.66	2.63	0	0	5.2563	0	0
Zm00001eb003020	25.65	30.86	19.97	19.69	17.51	18.07	12.99	14.65	6.98	0	2.18	2.88	2.26	0.83	0.66	1.89	1.83	1.69	0.74	0.04	/	/	/	/
Zm00001eb003030	8.05	8.09	7.74	10.28	15.83	21.94	20.36	12.81	8.25	2.05	7.38	6.83	8.76	10.02	14.84	17.84	11.35	11.34	5.81	1.27	/	/	/	/
Zm00001eb003040	6.62	6.64	6.56	5.95	5.59	5.54	4.77	3.68	3.42	0.68	0.53	0.53	0.21	0.08	0	0	0.11	0.09	0.21	0	/	/	/	/
Zm00001eb003060	0.03	0.51	0.03	1.2	0.14	0	0.05	0	0	0	0.11	0.04	0	0	0	0	0	0	0.06	0	/	/	/	/
Zm00001eb003070	36.77	29.47	30.27	33.18	24.83	17.84	12.79	25.1	10.01	1.98	6.91	6.6	9.58	13.94	7.85	4.36	2.34	5.82	0.86	0	/	/	/	/
Zm00001eb003080	4.42	5.29	4.83	4.31	6.03	5.78	4.94	5.3	1.31	0	9.11	9.73	11.52	6.45	13	8.73	11.23	3.38	1.49	0	/	/	/	/
Zm00001eb003090	3.57	1.3	1.71	1.95	2.23	1.52	3.18	1.14	0.34	0	2.94	2.39	4.87	0.78	2.54	1.95	3.77	1.17	0.8	0	11.8682	0	0	0
Zm00001eb003110	7.13	4.85	2.98	1.66	1.83	0.97	1.39	3.4	0.95	0.04	22.97	15.46	9.33	5.02	3.51	3.02	3.23	4.98	3.07	0.41	/	/	/	/
Zm00001eb003130	11.76	17.17	27.02	25.08	48.77	59.06	70.77	18.07	25.89	5.92	1.8	2.15	4.78	19.74	9.4	15.73	11.74	4.44	9.02	6.75	/	/	/	/
Zm00001eb003140	15.26	21.66	24.65	27.39	30.66	17.44	10.78	0.7	0.41	4.69	6.21	9.32	9.52	12.82	17.06	11.51	4.03	0.46	0	0	/	/	/	/
Zm00001eb003150	1.15	0.94	0.62	1	1.31	0.71	0.48	0.17	87.18	230.1	0.02	0.05	0.06	0.07	0.1	0.04	0	0.05	18.94	76.84	0	0	7.81218	66.158
Zm00001eb003160	1.35	0	0	0	0	0.06	0	0	0	0	0.13	0.09	0.13	0	0.26	0	0	0.22	0.13	0	/	/	/	/
Zm00001eb003170	15.55	9.4	5.66	9.83	12.46	7.59	8.47	2.03	0.49	0	5.29	4.07	4.77	5.61	7.14	5.17	6.02	1.56	0.1	0	/	/	/	/
Zm00001eb003180	500.11	307.95	232.04	263.9	208.14	188.78	157.07	187.19	88.24	2.88	173.84	161.98	72.01	48.54	122.47	70.12	65.21	114.31	104.93	2.52	/	/	/	/
Zm00001eb003190	7.04	3.3	2.86	4.25	3.54	2.63	1.03	2.29	2.19	0	6.98	3.71	3.28	2.36	3.27	2.62	1.27	1.88	3.14	0	/	/	/	/
Zm00001eb003200	2.22	1.26	0.93	0.81	2.7	3.16	2.48	1.81	0.79	0.4	0.45	0.16	0	1.02	0.23	0.51	0.08	0.06	0.23	0.2	/	/	/	/
Zm00001eb003210	2.01	0.33	0.24	0.43	0.54	0.53	0.14	0.29	24.81	8.35	0	0	0	0	0	0	0	0.13	26.07	8.38	/	/	/	/
Zm00001eb003220	0.15	0.23	0.18	0.82	1.28	1.14	1.76	0.12	0	0	0	0	0	0	0.19	0.17	0.12	0	0	0	/	/	/	/
Zm00001eb003230	0.58	0.58	0.68	2.02	3.29	3.47	3.87	0.61	0	0	0.04	1.2	0.68	0.63	3.49	4.74	4.96	0.26	0.08	0	/	/	/	/
Zm00001eb003270	3.37	6.79	8.65	7.84	12.95	6.26	4.72	4.06	4.67	1.15	0	0	0	0	0	0	0	0	0	0	/	/	/	/
Zm00001eb003280	21.96	19.56	17.32	26.51	25.71	14.58	8.5	22.63	14.99	3.82	0.37	0	0.18	0	0.19	0	0	0	0.18	0	/	/	/	/
Zm00001eb003330	1.2	1.53	2.61	1.67	1.26	0.7	0.53	0.44	0.97	0.08	4.69	4.59	5.18	3.76	1.29	1.37	0.49	3.52	1.16	0	/	/	/	/
Zm00001eb003340	0.98	1.03	1.89	1.67	0.94	0.65	0.62	0.36	0.48	0.1	4.29	3.61	5.12	3.25	1.97	1.81	0.68	2.58	1.3	0.03	/	/	/	/
Zm00001eb003350	33	26.27	30.53	21.24	19.93	17.69	16.13	13.94	6.86	0.49	81.91	74.97	60.63	41.03	30.75	24.48	19.13	33.81	14.99	0.27	1148.36	745.12	53.79	49.9515
Zm00001eb003360	106.73	79.54	39.57	44.74	36.73	49.95	34.83	24.1	14.93	0	52.6	35.59	18.45	30.58	24.51	23.93	22.92	2.72	5.34	0.15	225.408	40.0455	0	0
Zm00001eb003400	6.46	5.21	4.25	1.55	0.85	1.78	2.35	2.1	0.52	0.08	13.66	7.05	6.44	0.35	0.41	0.82	2.84	5.7	0.62	0.1	/	/	/	/
Zm00001eb003420	148.27	98.42	95.98	106.08	60.97	46.9	34.96	41.84	26.74	0.54	109.58	100.16	81.99	75.04	61.64	33.42	19.37	86.06	72.43	0.75	/	/	/	/
Zm00001eb003440	86.93	72.45	32.85	30.27	21.26	19.58	15.69	18.63	1026.47	1630.36	44.25	37.64	32.72	9.28	11.24	12.9	11.02	14.96	68.8	4453.18	270.31	35.0873	211.933	768.478
Zm00001eb003460	0.16	0.47	0.11	0.06	0.06	0.07	0.07	0.13	18.29	7.29	0.83	0.37	0.08	0.11	0.2	0.13	0.12	0.58	15.83	0.96	/	/	/	/
Zm00001eb003480	7.96	15.53	15.66	10.15	12.3	12.35	9.5	13.43	9.81	0	11.55	12.45	12.46	4.26	7.51	6.25	3.84	12.5	7.83	0.13	/	/	/	/
Zm00001eb003490	18.3	15.43	19.36	15.92	24.97	19.97	21.05	32.55	22.6	1.32	9.59	14.29	13.62	7.24	14.62	11.78	13.33	34.2	39.5	0.12	2.84025	0	0	0
Zm00001eb003510	17.3	16.58	15.89	11.45	13.65	10.39	8.11	8.69	2.68	0.03	25.22	22.14	14.66	13.2	12.04	7.79	6.3	11.47	4.63	0.15	0	0	0	0
Zm00001eb003520	0.09	0.56	0.82	1.17	0.99	0.12	0.07	0	0	0	0.17	0.8	0.99	0.26	1.62	0.42	0.4	0	0	0	/	/	/	/
Zm00001eb003540	7.93	6.49	5.62	11.78	15.83	10.93	13.2	29.86	23.8	18.64	9.86	6.28	4.17	10.8	12.77	9.78	8.86	13.98	4.5	14.83	/	/	/	/
Zm00001eb003550	17.62	18.88	22.83	22.11	24.46	19.86	15.98	16.79	4.72	0.75	53.37	55.4	57.37	39.54	37.17	33.68	27.98	23.36	9.99	2.77	33.8953	10.2904	0	0
Zm00001eb003570	10.93	14.84	18.65	17.4	17.38	17.78	11.48	14.75	9.83	1.77	20.17	29.99	34.48	39.44	32.87	30.45	20.09	30.12	34.03	0.49	/	/	/	/
Zm00001eb003580	3.25	3.48	3.31	2.52	1.9	1.26	1.59	0.9	0.28	0.54	11.63	14.47	14.52	12.8	4.04	2.96	2.42	2.01	1.41	0.17	/	/	/	/
Zm00001eb003590	1.22	0.04	0.17	0.28	0	0	0.07	0.32	0.04	0.8	0	0	0	0	0.21	0	0	0	0.35	0.5	/	/	/	/
Zm00001eb003650	7.1	14.06	12.87	21.52	25.31	35.47	27	11.21	4.48	0.21	8.64	14.34	9.78	12.43	28.68	42.03	24	24.47	16.53	0.06	0	0	5.2314	23.3451
Zm00001eb003670	12.06	10.99	12.91	11.41	12.73	10.38	10.16	8.3	14.55	11.46	7.2	12.26	10.37	4.01	12.19	13.46	10.23	16.83	11.2	1.27	6.7384	19.3769	0	0
Zm00001eb003680	0.2	0.37	0.04	0.13	0.02	0.29	0.15	0.06	0	0	0.38	0.52	0.08	0.75	0.03	0.18	0.26	2.19	0.03	0.05	/	/	/	/
Zm00001eb003690	48.59	38.92	33.36	39.65	27.63	25.03	25.07	47.02	10.87	0	128.49	132.82	111.69	118.42	63.41	45.73	36.36	81.05	21.88	0.34	3624.27	3246.4	81.675	262.65
Zm00001eb003700	0.18	0.56	0.21	0.17	0.05	454.56	1654.57	0.35	0.19	0.02	0	0.04	0.06	2.99	2.89	316.74	1311.01	4.28	0.81	0.05	/	/	/	/
Zm00001eb003730	277.76	215.15	259.33	255.02	229.9	249.35	145.18	592.69	444.48	0	452.51	424.37	539	258.01	576.8	573.86	417.01	777.75	622.63	2.03	/	/	/	/
Zm00001eb003750	12.83	19.3	20.63	14.54	25.77	41.83	46.88	4.41	18.59	7.23	7.93	20.3	12.6	19.79	14.78	21.34	28.01	2.12	18.36	0.2	/	/	/	/
Zm00001eb003760	2.72	4.26	5.47	5.2	5.19	4.39	5.82	7.01	2.85	0.37	5.6	6.09	9.72	4.14	7.45	7.26	9.58	9.07	9.33	0	0	63.5781	0	0
Zm00001eb003780	15.18	12.27	13.42	15.19	17.5	13.37	11.67	18.43	7.74	0.24	5.77	4.32	4.62	4.65	6.58	4.73	4.67	8.06	3.27	0.08	/	/	/	/
Zm00001eb003790	1.68	1.32	0.54	1.78	0.52	0.38	0.18	0.08	0	0	0	0	0	0	0	0	0	0	0	0	/	/	/	/
Zm00001eb003810	7.57	8.11	15.32	14.5	18.53	12.46	9.15	7.55	5.08	5.62	5.12	7.37	9.25	7.65	8.33	7.76	4.99	10.2	11.02	8.69	0	4.59363	33.0106	0
Zm00001eb003820	0.67	1.07	3.02	0.33	1.59	0.82	1.08	419.88	103.53	0.1	0	0	0	0	0	0	0	0.62	0	0	/	/	/	/
Zm00001eb003830	49.78	48.94	40.01	30.11	25.63	27.74	23.8	62.28	17.26	0.02	45.25	54.34	45.72	25.97	20.82	18	17.33	25.87	17.02	0.19	5.16512	39.1603	0	0
Zm00001eb003840	25.95	20.35	24.82	20.95	23.18	16.73	13.57	19.79	8.69	0.67	69.04	50.08	45.96	58.72	36.51	28.61	17.93	28.2	10.88	0.55	/	/	/	/
Zm00001eb003850	10.12	8.38	8.36	10.3	9.75	8.08	6.45	8.58	4.38	0.44	9.58	6.43	3.45	3.42	8.3	6.58	4.67	9.88	6.7	0	/	/	/	/
Zm00001eb003860	0	0	0	0.04	0	0.05	0.11	0.02	0.06	0.03	0	0	0	0	0	0.23	0	13.46	0	0.6	/	/	/	/
Zm00001eb003870	0.8	6.85	18.31	29	35.89	21.98	6.03	13.02	37.18	23.1	0.72	2.22	13.12	22.37	48.3	23.14	7.27	59.81	41.5	1.19	0	0	357.418	373.6
Zm00001eb003880	34.28	35.56	31.61	21.58	21.99	30.86	21.26	29.21	36.72	4.05	62.62	51.2	40.78	24.56	53.3	44.81	39.8	23.91	67.43	4.63	/	/	/	/
Zm00001eb003890	1.93	0.95	1.11	0.75	1.04	2.1	1.71	0.72	4.95	0.32	5.81	6.23	4	4.22	2.57	2.92	2.28	1.67	9.57	0.32	/	/	/	/
Zm00001eb003900	5.56	7.2	5.92	4.03	4.84	5	3.8	2.07	1.06	0.35	20.16	12.42	8.04	11.65	4.95	6.73	7.53	4.5	3.95	0.96	0	0	0	0
Zm00001eb003930	115.69	147.14	134.03	94.47	93.27	43.66	45.33	51.25	31.68	1.61	33.66	75.18	61.74	101.42	85.62	58.66	32.13	52.14	23.33	0.67	/	/	/	/
Zm00001eb003960	0	0	0	0	0	0	0.31	10.43	0.15	0	0	0	0	0	5.47	2.24	6.9	465.41	0.68	1.91	/	/	/	/
Zm00001eb003970	6.74	7.69	8.68	5.77	6.65	5.34	3.93	5.74	2.17	0	16.49	17.03	17.94	12.44	13.16	11.18	6.22	18.71	7.1	0.15	81.4491	89.5163	0	0
Zm00001eb004030	149.46	116.54	97.07	117.72	99.6	118.33	110.1	118.17	50.38	0.14	356.4	416.14	345.31	304.02	312.11	321.46	327.41	270.45	181.74	1.49	/	/	/	/
Zm00001eb004040	0.37	1.19	3.93	4.15	4.97	4.29	3.41	0.42	0.12	0.11	1.29	1.39	1.5	4.46	0.44	0.48	0.47	1.1	0.22	0	/	/	/	/
Zm00001eb004050	2.24	2.62	3.31	3.59	4.01	2.99	2.86	4.9	0.95	0	2.13	1.68	2.33	0.46	2.3	1.29	2.07	4.6	3.28	0.04	/	/	/	/
Zm00001eb004090	28.54	37.03	43.1	28.99	34.58	34.34	27.69	23.4	36.73	1.17	24.45	31.88	43.75	18.04	26.43	27.31	24.54	29.22	52.64	0.31	23.7512	0	0	49.4418
Zm00001eb004100	8.1	13.65	24.95	6.44	4.31	5.46	10.79	1.03	0	0	12.99	22.23	43.11	10.4	8.33	20.3	29.11	71.43	0.53	0.47	/	/	/	/
Zm00001eb004110	1.12	1.51	2.96	0.92	0.67	0.72	1.55	0	0.05	0	0	0	0.04	0	0	0	0	0	0	0	/	/	/	/
Zm00001eb004120	18.88	16.6	19.83	18.81	24.59	19.56	20.77	22.03	56.16	86.45	50.48	48.14	46.67	52.84	37.3	32.2	26.98	35.34	45.55	120.62	63.1261	126.814	331.327	206.594
Zm00001eb004130	0	0	0	0	0	0	0	0	0	0.09	0.32	2.06	0.63	0.25	0.65	1.08	0.35	0.27	1.6	0	/	/	/	/
Zm00001eb004140	24.5	19.18	13.09	15.09	12.11	11.24	8.82	17.04	4.43	9.68	17.31	16.83	13.99	20.99	15.43	13.26	11.03	15.39	16.96	6.4	/	/	/	/
Zm00001eb004150	1.98	8.49	0.85	1.79	0.32	2.2	0.53	24.04	1.81	1.12	4.31	21.83	1.76	1.21	1.55	3.13	0	37.36	0.76	1.35	/	/	/	/
Zm00001eb004160	23.99	14.58	16.56	16.69	14.06	10.9	8.54	12.12	1.77	0.04	85.08	69.49	57.67	61.62	46.41	24.79	15.59	25.08	7.11	0.19	/	/	/	/
Zm00001eb004170	22.7	31.9	39.04	27.44	37.55	32.22	33.69	27.71	14.19	0.47	241.24	216.33	194.89	121.85	143.55	128.22	144.98	101.87	75.53	1.09	56.8558	0	0	0
Zm00001eb004180	2.04	4.9	3.02	7.48	11.11	10.39	9.95	4.56	0.75	0	1.21	1.68	2.62	0.96	3.97	3.88	2.16	2.17	0.65	0.04	/	/	/	/
Zm00001eb004190	22.27	15.37	14.87	15.31	12.07	12.84	11.36	17.38	5.44	0.95	13.07	6.57	7.21	3.02	4.36	4.67	6.2	4.42	3.55	0.91	26.4772	4.96659	0	0
Zm00001eb004200	0.67	4.75	1.28	1.29	0.84	2.49	0.55	1.64	858.38	1166.44	2.9	2.81	2.12	7.01	1.36	2	1.26	14.94	3828.25	13174.9	0	0	24708.5	22513
Zm00001eb004210	3.62	5.02	4.58	3.28	4.45	4.45	9.65	3.36	1.43	1.6	5.88	11.73	9.35	3.31	5.85	5.71	10.05	4.76	1.53	1.39	4.21488	13.7784	0	0
Zm00001eb004240	13.66	13.04	12.5	10.76	9.73	9.98	9.72	14.17	3.39	0.05	16.1	19.72	17.8	13.99	11.28	9	10.99	19.2	6.56	0.09	0	5.95097	0	0
Zm00001eb004250	4.91	3.44	3.58	4.33	2.98	0.76	0.68	1.07	1.21	0.13	14.23	10.91	8.85	7.64	2.71	1.22	0.7	4.53	6.79	0.04	/	/	/	/
Zm00001eb004290	18.03	23.31	26.62	18.63	14.63	16.88	17.9	37.85	38.5	10.54	24.52	21	27.1	35.59	29.57	28.57	38.85	43.16	71.54	70.02	26.0612	58.6157	145.878	104.872
Zm00001eb004300	2.63	1.04	0.61	1	0.91	0.19	0.35	0.65	0	0	0	0.18	0	0.41	0.13	0	0	0	0	0	/	/	/	/
Zm00001eb004310	27.02	23.64	17.21	15.48	17.11	16.2	18.29	22.49	7.81	0.21	71.28	69.89	53.56	74.71	35.91	48.01	45.9	82.47	34.68	0.49	/	/	/	/
Zm00001eb004320	21.41	25.63	24.86	24.02	28.05	25.74	22.89	17.2	4.85	0.08	13.8	15.43	15.68	15.08	10.81	8.36	7.38	8.91	1.3	0.04	/	/	/	/
Zm00001eb004340	1.58	2.51	2.74	3.61	2.85	3.84	1.97	3.97	2.88	0.75	0.76	0.77	0.89	2.07	1.32	1.92	1.51	0.92	0.84	0.26	/	/	/	/
Zm00001eb004370	8.6	12.61	19.95	29.02	20.28	17.31	13.64	11.68	6.79	2.51	7.63	8.22	18.24	39.15	19.81	10.49	6.72	7.2	4.44	1.27	13.8193	41.7309	7.08396	2.41128
Zm00001eb004380	1.91	5.97	5.45	4.61	7.58	5.48	6.75	5.06	5.8	0.19	0.31	0	0	0.06	0	0	0	0	0	0	4143.77	2821.26	1302.25	1222.44
Zm00001eb004390	48.28	57.19	62.87	50.95	63.11	58.07	49.23	51.96	64.98	1.86	83.45	136.69	148.87	104.9	148.79	119.99	85.17	120.86	180.27	0.49	/	/	/	/
Zm00001eb004400	15.18	15.6	18.05	15.03	16.09	12.75	12.62	14.81	4.27	0.01	110.21	97.5	88.85	84.95	63.5	46.24	46.6	56.01	31.46	0.14	565.405	636.143	92.2172	87.1426
Zm00001eb004410	0.09	1.04	0.7	0.93	0.94	0.82	0.88	1.02	0.09	0	0	0.12	0.83	0	0.63	0.56	0.91	0.1	0.06	0	/	/	/	/
Zm00001eb004420	76.73	83.73	70.02	58.19	68.38	45.08	32.5	23.91	13.32	0	55.64	48.18	33.08	28.87	46.67	31.53	25.91	8.54	6.78	0.38	805.374	254.223	0	0
Zm00001eb004430	10.81	5.64	4.53	5.4	4.89	3.75	2.49	1.54	2.79	0.77	1.25	0.35	0.58	0.21	0.25	0.16	0.27	0.27	3.02	0.02	/	/	/	/
Zm00001eb004440	0.22	0.65	1.16	1.07	1.04	1.1	0.86	2.2	1.47	0.11	0.63	1.09	0.57	0.13	0.16	0.59	0.63	2.15	7.15	0.09	/	/	/	/
Zm00001eb004450	0.02	0.33	0.41	0.29	0.39	0.38	0.72	1.88	0.61	0	0	0	0	0	0	0	0	0	0	0	/	/	/	/
Zm00001eb004460	0.59	0.5	1.81	2.05	2.88	1.77	2.14	5.51	2.78	0	1.77	1.97	5.17	0.7	7.01	3.63	8.2	21.9	6.48	0	/	/	/	/
Zm00001eb004470	1.25	2.25	1.69	0.32	0.07	0.09	0.1	3.93	3	0	0.61	1.8	1.89	0	0.07	0	0.07	3.18	4.96	0	/	/	/	/
Zm00001eb004480	2.08	2.46	4.11	2.34	2.91	2.12	1.85	2.41	3.37	0.76	3.56	4.8	3.87	0.54	2.8	2.7	1.2	1.93	2.89	0	/	/	/	/
Zm00001eb004490	1.74	6.45	5.55	3.46	2.28	3.37	7.09	4.92	27.49	0	1.71	7.51	11.26	1.65	4.48	7.93	19.83	15.87	29.76	0.32	/	/	/	/
Zm00001eb004500	6.2	5.61	4.67	4.29	4.22	3.82	4.35	8.85	3.82	0	6.01	5.11	4.59	4.8	4.92	3.85	4.52	4.12	2.39	0	0	0	0	0
Zm00001eb004510	9.1	5.32	5.64	5.06	6.53	3.69	3.75	3.83	1.75	0.41	0.74	0.42	0.29	0.12	0.6	1.32	0.16	0.75	0.44	0	/	/	/	/
Zm00001eb004530	2	6.39	2.64	5.54	5.02	12.27	20.13	17.92	0	0	0	0.44	0.2	0	0.42	1.14	2.43	1.04	0	0	/	/	/	/
Zm00001eb004540	13.58	22.82	101.58	34.44	10.54	5.52	4.58	2.32	1.38	0.08	105.57	105.39	271.65	144.49	46.12	24.85	16.09	17.27	12.29	0.2	31.6196	155.296	0	0
Zm00001eb004550	0.32	0.13	0.17	0.15	0.13	0.26	0.18	2.3	0.48	0.01	1.28	0.44	0.11	0.11	0.34	0.34	0.55	3.66	1.09	7.42	/	/	/	/
Zm00001eb004560	1.48	1.72	1.91	1.25	1.85	1.04	0.96	0.79	0.48	0.02	2.69	1.78	0.98	0.28	1.11	0.78	0.46	0.59	0.27	0	26.7957	0	0	0
Zm00001eb004570	8.43	6.08	6.19	5.87	4.92	3.26	3.55	1.7	1.08	0.01	1.35	1.38	1.06	0.73	0.87	0.72	0.39	0.36	0	0	/	/	/	/
Zm00001eb004590	7.86	7.66	8.46	8.55	7.93	9.52	7.03	6.85	6.04	2.73	4.39	2.36	2.29	2.39	2.64	3.35	2.23	2.25	2.93	0.2	/	/	/	/
Zm00001eb004600	0.4	1.69	0.82	0.1	0.61	0.51	0.88	1.77	0.98	1.94	0	0	0	0	0	0	0	0	0	0	/	/	/	/
Zm00001eb004630	0.84	4.27	6.33	6.6	2.54	4.95	2.21	46.73	7.66	0.35	0.34	0.3	3.5	0.4	0.6	1.88	0.82	49.82	13.26	0.15	/	/	/	/
Zm00001eb004650	33.97	52.97	34.49	29.39	31.21	16.52	15.31	5.26	0.47	0	9.58	13.62	8.23	2.45	9.11	3.28	6.69	0.28	0.32	0	/	/	/	/
Zm00001eb004660	52.72	65.79	84.23	86.21	71.45	79.43	59.74	148.85	113.55	1.37	320.34	356.44	454.19	508.69	524.85	466.54	345.12	375.13	510.86	18.12	/	/	/	/
Zm00001eb004670	3.09	2.39	1.33	0.48	0.17	0.23	0.41	1.81	1.04	0	0.21	0.15	0	0.08	0	0	0	0.18	0	0	0	0	0	0
Zm00001eb004710	0.41	0.82	0.5	2.38	0.99	0.49	0.34	0.16	1.03	0	0	0	0.09	0.32	0.09	0	0	0.04	0	0	/	/	/	/
Zm00001eb004720	34.81	39.78	24.73	30.1	18.31	7.13	7.75	3.09	1.15	0	0	0	0	0	0	0	0	0	0	0	/	/	/	/
Zm00001eb004730	217.3	249.88	174.18	144.86	112.75	36.45	41.94	15.48	4.42	0	220.17	331.43	271.59	208.34	121.02	35.88	36.27	5.01	1.72	0	/	/	/	/
Zm00001eb004740	1.74	1.89	2.61	3.38	3.97	3.81	6.7	6	0.39	0	0.45	0.16	0.06	0	0	0	0	0	0	0	/	/	/	/
Zm00001eb004750	15.48	10.49	15.45	24.94	26.53	22.22	23.85	34.45	2.38	0	7.05	4.34	8.05	4.92	16.38	13.95	21.14	75.82	8.36	0.18	/	/	/	/
Zm00001eb004760	2.99	7.92	4.07	3.13	3.52	18.84	13.05	0.94	0	0	1.4	4.18	2.52	0.3	1.6	6.3	3.4	0.28	0	0	/	/	/	/
Zm00001eb004770	2.19	2.28	3.69	1.85	2.31	1.1	1.42	0.95	1.2	0	1.88	1.58	2.24	3.5	0.54	0.42	0.57	0.75	0.63	0	/	/	/	/
Zm00001eb004780	27.21	18.35	14.84	15.91	8.3	4.61	11.46	3.72	2.18	0.77	3.69	4.11	2.51	3.01	2.31	2.44	2.54	1.87	1.01	0	/	/	/	/
Zm00001eb004790	17.34	15.55	17.51	22.25	23.03	21.29	21.06	31.48	17.72	0.4	21.6	25.82	32.05	29.38	44.89	29.99	25.61	44.83	41.15	0.16	280.386	400.493	156.656	232.014
Zm00001eb004890	5.73	18.74	24.45	17.34	28.57	14.2	25.11	11.51	10	1.21	0	0.09	0.26	0	0	0	0	0	0	0	/	/	/	/
Zm00001eb004900	126.25	144.59	150.62	143.79	158.61	103.5	124.93	159.77	76.95	6.27	0	0	0	0	0	0	0	0	0	0	/	/	/	/
Zm00001eb004940	14.59	14.88	15.47	13.18	15.28	10.58	10.64	13.01	10.53	10.51	14.97	11.06	11.91	13.21	8.62	8.58	6.67	11	8.25	6.96	37.4195	13.2985	0	0
Zm00001eb004990	10.26	8.39	8.05	8.61	7.86	5.77	5.09	4.86	2.87	0.21	26.21	19.91	15.23	24.51	20.25	17.19	11.17	16.03	15.91	1.13	13.0135	5.57076	0	0
Zm00001eb005000	3.16	2.11	3.94	3.64	4.15	3.27	3.42	3.37	1.32	0.11	0.68	1.31	1.59	0.65	1.72	0.97	1.39	2.02	1.42	0	/	/	/	/
Zm00001eb005010	10.87	10.7	15.58	9.9	4.42	1.63	1.28	0.77	0.44	0.14	13.58	9.86	12.43	4.26	2.17	0.8	0.64	1.85	0.83	0.02	8.15126	0	0	0
Zm00001eb005020	0	0	0.02	0.03	0.08	0.07	0.19	4.99	0.64	0	0	0	0	0	0.1	0.08	0.36	16.64	2.39	0.57	/	/	/	/
Zm00001eb005030	45.89	25.91	23.14	19.61	24.54	13.28	14.75	3.83	1	0	80.5	64.99	43.54	27.79	41.24	29.17	29.57	3.72	1.32	0.04	0	0	0	0
Zm00001eb005060	10.97	6.91	6.68	5.81	4.89	3.54	2.71	15.19	7.25	1.14	1.8	0.52	1.07	10.49	1.19	0.71	0.19	1.68	0.72	0	/	/	/	/
Zm00001eb005070	20.96	21.96	26.17	19.61	18.76	14.88	13.56	16.82	5.59	0	24.48	23.7	26.85	26.59	15.39	10.29	7.9	8.32	5.88	0.01	212.035	290.637	0	2.57243
Zm00001eb005080	0	0	0.02	0.07	0	0	0	0	249.45	62.61	0	0	0	0	0	0	0	0	74.52	28.67	0	0	524.965	657.65
Zm00001eb005100	2.34	2.42	2.75	4.47	12.73	8.79	2.46	0.98	1.23	0.87	1.65	1.32	0.76	0.45	10.27	7.67	2.06	0	0.06	0.11	/	/	/	/
Zm00001eb005120	0.35	2.06	2.94	0.68	7.06	2.38	6	0	0.69	0.07	12.54	7.38	8.75	13.52	3.5	2.51	1.3	1.91	0.3	0	/	/	/	/
Zm00001eb005130	130.83	139.45	114.86	140.81	166.78	88.87	93.07	19.53	8.71	0	99.46	157.54	185.19	112.85	241.9	136.71	122.18	9.19	8.08	0.07	/	/	/	/
Zm00001eb005140	150.59	130.76	115.91	95.72	69.47	67.62	53.9	122.32	52.95	0.7	108.21	124.08	61.76	46.47	65.26	48.87	33.72	94.93	110.98	0	/	/	/	/
Zm00001eb005170	1.1	1.58	1.78	2.03	1.88	1.23	1.12	1.87	35.74	14.85	0	0.29	0.09	0	0.41	0.28	0.43	0.39	47.73	52.19	0	0	65.1638	170.111
Zm00001eb005180	0.14	0.26	0.39	0.89	0.66	0.31	0.53	0.62	14	6.18	0	0	0	0	0	0	0	0	0.11	0	/	/	/	/
Zm00001eb005190	3.49	4.41	7.5	5.88	5.01	7.28	4.42	16.95	4.12	0	3.2	2.55	6.35	1.75	4.86	6.88	4.49	36.05	4.46	0.37	/	/	/	/
Zm00001eb005210	/	/	/	/	/	/	/	/	/	/	/	/	/	/	/	/	/	/	/	/	0	0	0	0
Zm00001eb005220	59.9	66.86	59.83	49.02	42.22	36.24	34.25	79.65	36.78	3.09	72.51	87.59	86.84	68.26	76.4	51.29	53.07	59.81	63.54	1.64	/	/	/	/
Zm00001eb005230	4.75	5.61	5.33	4.3	3.38	2.7	2.19	3.81	1.53	0.29	5.9	5.73	5.46	1.42	3.64	2.05	1.55	2.77	1.79	0.04	/	/	/	/
Zm00001eb005250	0	0.15	0.13	0.78	0.02	0	0.08	0	0.1	0	0	0.26	0.43	3.21	0.13	0	0.07	0.31	0	0	/	/	/	/
Zm00001eb005260	0	0	0.85	29.83	2.56	0.17	0.63	0	0	0	0	0	0	0	0	0.15	0.42	2.21	0	0	/	/	/	/
Zm00001eb005280	1.46	2.24	4.39	1.77	5.28	3.59	3.88	1.55	0.54	0	1.62	1.74	1.54	0.34	0.64	1	0.6	0.8	0.3	0	/	/	/	/
Zm00001eb005290	0	0.17	0.08	0.89	0.72	1.17	4.53	0.3	0.45	0	0	0	0	0	0	0.35	0.34	0	0.63	0	/	/	/	/
Zm00001eb005300	0.68	0.2	0.66	50.69	71.52	795	3043.94	1.73	1.77	0.25	0.22	0.08	0.83	294.9	372.7	4524.01	12303.7	6.88	4.63	1.19	0	290.314	0	0
Zm00001eb005310	4.11	4.89	6.37	5.89	5.85	1.57	1.68	0.4	0.02	0	10.59	12.71	12.1	15.4	17.41	4.96	2.08	2.07	0	0	/	/	/	/
Zm00001eb005320	85.9	71.61	58.07	59.98	42.69	43.25	29.28	66.54	45.7	1.13	50.89	47.39	46.46	43.83	54.99	33.75	19.82	55.05	30.29	1.11	/	/	/	/
Zm00001eb005330	14.04	18.63	28.37	65.26	58.96	63.88	44.48	80.41	16.47	0.01	18.28	35.85	90.67	257.76	173.23	128.08	77.78	134.26	40.06	1.13	0	590.105	115.649	0
Zm00001eb005340	5.75	7.88	12.31	17.78	17.34	11.27	9.4	8.49	11.19	1.09	1.47	1.64	4	8.7	4.63	5.19	3.85	1.47	6.54	0.08	/	/	/	/
Zm00001eb005350	0.83	1.82	2.06	1.37	0.96	0.68	0.49	0.25	0.09	0	1.15	1.57	1.34	0.79	1.25	0.56	0.04	0.29	0.15	0	/	/	/	/
Zm00001eb005360	8.85	9.34	7.03	7.18	4.64	3.91	2.88	2.2	1.23	0.44	5.28	3.65	2.62	2.25	2.31	1.69	1.23	0.72	0.38	0.08	/	/	/	/
Zm00001eb005370	4.19	5.25	7.28	6.42	5.61	5.32	4.45	3.1	5.02	0.02	24.24	25.71	29.88	23.4	19.61	19.82	12.39	12.7	25.34	0.18	51.1866	48.2974	52.4693	52.6361
Zm00001eb005380	3.1	2.82	1.77	2.07	3.6	2.25	3.04	25.19	21.09	1.51	1.78	2.06	2.77	0.4	2.61	2.2	3.52	14.04	21.53	1.66	/	/	/	/
Zm00001eb005390	9.28	10.69	10.36	6.16	5.42	8.33	10.6	10.97	2.08	0	19.32	13.62	12.48	6.37	8.83	12.67	10.76	12.49	3.38	0	/	/	/	/
Zm00001eb005400	8.9	10.16	12.61	11.06	10.09	7.61	8.68	8.54	7	0.3	16.89	15	14.05	14.96	9.34	9.44	8.43	16.59	13.82	0.41	/	/	/	/
Zm00001eb005420	2.7	6.08	7.15	7.47	9.19	8.92	7.67	9.03	2.04	0.26	2.85	2.15	2.12	6.51	6.18	6.22	6.13	4.12	2.8	0	/	/	/	/
Zm00001eb005430	29.4	47.42	20.4	17.61	10.7	25.86	9.37	22.28	6.56	0	11.29	9.6	6.48	9.58	7.33	5.24	5.23	1	1.64	0.09	/	/	/	/
Zm00001eb005440	3.18	11.91	31.1	35.15	35.33	21.92	22.79	10.95	1.22	0	1.67	7.54	13.19	4.24	10.61	13.92	13.52	1.32	0.23	0	/	/	/	/
Zm00001eb005450	0	1.87	0.63	0.47	0.41	0.07	0.14	0.11	0	0	0.06	0.61	0.3	0.05	0	0	0.13	0	0	0	/	/	/	/
Zm00001eb005460	0.47	0.48	0.26	0.13	0.04	0.04	0.48	33.41	20.27	0.44	0.3	0.57	1.38	0.39	0.69	1.94	2.77	32.52	66.33	2.2	0	0	10.0238	39.9902
Zm00001eb005500	0.1	0	0	0	0.43	0	0.15	3.32	1.24	0	0	0	0	0	0	0	0	0	0	0	/	/	/	/
Zm00001eb005510	0.5	0.1	1.75	2.75	2.31	3.11	3.15	8.42	2.09	0	0	0	0	0	0	0	0.19	0.15	0	0	/	/	/	/
Zm00001eb005530	3.49	7.2	10.48	17.81	25.78	26.72	38.14	21.94	24.96	2.99	12.46	11.53	22.2	27.82	45.43	45.05	60.24	33.57	54.18	4.56	/	/	/	/
Zm00001eb005540	3.87	2.41	1.33	3.66	2.72	2.29	2.36	7	0	0	2.54	8.77	5.74	9.17	0.71	0.26	2	1.77	0.46	0	/	/	/	/
Zm00001eb005550	32.76	25.78	32.08	34.07	25.38	29.4	23.99	87.17	37.95	3.27	61.29	40.48	47.65	34.14	39.73	29.77	33.75	175.4	76.83	0.44	382.668	327.696	415.102	350.098
Zm00001eb005560	1.92	1.91	1.56	0.3	0.41	0.27	0.75	5.12	26.66	18.83	1.41	3.18	1.35	0.2	0.26	0	0.38	18.66	9.73	7.77	/	/	/	/
Zm00001eb005590	0	0	0	0.13	0.12	0	0	0	0	0	0	0	0	1.77	0	0	0.19	0	0	0	/	/	/	/
Zm00001eb005600	13.66	9.75	14	16.16	10.94	9.53	6.64	7.66	2.9	0	27.05	16.91	13.51	10.49	11.71	9.17	9.38	4.82	5.03	0.14	/	/	/	/
Zm00001eb005630	50.04	39.57	34.65	28.64	25.83	22.6	24.32	28.78	14.05	0.96	98.24	93.77	73.03	56.71	57.27	46.41	48.32	48.53	33.14	1.31	476.595	234.04	4.25104	0
Zm00001eb005640	3.36	6.41	7.86	6.18	8.06	8.09	13.98	1.5	0.13	0	4.99	6.77	9.28	9.91	6.77	13.83	19.66	81.01	1.05	0.18	/	/	/	/
Zm00001eb005650	0	0.03	0	0.08	0.19	0.07	0.02	0	1.78	1.55	0	0	0	0	0	0	0	0.26	0	0.16	/	/	/	/
Zm00001eb005660	62.26	53.67	58.18	55.61	46.25	43.19	27.88	38.44	21.97	0.57	136.81	134.63	108.27	101.99	107.26	94.22	51.68	73.36	53.8	1.99	/	/	/	/
Zm00001eb005670	13.92	11.54	11.54	8.59	9.62	7.87	6.06	8.74	3.3	0.01	2.98	2.78	3.65	0.88	2.75	2.61	2.35	2.43	2.25	0	/	/	/	/
Zm00001eb005680	21.59	86.21	93.9	29.96	25.78	30.8	24.03	98.48	42.39	0.33	5.1	15.06	26.83	5.48	4.28	4.04	6.51	15.58	8.41	0.27	/	/	/	/
Zm00001eb005690	16.98	18.58	15.86	15.28	10.71	8.58	7.24	11.38	3.34	0	5.35	8.06	9.83	1.52	5.37	4.12	2.34	0.48	0.32	0	/	/	/	/
Zm00001eb005700	10	13.2	14.73	17.91	15.18	8.11	6.11	8.58	5.26	0	6.56	6.32	7.28	5.3	3.28	4.14	3.43	3.7	2.74	0	/	/	/	/
Zm00001eb005710	14.09	17.07	28.57	22.05	25.59	19.52	15.97	13.84	6.75	0.03	29.59	37.99	47.92	55.39	39.87	33.95	19.2	19.74	16.65	0.14	/	/	/	/
Zm00001eb005740	1.07	0.1	0	0	0	0	0	0.63	0.05	0	0.66	0	0	0	0	0	0	0.47	0.26	0	/	/	/	/
Zm00001eb005760	2.45	3.01	3.13	2.25	2.01	1.69	2.13	8.14	1.2	0	5.86	7.3	5.19	1.29	6.89	4.65	7.82	18.03	4.78	0	/	/	/	/
Zm00001eb005770	3.93	2.34	2.74	1.77	2.24	1.41	1.23	3.2	0.89	0.04	5.95	4.26	2.34	1.54	1.76	1.78	1.18	8.93	2.15	0.09	7.95763	0	0	0
Zm00001eb005780	0.15	0.24	0.04	0	0.14	0.22	0	0.68	0.25	0	0	0	0	0.14	0.54	0.2	0	0.45	1.25	0	/	/	/	/
Zm00001eb005810	5.04	3.18	3.84	2.65	1.89	1.39	1.08	1.27	0.28	0.06	7.29	3.97	4.12	1.76	1.98	0.62	1.7	2.36	0.28	0	/	/	/	/
Zm00001eb005820	16.99	15.03	23.11	17.8	17.19	15.93	15.82	13.32	4.1	0.09	21.24	16.93	21.77	13.5	14.22	12.33	12.89	12.03	3.9	0.17	/	/	/	/
Zm00001eb005830	4.36	9.01	9.53	10.59	12.1	11.59	13.42	5.92	0.72	0.09	4.78	10.76	11.66	7.39	16.16	19.56	15.37	7.49	2.94	0	/	/	/	/
Zm00001eb005840	39.87	35.33	32.17	32.87	32.55	27.46	19.84	29.21	14.25	0.07	55.91	49.19	40.31	30.84	42.89	28.99	25.88	18.61	10.68	0.32	57.4015	58.8372	0	0
Zm00001eb005850	3.73	7.37	4.45	3.91	4.24	3.46	5.61	11.64	8.36	0.73	3.09	3.38	3.97	1.01	1.48	2.17	1.84	4.43	2.12	0.21	0	15.7961	0	0
Zm00001eb005860	0.29	5.62	12.1	10.51	2.79	5.71	50.63	9.51	37.14	3.59	1.05	1.51	10.99	11.77	2.86	10.1	38.12	35.32	34.26	1.95	/	/	/	/
Zm00001eb005870	0.55	2.37	0.57	2.17	2.95	0.95	2.35	1.86	0.41	0	0	0	0	0	0	0	0	0	0	0	/	/	/	/
Zm00001eb005920	3.69	2.16	3.29	5.91	4.32	2.32	2.7	1.42	2.74	0	5.56	5.23	4.05	4.61	4.01	2.75	3.16	0.34	1.83	0	5.95616	14.4803	0	0
Zm00001eb005940	0.42	0.95	0.97	1.6	0.82	2.16	2.49	6.4	1.28	0	0	0	0	0	0	0	0.43	0.11	0	0	/	/	/	/
Zm00001eb005950	27.92	23	19.08	19.64	24.83	20.71	23.32	28.06	7.72	0.01	29.62	22.39	17.1	13.76	13.4	13.27	15.13	16.74	5.96	0.03	148.351	53.8577	0	0
Zm00001eb005960	99.34	94.9	94.8	97.85	81.96	81.15	89.26	56.46	42.49	4.54	227.3	227.81	207.91	224.69	204.82	171.36	167.79	129.59	92.37	12.78	4377.32	4647.96	1070.63	1233.83
Zm00001eb005970	0.7	1.94	2.31	2.23	2.88	1.85	1.38	0.72	0.5	0	0.62	0.45	0.15	0.12	0.16	0	0	0.27	0.31	0	/	/	/	/
Zm00001eb005980	54.27	64.14	16	12.34	5.24	24.13	55.73	25.38	10.49	0	92.25	60.16	33.85	11.38	11.54	39.83	87.25	98.49	26.62	0.96	/	/	/	/
Zm00001eb005990	63.86	34.26	10.15	9.19	2.82	8.33	2.72	37.92	19.19	0.06	66.77	33.14	13.9	8.89	7.01	10.08	5.06	46.49	49.56	4.89	/	/	/	/
Zm00001eb006000	812.66	461.21	233.81	249.65	98.68	388.3	172.11	173.05	55.75	45.07	254.31	104.07	83.55	76.41	53.84	76.69	74.07	80.96	35.58	69.61	/	/	/	/
Zm00001eb006010	3.53	3.78	3.17	2.65	2.09	1.28	0.83	1.01	0.62	0.12	4.14	3.72	3.98	4.3	1.84	0.84	0.48	1.57	1.23	0	/	/	/	/
Zm00001eb006020	56.25	86.72	90.75	101.84	125.71	90.61	113.79	114.31	13.68	0	98.35	141.13	155.16	122.66	158.94	178.75	178.32	130.21	20.69	0.29	863.671	1171.44	0	0
Zm00001eb006040	3.74	6.76	2.9	1.98	1.02	1.57	0.98	6.63	2.08	0.68	3.83	2.33	1.51	1.54	1.06	0.81	1.57	9.49	1.73	0.18	/	/	/	/
Zm00001eb006060	0	0.12	0.2	10.2	1.61	0	0.2	0.41	0	0.1	0	0	0	0	0	0	0	0	0	0	/	/	/	/
Zm00001eb006070	0.12	0.26	0.16	0	0.1	0.57	0.6	0.09	0.39	2.7	0	0	0	0	0	0	0	0	0	0	/	/	/	/
Zm00001eb006080	8.14	9.36	14.76	12.11	16.18	15.65	11.14	10.07	14.32	4.85	5.27	4.6	4.04	4.73	5.27	6.79	6.65	15.7	14.18	0.81	0	0	4.40485	6.00578
Zm00001eb006110	40.56	52.99	54.08	40.17	32.7	32.93	18.91	22.35	5.2	0	108.92	119.05	137.14	106.77	59.16	48.76	24.39	49.93	23.51	0.16	/	/	/	/
Zm00001eb006130	4.61	9.2	9.07	5.84	10.74	11.59	6.77	4.45	1.61	0	123.1	124.23	129.56	117.7	71.74	42.15	23.01	47.13	17.63	0.55	/	/	/	/
Zm00001eb006140	12.45	31.08	50.46	42.09	25.05	33.53	64.27	35.06	12.69	0.2	6.63	15.14	39.03	31.42	28.5	36.03	69.28	77.94	26.96	0.25	/	/	/	/
Zm00001eb006150	34.89	33.84	38.11	32.44	27.22	22.58	20.33	19.05	11.45	1.71	159.92	159.72	116.77	97.07	63.08	47.39	38.29	75.48	34.78	4.3	378.739	182.785	23.4184	84.5532
Zm00001eb006180	0	0	0	0	0	0	0	0	3.2	0	0	0	0.06	0	0	0	0	0	4.94	0	/	/	/	/
Zm00001eb006200	0	0	0	0	0	0	0	0.1	1.1	0	0.15	0.37	0.43	0	0.3	0.9	0	0.31	1.53	0	/	/	/	/
Zm00001eb006210	21.77	6.12	4.11	7.27	3.2	12.19	12.25	32.46	17.51	0.19	0	0	0	0	0	0	0	0	0	0.05	/	/	/	/
Zm00001eb006260	3.7	1.45	0.48	1.35	0.06	0.65	0	0	0.07	0	0.81	1.73	0	0	0	0	0.12	0	0	0	/	/	/	/
Zm00001eb006270	14.2	20.03	19.31	23.04	19.59	16.46	12.27	15.26	7.26	0	18.1	25.58	22.35	28.77	20.52	14.43	13.05	13.8	4.29	0.02	43.6557	44.0903	0	0
Zm00001eb006300	6.52	5.88	8.56	6.54	9.59	10.12	9.93	14.32	9.82	0.03	7.17	7.46	5.25	6.69	10.54	11.82	10.57	12.68	12.5	0.03	0	58.7751	0	0
Zm00001eb006310	0.8	8.82	26.04	9.35	10.7	12.47	9.9	31.76	29.81	0.09	1.63	16.89	18.37	6.05	16.16	15.72	15.43	19.54	26.02	0.63	/	/	/	/
Zm00001eb006320	2.25	4.38	5.83	2.26	3.17	1.92	1.11	0.72	0.79	0.38	0.27	0.07	0.06	0	0.04	0.02	0.02	0.04	0	0.02	/	/	/	/
Zm00001eb006330	0.6	0.19	1.11	0.34	1.33	1.1	0.44	0.09	0.12	0.11	1.36	0.78	1.81	1.51	0.61	0.43	0.41	0.46	0.43	0.07	/	/	/	/
Zm00001eb006340	1.04	0.64	2.94	0.78	2.33	2.26	1.38	0.48	0.36	0	0.11	0.69	0.53	0.09	0.22	0.12	0.35	0.91	0.21	0.19	/	/	/	/
Zm00001eb006350	0.11	1.49	0.32	0.18	0.05	0.15	0.23	0.33	0.08	0.11	0.27	0.19	0.2	0.24	0.03	0.26	0.22	0	0.03	0	/	/	/	/
Zm00001eb006360	44.11	48.58	59.45	31.99	12.15	4.59	1.89	0.68	0.15	0	45.66	44.82	75.09	32.56	9.24	3.73	0.99	3.68	0.17	0	/	/	/	/
Zm00001eb006380	9.69	12.19	15.06	13.19	8.57	7.7	7.12	3.91	2.65	0.63	24.4	26.17	43.56	35.11	15.15	14.65	14.43	8.99	3.4	0.26	/	/	/	/
Zm00001eb006390	8.28	7.37	13.06	8.43	7.08	5.11	4.85	7.5	5.95	2.46	16.73	20.23	34.43	23.68	13.19	8.96	7.77	20.02	22.27	13.6	1.9316	24.3615	16.5579	68.7902
Zm00001eb006400	18.94	24.85	16.76	20.77	13.8	14.97	12.64	13.99	6.86	0.29	27.04	39.43	27.01	22.6	24.02	17.73	17.49	21.26	18.5	0	/	/	/	/
Zm00001eb006430	0.02	0.17	0	0.04	0	0	0	0	0.12	0	0	0	0	0	0	0	0	0	2.18	0	/	/	/	/
Zm00001eb006440	0.05	0.1	0.04	0	0.02	0	0	0	1.03	1.39	0	0.03	0	0	0	0	0	0	0.04	0	/	/	/	/
Zm00001eb006450	10.73	9.72	8.57	9.67	9.87	8.71	6.95	6.94	3.1	1.31	18.2	16.38	13.59	15.58	20.54	10.64	11.55	6.43	2.32	0.11	0	0	0	0
Zm00001eb006470	5.33	4.75	4.95	2.44	2.57	1.97	2.18	3.52	0.76	0.02	12.73	10.31	7.79	4.47	5.61	4.88	4.34	4.15	1.5	0.08	/	/	/	/
Zm00001eb006480	58.74	64.42	63.38	93.11	78.35	111.14	73.92	26.52	37.24	11.29	68.8	81.72	75	77.21	89.01	111.95	81.61	34.8	38.7	7.52	/	/	/	/
Zm00001eb006510	28.89	25.32	26.19	29.91	21.81	20.88	16.28	20.26	11.32	0.02	22.99	26.15	28.43	24.02	14.9	14.27	10.29	9.89	13.16	0	158.812	243.368	44.5942	139.068
Zm00001eb006520	2.33	2.99	4.06	2.58	2.8	1.54	1.31	1.32	0.86	0.07	9.89	8.15	7.52	4.79	2.73	3.29	2.42	4.4	1.34	0.07	/	/	/	/
Zm00001eb006530	43.71	59.81	84.77	63.1	55.3	35.89	47.15	1.68	0	0	33.04	57.86	121.7	68.18	76.02	64.86	66.51	11.84	1.28	0.08	1118.23	899.591	0	0
Zm00001eb006540	75.93	84.23	103.21	102.08	66.97	56.45	47.62	75.04	68.07	11.36	87.17	114.9	121.03	89.48	53.74	44.9	32.92	75.08	58.41	3.46	/	/	/	/
Zm00001eb006550	26.41	17.9	23.26	10.33	10.09	6.81	6.89	26.43	3.85	0.04	59.97	46.67	44.45	22.19	15.75	12.99	7.23	51.67	10.22	0.87	/	/	/	/
Zm00001eb006560	9.16	10.13	18.93	9.77	8.28	6.22	5.59	9.1	5.36	0.84	12.36	10.67	18.71	14.27	7.06	5.54	3.55	5.5	4.43	1.2	12.1661	6.6431	0	0
Zm00001eb006570	14.34	15.18	14.7	13.8	16.22	15.54	13.07	18.35	11.04	2.34	16.77	13.9	12.71	14.92	13.02	12.86	9.44	12.82	13.44	2.1	/	/	/	/
Zm00001eb006590	12.99	9.33	8.84	8.07	6.61	5.38	4.1	4.96	17.73	6.66	6.6	8.09	7.11	3.46	1.71	4.89	2.42	3.14	11.18	9.51	/	/	/	/
Zm00001eb006600	0.02	0.04	0.04	0	0	0	0.04	0.72	0.05	0	2.64	2.54	1.68	2.13	1.24	0.93	0.98	1.07	0.24	0	/	/	/	/
Zm00001eb006610	4.67	5.55	6.42	3.67	3.91	2.24	1.75	1.76	0.28	0	5.45	3.57	3.18	2.65	1.11	1.44	1.04	0.39	0	0	/	/	/	/
Zm00001eb006620	26.88	34.09	28.77	24.49	24.78	34.59	22.13	16.52	19.79	31.35	93.17	90.41	85.48	76.54	66.61	76.16	48.7	98.23	82.64	128.2	/	/	/	/
Zm00001eb006630	0	0	0	0.07	0.02	5.15	127.83	0.2	0	0	0	0	0	0	2.03	22.92	427.23	1.34	0.25	0.05	/	/	/	/
Zm00001eb006640	0	0	0.34	0.3	0.24	0.17	2.61	0.04	0	0	0	0	0.13	0	0.13	0.21	6.86	1.24	0	0	/	/	/	/
Zm00001eb006660	2.1	1.9	1.43	1.5	1.55	0.92	1.16	3.4	8.73	48.16	2.32	1.37	0.69	0.91	1.54	1.37	1.42	1.21	13.54	192.63	0	0	27.5665	0
Zm00001eb006680	3.37	1.83	1.95	0.84	0.51	0.66	0.34	0.19	0.06	0	1.43	0.77	0.53	2.94	0.3	0.94	0.26	0.1	0.12	0	/	/	/	/
Zm00001eb006690	223.82	175.5	75.55	70.25	34.15	173.85	99.3	185.31	49.97	1	46.31	16.33	17.08	39.17	12	42.79	20.29	38.77	30.63	1.87	/	/	/	/
Zm00001eb006700	7.45	15.42	8.28	6.1	4.75	8.41	4.52	9.43	6.29	0.02	4.61	7.52	3.07	1.01	1.73	3.4	2.76	1.34	2.37	0.05	0	0	0	0
Zm00001eb006710	1.09	2.15	1.2	1.1	0.92	1.46	1.08	1.08	0.79	0	0	0.05	0	0	0	0	0	0	0	0	/	/	/	/
Zm00001eb006720	9.84	9.28	3.68	2.99	3.23	9.61	3.23	16.38	5.03	0	2.78	1.15	2.65	0.38	0.91	1.99	0.77	0.81	2.02	0	/	/	/	/
Zm00001eb006740	0	0	0	0	0	0	0	0	18.09	47.98	0.14	0.03	0	0	0	0	0	0	29.69	282.46	0	0	23.5268	10.7931
Zm00001eb006770	16.68	16.15	16.04	35.21	8.81	2.3	1.35	11.59	50.38	0	22.15	25.87	31.43	65.74	15.65	4.13	1.69	23.04	69.63	0	154.78	590.79	71.0818	35.7215
Zm00001eb006790	0	0	0	0	0	0	0	0	0	0	1.05	0.13	0.17	0	0	0.2	0.38	0.15	0	0	/	/	/	/
Zm00001eb006830	10.57	7.49	11.26	11.7	11.48	11.5	8.74	6.16	0.99	0.03	5.05	4.56	3.76	4.14	4.75	3.69	4.4	2.29	0.27	0	/	/	/	/
Zm00001eb006850	27.91	31.09	25.13	28.96	18.09	18.79	16.33	16.5	4.84	0	23.69	33.43	27.15	16.64	14.03	14.3	11.56	7.83	1.64	0	/	/	/	/
Zm00001eb006860	0.41	0.13	0.38	0.81	4.2	7.82	14.17	0.5	0.16	0.01	0.55	0.33	0.64	1.73	4.36	10.97	19.05	4.4	0.15	0	/	/	/	/
Zm00001eb006870	9.11	14.51	37.74	82.93	59.57	47.47	38.58	32.86	148.92	6.43	5.04	9.12	20.98	64.59	19.82	19.67	17.09	23.18	60.18	0.43	0	0	0	12.1018
Zm00001eb006880	30.83	33.58	30.79	25.85	22.94	31.06	24.58	17.69	5.02	0.35	10.89	15.58	13.69	23.99	8.2	13.5	9.83	6.3	2.77	0.04	/	/	/	/
Zm00001eb006890	2.67	3.75	7.24	2.74	2.18	1.47	3.5	7.31	2.65	0.03	1.74	1.68	2.58	0.34	0.47	0.86	1.39	3.15	1.82	0.02	0	0	0	0
Zm00001eb006900	/	/	/	/	/	/	/	/	/	/	/	/	/	/	/	/	/	/	/	/	0	38.0446	0	0
Zm00001eb006910	24.56	19.07	21.44	22.38	22.39	29	44.73	11.7	11.89	2.1	11.17	10.1	12.62	6.02	9.34	16.85	18.77	5.03	5.07	1.65	/	/	/	/
Zm00001eb006920	14.97	18.64	22.9	28.41	28.36	18.31	17.53	16.68	7.63	0.01	30.47	28.89	34.17	65.69	52.43	34.9	28.37	35.47	40.59	0.38	/	/	/	/
Zm00001eb006930	1.23	7.96	13.81	10.33	18.16	6.25	10.62	12.93	1.75	0	13.4	12.09	14.05	9.72	16.53	7.23	14.26	15.91	0.99	0.07	/	/	/	/
Zm00001eb006940	11.22	11.09	10.74	17.06	19.86	19.86	15.99	8.98	7.12	0.68	3.11	2.65	6.47	18.34	15.39	10.45	6.82	4.66	2.52	0.33	/	/	/	/
Zm00001eb006950	1.2	0.59	0.78	8.27	18.33	18.99	11	3.49	0.99	0.06	6.41	7.43	5.8	35.99	51.35	49.38	26.28	13.76	14.35	0.05	/	/	/	/
Zm00001eb006970	0	0.15	0.08	3.1	2.67	0.98	0.4	0.89	60.45	127.32	0.07	0.1	0.14	0.46	0.51	0.4	0.08	0.31	1.79	44.14	/	/	/	/
Zm00001eb007000	0.7	0.51	0.68	1.73	0.6	0.5	1.23	0.41	0.12	0	0.33	0.75	2.42	4.34	2.62	2.51	5.85	0.5	0.53	0.29	/	/	/	/
Zm00001eb007010	10.82	11.31	13.04	11.01	10.86	13.36	10.01	9.49	5.58	0	7.14	5.49	6.28	4	4.27	4.96	2.94	3.76	2.9	0.04	0	0	0	0
Zm00001eb007020	0.23	0.05	0.01	0	0	0.05	0.01	0	85.68	627.66	0.34	0	0	0	0	0	0	0	90.74	2110.02	0	0	976.454	965.994
Zm00001eb007030	9.83	13.68	16.6	17.1	21.83	19.54	17.69	13.35	7.37	1.06	45.74	38.62	39.36	52.11	51.54	43.56	35.29	36.83	23.38	2.16	98.9199	126.071	15.3819	13.4886
Zm00001eb007050	5.37	4.93	6.7	4.7	5.97	4.6	4.82	4.96	2.02	0.45	20.97	16.69	19.08	14.06	10.93	8.83	8.7	13.79	5.77	1.4	72.666	71.6132	0	0
Zm00001eb007060	28.29	27.42	20.08	17.72	15.59	27.27	15.28	27.82	15.03	0	49.92	26.04	19.1	8.64	14.96	14.17	12.73	7.91	13.23	0.04	487.317	477.494	0	0
Zm00001eb007070	10.24	6.56	3.92	5.47	4.29	2.51	3.07	4.73	0.46	0.03	21.09	15.37	4.92	4.49	7.76	2.84	4.25	23.05	4.96	0	/	/	/	/
Zm00001eb007090	46.1	49.71	61.42	54.89	60.56	52.18	49.27	32.46	14.54	6.4	42.12	33.77	28.14	15.58	25.94	19.48	19.29	21.23	15.32	3.52	71.1375	85.1617	0	0
Zm00001eb007100	0.56	0	0.15	0.18	0.2	0.06	0.09	3.11	0.62	0.13	0	0	0.1	0	0	0.11	0.11	0	0.3	0	/	/	/	/
Zm00001eb007130	13.59	12.36	11.65	17.01	15.02	11.78	10.33	8.85	2.45	0.08	22.58	23.62	16.64	27.02	34.99	20.31	16.31	15.14	9.58	0.23	46.8403	175.837	50.5071	14.0804
Zm00001eb007140	14.82	9.12	11.75	21.38	16.4	11.21	8.56	3.71	1.22	0	4.25	4.46	2.55	4.66	3.33	2.66	2.07	0.48	0.4	0	/	/	/	/
Zm00001eb007150	20.27	26.73	30.6	31.98	29.72	29.23	20.96	22.89	11.51	1.03	24.42	37.67	25.68	42.53	44.42	51.4	42.91	43.51	18.29	0.38	/	/	/	/
Zm00001eb007170	35.22	23.18	13.78	17.89	14.36	20.14	13.68	37.11	28.1	15.97	30.18	15.73	14.45	9.91	13.57	12	9.67	21.25	34.31	22.37	/	/	/	/
Zm00001eb007180	14.49	14.31	19.97	17.92	18.64	11.72	7.39	17.47	11.89	0.24	22.36	21.64	20.25	17.75	18.09	10.83	9.18	14.03	23.61	0.21	0	65.7327	14.3033	19.1702
Zm00001eb007190	1.76	1.74	1.84	2.2	2.28	1.27	1.66	2.14	6.45	0.86	4.22	4.68	2.64	1.9	2.87	1.66	1.77	9.18	25.24	0.2	36.5003	15.1149	0	0
Zm00001eb007200	6.52	11.14	15.9	14.17	19.84	14.97	12.24	11.55	23.76	6.37	1.88	0.52	0.14	0.23	1.03	1.3	0.16	1.35	3.33	0.51	/	/	/	/
Zm00001eb007220	16.15	13.38	15.96	12.39	10.67	8.03	8.26	7.52	3.88	0	47.02	35.31	28.1	22.76	16.05	13.21	9.32	14.22	7.52	0	207.586	150.294	0	0
Zm00001eb007240	29.45	24.17	24.5	27.37	17.25	12.4	9.81	20.45	10.71	0.04	103.23	107.99	88.44	65.66	69.15	38.58	32.61	63.82	66.33	0.59	/	/	/	/
Zm00001eb007250	28.1	26.12	16.95	18.64	24.33	27.34	21.69	27.35	6.77	11.55	36.88	22.81	16.5	20.28	32.5	30.37	22.91	15.87	9.09	47.31	/	/	/	/
Zm00001eb007270	11.87	8.57	7.05	9.88	7.9	8.7	8.99	26.53	14.86	2.67	11.11	8.96	4.98	7.96	4.37	7.66	5.99	8.28	7.56	1.22	/	/	/	/
Zm00001eb007280	4.38	2.27	2.68	6.96	10.59	8.81	10.53	6.04	3.53	3.23	1.26	1.26	1.58	0.66	3.14	4.08	4.74	2.17	1.89	8.01	/	/	/	/
Zm00001eb007310	21.82	11.68	7.51	5.64	2.88	2.74	1.91	5.48	0.34	0	22.12	16.25	7.72	1.39	1.9	1.84	2.73	2.05	0.22	0	/	/	/	/
Zm00001eb007320	2.15	4.83	5.08	5.23	2.6	0.78	0.73	329.69	20.14	0	1.56	0.64	0	0	0	0	0.24	2.09	0	0.4	/	/	/	/
Zm00001eb007440	10.85	12.45	11.38	13.03	10.66	10.09	5.94	9.94	16.34	1.51	12.82	9.95	10.42	2.61	5.83	5.94	2.53	8.66	13.25	0.47	/	/	/	/
Zm00001eb007460	0	0	0	0	0	0	0	0	12.58	0.95	0	0	0	0	0	0.21	0	0	0.74	0.33	/	/	/	/
Zm00001eb007470	20.25	32.92	36.61	24.17	19.7	14.15	11.75	20.47	2.92	0.22	5.8	8.11	10.45	7.27	3.86	2.83	2.77	5.09	1.12	0.06	/	/	/	/
Zm00001eb007490	1.14	18.59	19.6	29.83	24.22	14.08	29.01	43.1	5.44	0.02	0.24	3.75	5.39	1.19	5.43	2.55	4.41	14.84	0.53	0.17	/	/	/	/
Zm00001eb007500	0	2.34	2.66	4.39	3.73	1.76	4.73	8.15	0.49	0	0	0	0	0	0	0	0	0	0	0	/	/	/	/
Zm00001eb007510	8.19	7.5	8.61	7.56	8.08	5.67	5.94	16.02	7.84	0.21	21.62	7.99	5.28	5.27	5.72	4.15	4.68	20.48	6.58	0.11	/	/	/	/
Zm00001eb007550	1.67	2.68	7.37	3.69	11.36	10.2	12.94	1.29	2.05	0.81	0	0	0	0	0	0	0	0	0	0	/	/	/	/
Zm00001eb007570	3.33	3.03	3.59	2.32	2.62	2.27	2.45	2.99	2.72	2.86	10.18	6.97	5.1	3.6	2.72	2.6	2.75	4.27	5.69	9.64	0	1.58751	0	0
Zm00001eb007590	31.91	24.64	25.93	24.33	16.98	22.55	13.31	30.79	11.97	0.97	0.55	0.13	0	0	1.13	0	0	0.47	0.18	0	/	/	/	/
Zm00001eb007600	18.4	15.58	14.92	14.91	16.44	13.8	10.31	16.45	6.02	1.03	27.02	20.1	15.49	16.39	22.15	15.9	15.43	24.66	15.92	0.89	81.6344	34.6425	0	0
Zm00001eb007610	0.67	0.9	1.11	0.87	0.67	0.67	1.63	1.15	0.11	0	1.53	1.37	1.05	1.98	0.61	1.37	2.52	2.56	0.88	0.06	/	/	/	/
Zm00001eb007630	0	0	0.06	0	0	0	0	0	0	0	1.93	1.2	1.28	0.31	0.39	0.43	1.26	0.22	0.52	0	/	/	/	/
Zm00001eb007640	9	2.84	1.3	1.53	1.32	2.07	3.2	5.9	0.76	0.2	3.73	0.66	0.34	0.05	0.06	0.39	1.06	3.08	0.06	0.1	/	/	/	/
Zm00001eb007650	88.51	92.09	36.93	30.74	28.81	56.19	37.48	35.59	6.58	0	189.19	216	97.2	121.01	81.05	72.87	65.73	24.03	20.52	0.24	9.58074	0	0	0
Zm00001eb007670	6.56	9.39	5.85	5.36	3.72	6.58	4.56	40.35	33.55	0.72	3.86	4.75	3.77	1.23	2.49	4.47	1.81	15	15.38	0.17	/	/	/	/
Zm00001eb007680	5.91	4.38	5.33	3.85	5.41	3.23	2.61	1.72	0.58	0	16.24	13.41	9.35	10.31	7.42	4.82	3.77	10.72	4.06	0.01	409.188	375.621	0	0
Zm00001eb007690	24.66	23.54	27.26	18.94	19.04	19.24	17.66	20.6	12.39	1.37	62.3	46.88	42.58	25.97	35.26	30.68	26.24	39.93	29.96	5.57	/	/	/	/
Zm00001eb007700	22.96	13.36	12.49	10.06	7.09	6.33	5.18	4.68	2.46	0.33	51.55	36.95	29.04	21.16	15.46	9.98	8.48	7.77	5.7	0	60.1321	37.7923	0	0
Zm00001eb007730	119.4	116.19	132.55	167.66	93.12	73.48	51.93	73.02	27.75	0.83	259.78	369.63	501.74	632.29	294.24	169.17	104.77	211.73	88.68	0.7	2307.89	377.759	144.308	193.52
Zm00001eb007740	0.06	0.03	0	0	0	0.03	0.05	0.04	0	0.08	0	0	0	0	0	0	0	0.61	2.39	0.33	/	/	/	/
Zm00001eb007750	26.19	30.56	27.99	22.33	18.18	18.3	12.52	12.51	5.71	0.05	38.8	46.21	38.95	33.86	15.39	20.88	10.8	17.7	6.85	0	18.7225	0	0	0
Zm00001eb007760	5.98	4.14	4.27	3.07	2.18	2.56	2.9	5.86	1.39	0.02	7.3	4.99	2.51	1	2.37	2.23	4.89	9.88	2.19	0	/	/	/	/
Zm00001eb007770	1.35	1.13	1.57	1.17	0.98	0.35	0.47	0.84	0.17	0.01	1.96	0.93	1.19	0.34	0.51	0.45	0.08	0.63	0.32	0	/	/	/	/
Zm00001eb007780	17	17.48	23.81	19.86	18.31	12.84	11.57	12.48	6.39	0.68	56.37	50.22	48.47	47.38	22.73	19.67	14.83	19.26	13.34	2.3	152.697	192.085	0	25.3538
Zm00001eb007790	0.16	0.66	0.78	1.06	0.24	0.02	0.07	1.57	2.55	0	0	0.11	0	0.12	0	0	0	0	0	0	/	/	/	/
Zm00001eb007800	4.02	4.89	6.04	15.56	38.87	34.03	17.69	11.47	6.99	0	1.06	2.27	1.34	13.96	27.93	29.28	11.83	7.19	2.58	0.11	/	/	/	/
Zm00001eb007810	41.59	35.93	28.6	27.5	24.91	22.23	18.09	65.06	50.72	107.39	55.13	50.75	24.8	27.64	28.99	23.03	21.34	68.72	47.04	250.24	/	/	/	/
Zm00001eb007820	11.71	7.7	8.3	7.19	4.52	4.06	2.64	6.47	2.47	0.02	12.79	7.44	5.5	2.79	3.7	2.26	1.44	9.42	6.11	0	146.686	88.7846	0	21.7514
Zm00001eb007830	6.38	6.23	4.92	5	5.87	2.49	2.97	3.18	0.48	0	18.78	15.02	9.35	7.24	5.38	4.18	5.14	4.17	2.12	0.02	/	/	/	/
Zm00001eb007840	0.2	0	0.04	0.1	0.05	0.35	2.15	0.57	0.41	0	0	0	0	0	0	0	0.1	0.22	0.35	0	/	/	/	/
Zm00001eb007850	0	0	0	0	0	0	0.75	0	0	0	0	0	0	0	0.1	0.11	1.19	0.08	0	0	/	/	/	/
Zm00001eb007860	577.81	440.95	387.5	338.88	245.81	195.06	117.09	242.26	85.58	4.83	610.5	687.01	456.16	415.88	493.7	288.21	162.56	435.27	313.85	2.03	10235.4	13174	5965.8	6170.5
Zm00001eb007870	46.15	44.53	10.52	22.04	9.55	27.71	21.65	233.43	2.72	0	4.65	8.37	6.75	8.85	6.38	8.98	12.41	64.22	2.37	0.54	/	/	/	/
Zm00001eb007880	0	0.29	0	0	0	0	0.04	0	0.05	0	0	0	0	0	0.15	0	0	1.03	0.45	0	/	/	/	/
Zm00001eb007900	3.2	7.11	6.24	9.05	9.76	15.13	13.6	14.45	1.79	0.38	3.33	3.68	4.81	2.41	7.3	10.05	14.74	11.38	3.18	0.26	/	/	/	/
Zm00001eb007910	0	0	0	0	0	0	0	0	1.71	2.15	0	0	0	0	0	0	0	0	0.07	0	/	/	/	/
Zm00001eb007920	10.39	7.67	4.79	3.5	4.17	3.21	2.58	3.59	0.95	0	16.89	9.29	5.23	1.68	6.11	4.05	2.8	45.31	14.57	0.32	7.2984	0	0	0
Zm00001eb007930	11.15	8.44	7.82	7.65	7.34	5.45	4.48	7.82	3.49	0.58	1.66	0.82	0.52	0.26	0.34	0.75	0.67	1.33	0.62	0	/	/	/	/
Zm00001eb007940	1.33	0.86	0.61	1.5	0.65	0.29	0.4	1.45	0.53	0.11	0	0	0	0	0	0	0	4.05	0	0	/	/	/	/
Zm00001eb007950	2.56	2.7	2.42	1.02	0.07	0.35	0.04	0.79	0.43	0	1.16	1.31	1.73	0.2	0	0	0.09	0.35	2.57	0	/	/	/	/
Zm00001eb007960	21.54	18.3	12.64	11.13	11.6	9.57	9.36	6.75	2.85	0	42.11	34.04	22.8	16.22	15.9	14.47	11.42	7.21	2.22	0	47.0773	35.8577	0	0
Zm00001eb007990	1.13	0.76	0.14	0.09	0.07	0.02	0.02	0.17	0	0	0.75	0.34	0.2	0.05	0	0	0	0	0.07	0	/	/	/	/
Zm00001eb008010	10.21	5.4	2.63	8.94	7.06	4.91	6.9	17.91	8.83	0	6.42	2.68	3.02	2.71	4.19	4.85	3.78	7.33	4.33	0.03	/	/	/	/
Zm00001eb008030	7.21	16.08	37.27	15.77	63.59	44.12	81.71	9.05	5.4	0.27	1.11	0.3	0.96	1.21	6.2	6.04	7.34	1.53	6.5	0.12	/	/	/	/
Zm00001eb008040	129.3	150.24	206.88	152.6	160.74	134.41	140.57	122.82	53.36	3.59	0.41	0.05	0.27	0	0	0	0	0	0	0	/	/	/	/
Zm00001eb008050	0	0	0	0	0	0	0.05	0	0	0	1.19	1.71	0.59	0.63	1.83	2.23	1.3	0.34	1	1.76	/	/	/	/
Zm00001eb008060	83.98	65.55	74.86	61.88	54.96	49.27	34.29	31.7	12.57	3.12	264.19	240.12	227.14	155.77	104.33	80.7	65.11	77.45	46.11	8.21	1870.55	1827.33	153.457	228.59
Zm00001eb008070	0	0.03	0.03	0.03	0	0	0.03	0.13	0.2	0	0	0	0.04	0.03	0	0.04	0	1.39	0.11	0	/	/	/	/
Zm00001eb008080	17.35	23.61	11.95	11.73	12.99	10.44	7.06	22.84	6.12	0	8.78	12.26	10.14	17.83	10.68	9.42	7.72	7.02	3.24	0	0	29.7124	0	0
Zm00001eb008090	7.23	6.08	8.09	9.24	5.06	7.93	14.74	5.42	7.11	0.31	2.24	3.72	5.1	5.9	4.51	17.2	24.96	1.41	3.13	0.16	/	/	/	/
Zm00001eb008100	44	48.48	38.97	47.42	38.7	42.33	39.13	21.62	5.92	0.15	57.3	72.18	87.52	88.78	79.07	75.11	75.11	37.03	18.21	0	0	0	0	0
Zm00001eb008130	10.95	9.37	3.75	6.74	3.43	8.75	4.55	2.26	0	0	1	0.4	0.11	0.18	0.79	0.75	0	0.19	0	0	/	/	/	/
Zm00001eb008140	49.93	46.36	35.35	30.08	22.18	13.61	10.4	65	1.95	0.05	56.83	58.78	42.69	34.89	28.72	19.08	15.33	85.42	2.79	1.28	/	/	/	/
Zm00001eb008150	2.47	13.31	32.77	86.99	16.72	0.25	1.52	1.59	2.03	3.08	6.28	19.6	103.18	262.11	106.31	2.64	10.07	19.82	0.65	1.39	/	/	/	/
Zm00001eb008160	0.53	0.68	1.33	0.57	2.93	1.58	1.18	5.95	9.91	16.01	0.51	0.84	1.47	0.07	4.18	1.86	1.73	9.19	55.32	72.93	/	/	/	/
Zm00001eb008170	7.12	3.22	2.84	1.83	3.4	1.59	1.03	4.3	1.11	0	10.91	5.68	4.66	0.83	4.07	2.08	1.43	1.53	1.69	0	/	/	/	/
Zm00001eb008180	0	0	0	0.18	1.17	1.37	0.54	0	0	0	0	0.03	0	0	0.84	1.36	1.08	0	0.04	0	/	/	/	/
Zm00001eb008200	0.13	0.28	0.35	1.44	0.94	2.07	2.71	47.36	4.64	0	0.05	0.77	0.41	3.22	1.52	8.28	2.95	8.95	3.9	0	/	/	/	/
Zm00001eb008240	0.71	1.49	2.29	1.2	1.11	0.72	0.66	0.35	0.27	0	6.22	4.44	5.44	1.92	1.31	0.63	0.42	1.58	0.97	0	/	/	/	/
Zm00001eb008250	0.15	0.34	0.14	0.2	0.2	0.19	0.15	1.02	0.05	0	0.15	0.31	0.53	0.08	0.15	0.16	0.58	3.7	0.1	0	/	/	/	/
Zm00001eb008270	0.9	1.61	2.27	0.4	0.45	0.6	0.43	0.87	0.18	0.51	2.5	4.84	4.35	3.3	0.64	0.55	0.44	1.48	0.76	0.12	/	/	/	/
Zm00001eb008290	1.8	3.43	3.55	1.16	1.28	1.02	1.04	1.36	0.67	0.73	4.12	8.46	12.13	4.9	2.6	2.01	0.73	2.89	0.4	0.04	/	/	/	/
Zm00001eb008310	24.73	24.3	23.64	21.2	20.04	19.5	18.61	12.94	6.08	0.32	32.29	33.92	32.45	33.76	23.16	24.52	21.21	21.37	14.47	0.58	57.3075	42.4926	0	0
Zm00001eb008320	0.33	0.1	0.4	0.18	0.34	0.2	0.25	0.72	0.33	1.27	1.05	0.11	1.14	0	0.1	0	0.54	1.28	0.2	0.66	/	/	/	/
Zm00001eb008340	30.19	27.36	30.96	26.25	25.01	21.16	20.29	13.18	8.23	0.67	57.77	38.39	39.06	39.71	29.17	23.16	19.52	15.44	12.01	1.72	40.1858	49.6013	0	0
Zm00001eb008360	184.33	133.98	35.9	24.28	14.04	17.16	7.74	16.18	2.36	0.37	517.82	322.42	136.51	53.51	34.78	21.19	14.35	12.72	8.25	5.09	615.223	491.826	0	27.6745
Zm00001eb008370	72.32	73.87	77.99	78.89	63.64	71.65	54.2	97.49	102.14	31.04	72.74	60.49	68.25	33.51	55.62	52.44	52.69	55.16	134.4	59.66	/	/	/	/
Zm00001eb008380	2.76	0.79	1	3.22	4.54	3.58	3.29	1.27	0.07	0	2.01	0.24	0.66	0.57	1.85	1.98	1.4	0.08	0.05	0	/	/	/	/
Zm00001eb008400	58.84	45.1	45.81	34	27.06	22.08	17.94	25.62	8.31	0.4	314.26	225.84	163.05	93.29	102.39	70.69	55.86	138.84	64.92	1.17	1633.57	997.033	664.154	983.681
Zm00001eb008410	24.26	40.94	80.98	80.36	85.46	83.61	93.93	84.02	107.89	61.45	1.67	3.8	4.43	2.44	4.27	6.88	7.26	9.97	4.74	0.99	/	/	/	/
Zm00001eb008420	0.43	0.48	0.57	0.47	0.46	0.45	0.46	2.91	0.07	0	0.38	0.09	0.37	0.1	0.32	0.49	0.41	0.11	0.06	0	/	/	/	/
Zm00001eb008430	1.54	2.12	2.74	2.39	4.89	6.58	7.43	0.94	0.24	0.03	2.11	1.58	1.21	0.7	3.39	6.32	4.16	0.92	0.78	0	/	/	/	/
Zm00001eb008440	26.42	33.74	32.01	23.61	23.57	26	18.66	62.68	16.39	0	21.43	43.09	32.64	22.87	19.13	25.71	18.36	41.87	8.91	0.13	/	/	/	/
Zm00001eb008450	25.17	23.14	19	16.78	18.8	20.92	17.82	11.28	10.3	1.34	6.01	6.3	5.05	8.78	4.47	4.59	4.9	2.59	5.02	0.41	0	0	0	2.88766
Zm00001eb008460	32.99	29.6	32.59	38.9	32.4	35.12	25.14	20.1	12.17	1.78	42.75	67.68	52.31	40.82	80.8	66.72	53.79	38.71	32.89	9.91	/	/	/	/
Zm00001eb008470	16	12.12	11.65	13.39	10.36	12.02	9.74	16.23	10.93	0.43	20.23	21.63	23.55	8.55	23.76	26.5	29.33	19.42	16.83	1.03	/	/	/	/
Zm00001eb008480	30.95	46.51	49.41	42.84	37.23	33.39	28.69	18.46	19.15	6.57	64.87	62.02	69.59	55.35	46.97	39.19	40	28.26	39.54	27.6	/	/	/	/
Zm00001eb008490	16.14	22.9	26.84	23.18	29.48	24.71	25.08	33.49	64.64	19.31	26.89	32.38	29.68	16.6	25.17	24.28	21.74	45.48	152.97	154.76	1223.23	1188.67	1808.27	1611.91
Zm00001eb008500	13.75	17.33	20.58	13.8	10.73	3.35	1.59	1.35	0.08	0	25.22	15.17	20.14	13.51	7.64	3.15	1.14	3.22	0.56	0	/	/	/	/
Zm00001eb008520	37.45	34.73	30.84	18.25	11.61	6.83	4.59	5.65	1.13	0.36	40.18	41.09	31.72	10.05	14.07	6.78	4.69	3.48	1.23	0.07	0	0	0	0
Zm00001eb008530	1.61	4.55	5.42	5.89	4.68	5.99	4.91	8.13	3.23	0	2.65	5.45	9.53	7.77	7.55	7.31	6.53	31.84	10.9	0.2	/	/	/	/
Zm00001eb008550	107.37	122.68	151.48	134.47	106.87	97.88	116.17	94.92	71.06	3.74	119.64	205.12	252.37	193.95	160.73	166.04	149.36	194.76	140.68	10.38	476.485	698.921	174.484	22.649
Zm00001eb008560	0	0	0	0	0	0	0	0	0	0	0.84	1.61	0.28	0	0	0	0	0	0	0	/	/	/	/
Zm00001eb008570	10.14	13.24	15.92	11.42	14.41	13.01	13.84	8.82	3.69	0.17	20.86	14.68	16.4	15	12.02	11.19	10.92	8.92	4.66	0.32	36.8669	18.1536	0	0
Zm00001eb008580	5.45	4.13	5.65	3.18	7.79	4.87	2.69	1.37	0.81	0.03	24.36	11.87	4.94	3.83	6.28	3.19	2.38	2.07	0.99	0	20.4976	0	0	0
Zm00001eb008590	25.38	21.78	21.78	20.03	12.4	11.32	5.72	11.91	3.49	0.03	28.94	22.49	20.5	11.77	14.78	10.23	5.54	5.78	2.34	0	/	/	/	/
Zm00001eb008600	0	0	0	0	0	0	0	0	0	0	1.43	1.08	2.5	4.07	8.05	3.3	4.19	0.79	0.08	0	/	/	/	/
Zm00001eb008610	71.46	84.6	90.62	95.27	95.81	92.1	65.7	101.99	113.18	13.06	190.41	209.81	188.84	217.84	256.74	192.49	144.67	168.5	350.35	55.13	0	98.6836	464.482	3558.68
Zm00001eb008620	35.88	44.53	71.43	54.76	56.44	58.18	55.92	34.05	13.88	0.42	10.93	10.17	11.99	9.68	6.28	4.81	7.76	4.98	2.87	0.03	0	17.8039	0	0
Zm00001eb008630	8.8	13	12.13	8.81	5.98	1.89	3.54	1.53	0.25	0	98.59	98.24	76.5	65.9	28.42	5.88	10.57	5.34	0.61	0.14	95.3894	34.2616	0	0
Zm00001eb008640	16.54	8.35	8.07	7.26	8.36	5.93	4.77	8.71	4.06	0.17	16.06	12.5	6.08	7.3	7.72	5.5	6	8.36	5.87	0	66.0654	0	0	0
Zm00001eb008650	8.49	8.1	12.64	9.9	11.47	9.25	10.36	6.86	6.15	1.72	21.49	15.13	15.1	16.73	13.38	11.31	11.23	9.12	6.88	1.18	133.909	80.6485	0	0
Zm00001eb008660	4.58	5.72	6.73	4.96	4.04	2.87	2.3	6.88	11.07	3.69	2.5	3.13	8.41	3.55	2.82	3.1	3.17	12.18	7.24	0.19	/	/	/	/
Zm00001eb008680	/	/	/	/	/	/	/	/	/	/	/	/	/	/	/	/	/	/	/	/	0	0	0	0
Zm00001eb008690	47.17	97.28	97.38	71.78	31.48	33.88	14.05	37.11	11.16	0	117.4	255.46	263.93	114.22	72.13	55.48	45.33	20.36	15.22	0.14	0	0	0	0
Zm00001eb008700	32.85	31.24	35.14	29.72	32.74	28.91	26.78	19.41	8.71	0.12	110.62	88.16	76.83	95.29	91.89	68.69	63.38	43.54	19.71	0.66	1782.26	1524.06	139.23	302.699
Zm00001eb008720	15.93	14.41	21.78	17.03	12	6.33	4.62	5.1	4.82	0.19	7.11	7.31	8.71	14.23	4.8	3.08	1.23	4.45	1.53	0	16.8942	0	0	0
Zm00001eb008730	1.51	2.33	2.82	3.29	5.55	4.44	4.52	2.58	0.49	0	6.48	6.28	8.42	16.57	11.61	9.5	11.88	6.31	3.28	0.1	/	/	/	/
Zm00001eb008740	0.38	0.36	0.52	0.67	1.23	1.47	1.53	0.04	0	0	0.43	0.35	0.49	0.1	0.5	1.59	0.74	0	0	0	/	/	/	/
Zm00001eb008750	2.38	1.18	1.58	1.54	1.36	0.72	0.68	0.71	0.07	0	4.37	1.88	1.45	0.35	0.59	0.53	0.28	1.24	0.18	0	/	/	/	/
Zm00001eb008780	10.56	13.64	20	20.06	20.74	15.89	13.49	14.02	14.49	0.3	19.17	28.19	36.4	44.39	41.95	33.69	21.96	38.37	63.87	0.36	349.984	671.925	70.8321	414.512
Zm00001eb008790	0.04	0.34	0.35	1.51	1.67	1.87	2.9	4.16	1.72	0.07	0.1	0.34	0.27	1.71	3.45	4.72	8.83	129.51	6.84	0.7	/	/	/	/
Zm00001eb008800	1.76	3.24	3.45	0.74	0.8	0.12	0.14	0.07	0.05	0.01	1.68	1.9	1.33	0.09	0.19	0.08	0.04	0	0	0	/	/	/	/
Zm00001eb008810	0.89	0.77	0.5	1.85	3.77	1.99	0.99	0	0.12	0.09	1.15	0.55	0.57	6.19	6.42	3.1	1.63	0.78	21.48	1.7	/	/	/	/
Zm00001eb008820	0.24	0.11	0.15	0.76	1.11	0.72	0.48	0	0	0	0	0	0	0	0	0	0	0	0	0	/	/	/	/
Zm00001eb008830	9.43	9.53	5.72	6.08	5.89	4.98	5.25	7.72	0.48	0	9.48	7.57	4.5	1.44	3.93	4.12	4.23	1.58	0.09	0	/	/	/	/
Zm00001eb008850	21.17	30.68	28.3	32.46	17.15	18.07	15.25	38.51	19.24	0.03	11.9	21.54	27.42	30.3	13.01	14.17	17.16	18.27	20.49	0.11	222.459	254.24	168.762	52.6537
Zm00001eb008870	0.52	1.99	0.14	0.17	1.44	2.8	2.1	0.26	0.23	0	0	0	0	0	0	0	0	0	0	0	/	/	/	/
Zm00001eb008880	7.25	8.17	6.51	10.56	14.95	13.14	16.95	23.97	23.53	0.55	7.94	11.03	13.68	18.21	27.71	29.8	31.83	75.8	169.1	1.63	6.66256	0	259.381	524.806
Zm00001eb008890	6.93	9.68	13.08	13.09	13.24	8.58	4.61	5.76	1.13	0.02	12.2	12.97	11.5	14.34	13.06	8.49	5.73	12.03	3.35	0.08	/	/	/	/
Zm00001eb008900	22.38	16.08	16.61	13.33	12.94	9.43	7.17	9.4	2.08	0.16	104.58	69.7	47.48	36.94	31.56	18.06	14.97	26.29	8.78	0.23	67.9656	17.1318	0	0
Zm00001eb008910	20.06	31.24	36.38	38.96	45.6	40.56	31.47	26.38	3.58	0.19	84.92	64.21	74.78	111.86	151.94	102.1	75.94	42.31	22.38	0.07	89.1611	7.2249	0	0
Zm00001eb008920	3.58	8.64	16.67	20.85	41.69	23.36	41.53	91.88	32.42	0	7.35	8.91	16.75	23.07	65.67	79.42	137.66	237.66	24.22	1.45	/	/	/	/
Zm00001eb008930	48.42	41.87	23.83	31.37	24.64	17.21	15.19	2.15	1.23	0	50.83	54.96	35.45	27.71	29.28	25.19	17.07	1.77	0.59	0	650.551	426.78	0	0
Zm00001eb008940	0.02	0.02	0.02	0.29	0.15	0.33	0.55	6.85	3.2	0.01	0	0.03	0	1.7	0.37	0.52	0.53	24.09	7.43	0.04	/	/	/	/
Zm00001eb008950	2.44	3.06	3.38	2.64	3.19	3.23	2.12	4.9	2.45	1.02	4.16	3.12	2.68	2.89	2.68	2.88	2.15	3.54	7.55	3.72	/	/	/	/
Zm00001eb008960	6.92	9.62	21.89	17.05	14.91	16.75	26.84	6.38	3.62	0.13	1.05	2.07	3	1.56	4.95	4.41	6.83	4.8	1.7	0.12	/	/	/	/
Zm00001eb008970	0.06	0	0	0.04	0.06	0.04	0.06	15.49	322.3	70.79	0	0	0	0	0.03	0	0	9.42	92.61	8.61	0	0	592.43	1359.4
Zm00001eb008980	0.22	0.24	0.4	1.03	0.42	0.66	0.39	0.75	0.28	0.03	1.18	1.94	1.6	0.2	1.12	1.14	1.19	0.29	0.59	0	40.5318	11.0778	144.501	0
Zm00001eb009010	1.49	11.99	21.85	29.21	8.92	2.98	2.16	30.01	29.36	1.88	4.65	18.65	42.4	18.11	7.07	2.48	2.17	30.06	114.93	0.38	0	0	943.059	0
Zm00001eb009020	0.75	2.01	1.97	1.82	2.28	1.26	0.87	1.2	1.16	0	0	0	0.06	0	0.06	0	0.12	0.05	0	0	/	/	/	/
Zm00001eb009050	0.61	4.45	3.5	2.55	7.15	5.61	4.64	1.37	0.91	0.13	0	0	0	0	0	0	0	0	0	0	323.554	1159.8	253.704	0
Zm00001eb009060	5.11	3.99	6.17	7.44	5.62	3.57	2.74	5.1	1.55	0.03	0.89	0.98	1.36	0.44	2.03	1.65	1	0.91	0.77	0	/	/	/	/
Zm00001eb009070	30.14	32.84	31.34	25.7	24.93	23.17	13.7	32.68	22.21	0.96	14.75	18.79	18.05	12.3	22.78	25.21	10.66	15.21	13.41	0	/	/	/	/
Zm00001eb009080	0.1	0.76	0.51	0.57	0.85	0.72	0.82	3.88	1.1	0	0.11	0.44	1.06	0.21	0.7	0.94	1.57	5.53	3.31	0	/	/	/	/
Zm00001eb009090	0.11	0.21	0.02	0.07	0	0.02	0.09	1.26	4.45	0.02	0.39	0.64	0.44	0.35	0.25	0.33	0.11	0.88	5.96	0.17	/	/	/	/
Zm00001eb009100	12.17	12.91	15.05	12.75	14.07	12.12	11.91	8.48	7.76	1.14	13.13	9.53	11.69	9.94	8.18	9.77	6.76	9.35	12.05	3.37	14.7538	7.90006	0	0
Zm00001eb009110	20.12	19.7	23.05	17.87	19.38	12.59	11.83	9.67	4.04	0.43	52.09	47.45	47.46	44.55	30.05	19.46	14.27	22.16	7.89	0.45	/	/	/	/
Zm00001eb009120	1.01	1.52	2.29	0.97	1.14	0.69	0.44	0.77	0.12	0	3.13	1.82	3.04	0.49	1.22	0.58	0.26	0.78	0.45	0	/	/	/	/
Zm00001eb009130	11.79	8.85	6.77	8.49	6.07	7.67	5.8	2.78	1.07	0.07	12.9	11.27	8.6	10.52	7.39	5.55	3.13	3.76	3.18	0	/	/	/	/
Zm00001eb009140	7.46	7.03	6.9	6.13	7.86	6.71	6.94	4.14	2.93	0.03	9.59	7.18	5.34	6.54	7.81	8.48	6.67	3.15	2.34	0.03	4.9687	0	0	0
Zm00001eb009160	18.58	10.82	10.7	8.75	10.26	12.91	13.21	14.02	7.84	0	73.72	45.12	35.77	26.55	33.69	44.89	39.88	31.5	24.34	0.14	107.897	25.0931	0	0
Zm00001eb009170	5.69	8.17	13.96	11	14.04	16.94	17.73	8.19	8.55	3.72	15.59	18.92	30.03	29.12	31.84	41.96	44.4	26.37	26.26	12.6	59.3544	69.7999	0	0
Zm00001eb009230	1.86	1.52	2.36	1.22	2.6	1.07	1.36	2.08	1.5	0.08	0	0	0	0	0	0	0	0	0	0	/	/	/	/
Zm00001eb009240	5.33	9.89	12.63	16.12	15.48	17.43	12.51	14.21	8.35	0.07	3.61	6.17	9.83	2.6	8.5	13.33	10.61	11.82	8.78	0.15	/	/	/	/
Zm00001eb009250	60.72	9.95	3.6	2.92	3.1	2.28	1.17	1.78	3.56	0	28.58	9.13	2.32	0.52	2.26	0.87	0.39	1.93	3.11	0	/	/	/	/
Zm00001eb009260	1.03	3.64	13.5	21.47	4.63	0.52	0.19	1.72	0.14	0	0	4.11	53.96	95.38	10.55	2.07	0.8	5.19	2.4	0	/	/	/	/
Zm00001eb009270	0.03	0.34	2.32	2.65	3.04	0.15	0.1	0.1	0	0	0.12	3.55	27.09	17.52	3.21	0.61	0.13	1.65	0.12	0	/	/	/	/
Zm00001eb009280	0	0.39	0.93	1.6	1.99	0.18	0.08	0	0.1	0	0	0	0	0	0	0	0	0	0	0	/	/	/	/
Zm00001eb009290	7.31	5.29	5.3	6.54	4.72	5.29	3.17	2.33	0.8	0	15.84	9.64	9.38	17.95	6.99	3.84	1.9	1.74	2.22	0.07	/	/	/	/
Zm00001eb009310	16.28	16.87	17.31	16.55	15.04	12.44	13.11	15.99	9.64	0.35	65.69	63.44	56.87	64.62	45.24	36.21	35.56	52.8	55.82	2.36	15.4142	21.1391	14.3058	29.7331
Zm00001eb009320	0.83	1.3	0.66	1.46	2.8	1.58	0.85	0.56	0.16	0.29	0.44	0.44	0.33	0.64	1.59	0.62	0.27	0.59	0.28	1.16	/	/	/	/
Zm00001eb009340	29.62	52.16	39.71	42.53	23.4	29.31	15.44	19.96	0.42	0	62.32	77.81	109.14	71.2	48.23	46.7	31.24	17.2	1.51	0.04	104.581	16.0696	0	0
Zm00001eb009360	15.2	9.09	10.12	11.07	13.69	11.31	12.88	14.92	1.12	0.03	11	7.5	6.69	9.19	9.63	9.18	8.81	1.72	0.35	0	/	/	/	/
Zm00001eb009370	5.08	4.27	6.15	6.44	7.19	6.72	6.65	9.01	5.18	0.78	16.2	8.62	7.32	8.49	12.6	11.04	11.14	11.04	9.55	2.08	/	/	/	/
Zm00001eb009400	15.11	15.97	4.13	3.21	0.51	2.05	0.32	0.19	0.74	0.17	5.43	3.89	1.36	0.96	0.39	0.18	0.06	0.79	1.1	0.15	/	/	/	/
Zm00001eb009410	2.99	2.32	1.34	1.77	1.74	1.49	1.99	0.48	0.35	0	0	0	0.3	0.12	0	0.17	0.33	1.43	0.46	0	/	/	/	/
Zm00001eb009430	28.07	21.17	20.5	17.33	21.33	17.76	17.78	29.99	166.39	170.93	34.16	31.53	24.75	31.19	25.61	27.44	25.53	75.54	89.83	105.81	0	0	27.9414	11.1665
Zm00001eb009460	13.55	20.67	12.38	8.89	7.95	7.53	4.41	4.3	1.01	0.46	15.9	17.25	13.45	9.45	8.24	8.19	5.64	2.56	0.77	0	/	/	/	/
Zm00001eb009470	1.15	2.83	2.2	1.99	4.79	3.65	2.7	0.4	0.28	0	0.08	0.06	0	0	2.83	2.17	0.65	1.88	0	0.04	/	/	/	/
Zm00001eb009480	7.76	10.72	12.9	9.49	11.29	10.42	9.92	15.11	9.27	1.28	55.02	58.9	67.84	59.65	48.06	53.62	43.81	89.63	81.67	6.96	0	0	0	0
Zm00001eb009490	12.03	23.04	28.93	21.21	22.86	18.05	20.66	2.73	1.9	0.49	1.59	5.04	3.08	1.21	7.88	6.96	6.36	0.18	0	0	/	/	/	/
Zm00001eb009500	19.77	24.64	26.34	26.82	24.52	32.01	26.67	22.58	22.81	6.07	26.12	19.42	21.73	18.16	24.62	26.08	22.23	22.56	36.97	11	/	/	/	/
Zm00001eb009510	22.99	18.77	18.26	24.26	31.62	23.24	14.54	6.77	29.97	23.3	37.34	44.44	30.56	49.87	60.98	47.18	27.24	49.68	63.45	76.62	/	/	/	/
Zm00001eb009540	0.69	2.01	1.45	11.77	3.87	3.4	1.4	8.92	110.56	0.64	0.38	0.95	4.36	35.86	8.43	5.56	2.77	3.62	151.74	0.25	/	/	/	/
Zm00001eb009550	1.57	11.53	5.37	6.83	11.19	12.43	6.22	29.01	12.33	0	1.67	3.3	5.44	5.09	6.88	8.46	3.99	32.35	14.84	0.06	/	/	/	/
Zm00001eb009570	0.05	1.56	3.05	8.75	29.39	52.16	37.28	7.66	4.68	3.7	0.5	1.87	9.8	20.98	48.88	75.7	38.31	14.21	15.46	1.06	/	/	/	/
Zm00001eb009580	69.05	53.54	48.37	48.48	40.41	46.75	30.01	40.45	15.5	0.35	42.77	42.31	35.26	38.6	37.85	36.58	20.55	14.58	4.79	1.44	/	/	/	/
Zm00001eb009600	0.89	0.11	0.19	0.86	1.19	1.87	1.48	3.26	0.39	0	0.5	0.22	0.09	0.77	1.72	4.32	2.24	3.22	0.38	0.06	/	/	/	/
Zm00001eb009620	1.29	1.29	1.53	0.84	0.33	0.64	0.79	1.65	0.55	0.05	0	0	0	0	0	0	0	0	0	0	/	/	/	/
Zm00001eb009640	9.02	18.16	37.91	29.46	12.32	7.76	11.46	6.62	2.26	0	25.06	39.43	147.31	100.48	32.39	25.58	33.39	23.82	6.73	0.03	0	0	0	0
Zm00001eb009660	10.59	7.08	4.56	6.67	4.24	3.08	3.05	12.61	0.9	0.01	6	5.33	3.43	3.37	1.79	1.28	2.09	2.61	0.22	0.16	/	/	/	/
Zm00001eb009690	0.06	0	0	0	0	0	0	0	0.05	0	0.5	0.58	0.7	1.76	0.72	0.68	0	0.43	1.71	0	/	/	/	/
Zm00001eb009730	0.24	0.04	0.1	0.2	0.1	0.03	0	0.93	31.63	0.01	0.12	0	0.19	0.09	0	0	0	0.13	7.8	0.1	/	/	/	/
Zm00001eb009770	5.77	6.98	5.22	7.66	5.08	9.33	6.76	6.3	13.81	5.6	3.18	8.99	7.99	15.31	11.07	21.4	11.97	7.64	8.24	1.82	/	/	/	/
Zm00001eb009780	1.01	1.37	0.45	0.68	0.51	0.61	1.08	1.79	0.13	0	0.65	1.46	0.87	0.18	1.32	0.47	0.55	0.32	0.14	0	/	/	/	/
Zm00001eb009800	0	0.07	0.11	1.66	0.77	0.03	0.05	0	0.01	0	0	0	0	0	0	0	0.15	0	0	0	/	/	/	/
Zm00001eb009810	18.17	28.38	50.44	35.47	40.46	31.59	30.64	22.68	11.85	0.94	72.93	103.03	133.17	102.34	106.97	78.15	69.01	80.86	74.51	1.1	444.367	478.844	181.876	207.064
Zm00001eb009850	2.38	6.99	8.97	14.09	14.18	3.25	0.74	4.67	172.15	400.15	0.07	0.24	0.03	0	0	0	0	0.03	11.75	200.83	0	0	202.148	165.707
Zm00001eb009860	0	0.68	1.78	2.99	3.05	0.5	0.21	0.51	30.74	37.42	0	0	0	0	0	0	0	0	0	0	/	/	/	/
Zm00001eb009870	7.75	10.18	9.14	14.3	13.83	11.71	11.68	4.96	1.63	0.05	14.29	15.2	13.21	12.19	22.71	15.34	17.23	8.54	2.2	0	69.2705	144.431	0	0
Zm00001eb009880	4.49	6.39	8.77	15.96	18.06	12.2	11.76	15.31	8.32	2.01	17.19	18.43	18.65	46.41	34.15	20.12	15.54	35.34	19.57	4.33	0	19.4721	0	0
Zm00001eb009890	6.8	8.05	11.36	14.09	18.05	14.81	8.37	2.52	19.16	13.41	18.99	31	29.29	51.85	68.54	55.84	37.6	12.8	57.77	45.89	0	82.0378	71.0066	47.5505
Zm00001eb009900	167.33	125.37	109.29	87.71	73.16	63.28	55.14	63.88	34.37	1.11	113.63	99.76	66.33	36.21	72.94	40.87	32.06	39.98	46.37	0.22	/	/	/	/
Zm00001eb009920	314.1	227.67	204.7	210.48	130.05	107.98	88.03	112.35	54.27	0.84	333.95	327.54	222.53	132.29	389.61	212.9	176.65	119.82	98.22	1.78	/	/	/	/
Zm00001eb009940	0.04	0.84	0.27	0.38	0.13	0.55	0.82	3.37	0	0	0.05	0.46	0.21	0.21	0.05	0.54	1.21	1.31	0	0	/	/	/	/
Zm00001eb009960	17.15	19.5	19.45	26.11	32.54	35.45	28.02	13.59	7.29	1.14	36.61	31.29	36.13	55.25	52.86	45.41	34.26	23.85	21.55	1.94	40.799	0	0	0
Zm00001eb009980	17.16	17.18	18.94	17.28	16.48	22.69	14.1	15.85	8.82	0.58	7.31	6.37	6.87	1.7	3.71	5.8	3.84	5.88	4.64	0.09	/	/	/	/
Zm00001eb009990	2.78	4.07	10.22	2.98	2.23	1.88	2.13	1.68	6.42	9.86	0.3	0.56	1.04	1.69	0.07	0.68	0.59	1.81	0.81	0.36	/	/	/	/
Zm00001eb010000	0	1.19	5.65	0.98	0	0	0.33	0	0	0	0	3.35	14.4	0.36	0.35	1.02	1.11	1.36	0	0	/	/	/	/
Zm00001eb010020	11.75	9.7	13.07	11.42	7.99	3.72	2.68	4.43	1.62	0.32	13.94	10.36	9.41	5.53	2.26	1.9	1.88	1.82	2.47	0.03	70.8764	76.4363	0	0
Zm00001eb010030	45.5	50.03	66.18	68.04	67.45	58.39	61.7	48.05	40.79	3.22	58.47	97.92	133.22	153.43	170.53	171.49	151.28	143.35	135.78	11.39	330.638	193.112	857.465	198.832
Zm00001eb010040	70.93	51.29	33.91	36.13	49.64	43.7	30.87	46.09	33.8	3.2	37.19	32.85	30.93	29.04	52.13	46.86	27.69	20.71	23.96	0.22	846.783	1159.38	238.519	107.868
Zm00001eb010050	1.65	1.12	1.22	0.99	1.1	0.58	0.84	5.99	2.91	0	1.53	0.78	0.78	0.14	0.4	0.64	0.33	0.56	0.66	0.04	/	/	/	/
Zm00001eb010060	5.73	7.35	6.29	6.14	3.08	3.82	4.21	4.54	2.4	0	6.25	7.16	4.36	10.28	4.81	3.44	4.64	3.36	5.16	0	/	/	/	/
Zm00001eb010070	7.87	7.47	7.71	9.68	10.7	8.48	6.47	7.44	1.15	0.03	19.6	14.68	11.99	10.28	15.32	9.86	8.73	9	1.79	0	4.65894	4.43823	0	0
Zm00001eb010100	12.91	13.92	14.78	13.28	11.2	7.16	5.45	2.88	2.72	0	6.15	6.82	9.75	2.68	4.05	2.27	0.73	2.1	4.42	0	/	/	/	/
Zm00001eb010130	18.76	21.73	40.43	10.07	20.09	2.55	2.69	12.66	8.9	0.81	11.47	12.99	15.53	1.51	5.51	1.13	0.71	2.98	2.97	0.21	/	/	/	/
Zm00001eb010140	3.42	3.99	5.93	13.84	20.07	16.27	16.28	46.5	22.04	1.98	3.47	6.44	5.87	14.67	18.32	14.28	14.74	30.48	20.64	0.4	/	/	/	/
Zm00001eb010150	35.8	38.85	31.69	21.76	20.81	16.1	14.01	19.42	8.95	0.75	72.92	69.42	54.07	28.5	26.24	18.89	17.59	40.21	15.61	0.43	168.952	116.43	0	5.0282
Zm00001eb010160	16.72	13.37	12.38	10.26	11.03	7.98	7.24	6.79	2.92	0.02	30.04	23.91	20.24	13.92	15	11.31	11.03	18.11	4.86	0.1	17.7413	5.54864	0	0
Zm00001eb010170	10.21	15.3	17.59	19.03	17.12	13.57	14.58	10.77	6.34	0	9.92	19.58	27.4	21.98	32.26	25.77	27.08	2.38	3.88	0	/	/	/	/
Zm00001eb010180	1.97	3.18	3.38	2.5	3.36	1.87	3.93	1.77	0.73	0	0	0	0	0	0.1	0.32	0.31	0.08	0	0	/	/	/	/
Zm00001eb010190	25.77	27.28	30.04	43.17	45.5	40.09	28.12	31.85	16.15	7.51	9.62	7.83	10.18	12.37	9.92	6.62	5.78	5.29	5.44	3.48	/	/	/	/
Zm00001eb010200	37.7	37.86	32.99	24.7	23.41	19.51	15.53	18.94	5.39	0.21	95.31	111.25	62.55	45.6	41.1	25.33	24.11	47.99	41.85	0.38	987.057	890.377	359.855	160.4
Zm00001eb010210	2.9	3.46	1.38	0.82	0.45	2.22	0.38	0.49	0.21	0	13.02	3.45	2.06	4.87	1.8	8.95	1.82	0.3	0.93	0	/	/	/	/
Zm00001eb010230	73.92	78.05	66.59	83.89	75.69	141.63	130.17	87.16	73.13	4.81	219.55	252.62	228.66	299.27	399.21	604.25	581.68	237.94	390.4	6.98	/	/	/	/
Zm00001eb010240	118.54	112.53	91.31	55.49	40.8	30.65	24.67	24.29	8.29	0	256.19	177.11	146.17	86.59	48.42	45.61	29.52	27.41	19.82	0.13	/	/	/	/
Zm00001eb010250	0.59	2.32	4.85	3.72	2.25	2.77	3.93	1.2	0.58	0	0.34	0	0	0	0.17	0	0	0.14	0.17	0	/	/	/	/
Zm00001eb010260	1.61	0.22	1.67	0.11	2.91	0.2	0.09	0.96	0.06	0.05	0	0	0	0	0	0	0	0	0	0	/	/	/	/
Zm00001eb010280	12.65	11.22	16.08	15.73	15.43	17.32	14.63	13.83	9.95	2.4	15.02	12.83	15.22	11.47	10.38	12.42	11.4	10.04	8.4	1.41	/	/	/	/
Zm00001eb010290	4.54	5.86	2.82	4.76	3.59	2.51	3.72	2.81	2.57	0.55	0	0	0	0	0	0	0	0	0	0	/	/	/	/
Zm00001eb010300	118.37	98.4	72.86	63.31	46.11	44.13	37.82	57.92	29.58	5.01	83.44	106.01	43.31	33.51	25.27	16.71	26.37	61.27	19.61	3.48	/	/	/	/
Zm00001eb010310	7.83	9.22	11.11	8.73	12.9	10.93	12.23	11.25	6.29	0.93	11.87	8.1	7.83	7.25	5.37	6.41	6.97	6.41	5.89	1.41	/	/	/	/
Zm00001eb010320	2.56	2.58	3.08	8.1	9.47	12.8	18.09	19.65	3.52	0	3.12	2.99	2.86	6.41	9.48	18.59	21.76	4.72	0.93	0.03	/	/	/	/
Zm00001eb010330	0.75	1.24	2.29	1.87	1.92	1.08	0.76	1.25	0.26	0.05	2.4	1.49	2.33	2.24	1.54	1	1.29	0.98	0.8	0.08	/	/	/	/
Zm00001eb010340	1.82	5.07	1.73	0.78	1.03	1.64	2.58	5.26	5.8	0	0.15	1.16	0.54	0.24	0.16	0.26	0.59	1.64	1.54	0.07	/	/	/	/
Zm00001eb010360	23.66	17.32	13.94	22.91	25.2	20.4	23.18	43.28	7.21	0.04	35.12	39.96	34.76	15.03	38.01	38.17	40.78	67.67	18.18	0.4	84.6418	35.2751	0	0
Zm00001eb010370	12.58	37.5	57.06	51.13	36.59	33.11	20.81	64.67	38.89	0.27	20.68	48.95	79.28	44.97	46.42	29.72	24.69	35.32	27.91	41.7	/	/	/	/
Zm00001eb010380	0	0.44	0.14	0	0.05	0	0	0.07	0	0	0.7	0.43	1.49	0.88	1.12	0.22	0.43	0.85	0.7	0.09	/	/	/	/
Zm00001eb010390	0	0	0.06	0	0.37	0.3	0.22	0	0	0	0.53	1.23	2.1	5.25	2.56	3.56	2.3	1.69	0.79	0	/	/	/	/
Zm00001eb010400	49.77	56.47	61.46	52.45	49.21	51.12	55.77	61.48	34.71	9.17	247.21	242.53	234.11	226.74	196.58	182.78	173.04	149.1	121.72	36.33	/	/	/	/
Zm00001eb010410	11.19	7.82	6.77	5.94	7.34	7.03	7.42	19.69	11.6	0	28.42	19.59	11.12	7.91	13.34	15.52	19.2	27.74	24.61	0.1	10.1464	0	0	2.97569
Zm00001eb010420	54.91	54.28	38.02	34.12	36.71	32.22	27.82	5.64	2.69	0.11	102.11	101.71	106.35	65.68	70.14	79.67	69.16	22.44	34.65	0.71	115.084	194.587	0	0
Zm00001eb010440	0.23	0.29	0.08	0.04	0.06	0.1	0.14	0.99	1.46	0	0	0	0	0	0	0	0	0	0	0	/	/	/	/
Zm00001eb010450	38.48	78.22	34.79	32.3	11.89	6.62	3.04	2	0.44	0.04	46.49	82.66	70.64	31.78	14.05	7.66	7.08	1.12	0.66	0.11	/	/	/	/
Zm00001eb010460	1.25	0.48	0.34	0.45	0.65	0.21	0.14	0.31	0.1	0	2.02	1.09	0.79	4.2	0.12	0.34	0.21	0.26	0.23	0.07	/	/	/	/
Zm00001eb010480	3.41	2.03	3.01	3.18	2.12	2.3	6.18	0.53	0.44	2.28	1.41	3.95	5.35	1.63	1.31	4.75	13.22	0.76	0.64	4.32	/	/	/	/
Zm00001eb010490	0.14	0.74	0.77	0.49	1.07	0.79	1.67	0.31	0	0	0	0.45	0.56	0.33	2.21	2.28	3.04	0.89	0	0	/	/	/	/
Zm00001eb010500	6.82	3.54	1.33	0.77	0.53	2.23	1.34	5.97	3.92	0	11.21	6.8	5.12	8.42	2.76	6.27	5.55	23.78	7.54	0.22	/	/	/	/
Zm00001eb010530	2.51	1.56	1.06	0.76	0.54	2.02	0.68	0.22	0.27	0	2.72	1.36	2.13	0.59	1.01	1.48	1.52	0.35	0	0.07	/	/	/	/
Zm00001eb010540	0.25	0.71	1.65	1.63	2.99	2.76	3.01	3.56	0.49	0	0.44	1.6	2.55	0.46	2.69	3.6	4.87	1.58	1.01	0	/	/	/	/
Zm00001eb010550	8.79	15.45	17.94	85.71	164.94	90.5	18.16	3.87	0.98	0	9.2	17.13	34.51	224.07	433.47	194.77	48.92	1.75	0.4	0.04	55.7986	459.49	0	0
Zm00001eb010560	21.23	24.35	17.56	21.39	29.73	27.95	17.42	24.73	7.76	0.39	43.28	38.98	32.98	45.65	46.31	31.51	24.57	15.76	11.68	0.15	42.6575	46.1011	0	0
Zm00001eb010570	2.34	0.97	0.84	0.35	0.02	0.07	0.23	0	0.03	0	0.46	0.33	0.53	0	0	0.09	0	0	0	0	/	/	/	/
Zm00001eb010590	18.83	18.48	17.69	16.21	11.52	13.25	9.26	7.73	3.76	0.17	18.15	23.42	22.58	18.06	13.57	10.56	8.91	12.65	5.79	0.84	34.2188	0	0	0
Zm00001eb010600	1.42	1.79	2.62	1.84	6.07	3.15	4.97	2.38	0.6	0.03	7.15	7.95	4.73	1.04	4.69	6.45	5.52	6.08	3.94	0	/	/	/	/
Zm00001eb010610	6.06	10.09	10.04	6.49	7.03	11.91	22.55	5.48	11.38	5.89	4.13	3.48	6.29	3	4.17	9.82	13.01	4.17	8.09	0.92	/	/	/	/
Zm00001eb010620	8.85	7.66	10.06	11.55	14.73	16.99	17.16	14.22	5.67	0.28	6.66	4.66	5.11	9.11	11.49	12.68	10.72	20.07	5.28	0.41	/	/	/	/
Zm00001eb010650	2.63	1.87	2.73	1.72	2	1.85	2.5	0.66	2.21	1.96	2.4	2.5	2.17	2.03	0.91	0.97	1.14	0.79	0.77	0.16	/	/	/	/
Zm00001eb010660	30.82	21.2	18.65	38.69	71.71	32.12	19.88	21.63	1.93	0	10.28	4.54	3.97	10.5	14	8.65	4.33	2.03	0.32	0.04	16.3538	25.5087	0	0
Zm00001eb010680	20.94	21.29	23.71	20.04	15.62	15.85	11.08	20.37	10.09	0.36	12.63	16.66	23.09	7.18	19.95	12.98	10.28	19.34	11.41	0.39	/	/	/	/
Zm00001eb010690	47.61	36.36	48.71	47.48	27.84	24.76	14.72	10.55	5.61	0.1	94.11	80.06	83.72	51.98	50.58	34.26	21.98	19.97	9.53	0.07	/	/	/	/
Zm00001eb010700	165.47	113.69	90.71	83.81	52.49	47.92	43.12	64.21	19.27	0.04	178.03	255.98	163.05	127.97	81.51	71.6	52.67	118.09	103.15	0.28	/	/	/	/
Zm00001eb010710	9.27	10.37	10.9	15.93	13	8.84	6	6.22	8.23	2.35	5.39	9.89	13.25	18.02	13.86	6.32	3.17	11.25	7.37	0.44	796.989	487.057	321.898	221.42
Zm00001eb010730	24.15	46.97	12.73	9.06	1.46	23.4	6.37	11.99	3.69	0	13.99	12.41	5.6	5.7	1.72	9.65	4.45	12.99	6.77	0.23	/	/	/	/
Zm00001eb010740	35.46	39.75	33.99	28.07	27.77	13.2	7.51	12.25	379.2	725.37	11.94	9.5	10.18	7.75	8.91	6.89	1.9	6.92	35.51	111.22	15.7817	6.31203	145.431	417.243
Zm00001eb010750	0.33	0.95	1.49	0.91	1.83	0.69	0.54	0	0.46	0	0.34	0.6	1.83	0.8	0	0.19	0	0.14	0	0	/	/	/	/
Zm00001eb010760	17.37	26.33	37.54	25.98	25.11	30.8	27.22	24.36	12.93	0.09	1.27	0.78	2.53	1.16	0.56	0.2	0.99	0.46	0.91	0	/	/	/	/
Zm00001eb010770	0	0	0	0	0	0	0.08	15.84	0.38	7.18	0.24	0.4	0.48	0	0.41	0.63	0.17	7.68	3.3	6.5	0	0	0	21.9706
Zm00001eb010780	0.13	0.56	0.24	0.29	1.27	0.32	0.91	0.42	0.17	0	0	0.05	0	0	0.22	0.16	0.16	0	0	0	/	/	/	/
Zm00001eb010790	19.47	21.16	30.34	37.01	37.48	33.1	28.56	36.33	34.54	5.06	20.27	27.54	32.92	41.74	44.16	34.72	30.52	51.86	57.17	17.49	292.222	580.312	857.037	749.63
Zm00001eb010800	0.14	0.43	0.43	0.32	0.55	1.11	1.25	9.64	41.36	6.58	0.19	0.55	0.23	0.03	0.43	0.52	0.92	25.42	75.1	34.47	0	0	492.35	498.501
Zm00001eb010810	18.08	17.13	21.29	18.1	23.1	18	21.57	13.59	8.12	0.41	107.71	104.15	109.95	93.65	87.37	78.75	86.64	65.12	59.29	7.91	502.068	526.515	311.05	355.149
Zm00001eb010820	14.34	11.04	11.28	12.71	15.34	11.51	10.81	6.62	2.2	0	10.8	7.1	5.87	8.39	7.23	5.75	5.4	4.85	1.74	0	/	/	/	/
Zm00001eb010830	0.68	3.34	2.87	3.19	1.57	0.67	0.87	1.32	0	0	0	0.15	0.21	0	0.22	0	0.06	0	0	0	/	/	/	/
Zm00001eb010840	6.7	17.57	25.5	21.92	10.27	5.57	7.19	7.82	1.77	0	7.99	12.99	40.03	7.86	6.2	3.27	6.21	1.72	0.83	0	/	/	/	/
Zm00001eb010860	6.44	5.65	4.87	5.18	5.38	5.69	5.53	3.41	1.3	0.03	11.47	13.6	9.57	11.03	9.15	10.2	12.62	5.34	3.24	0.18	36.332	99.0854	8.94887	0
Zm00001eb010900	19.43	26.77	30.36	30.15	37.71	34.14	34.98	23.73	8.98	0.16	18.3	21.37	20.6	22.26	28.54	32.87	26.4	21.97	13.73	0.03	101.699	140.786	0	18.4628
Zm00001eb010910	0.17	0.5	0.43	0.29	0.23	0.16	0.39	0.28	0.3	0	1.34	1.58	1.15	1.69	0.38	0.59	0.28	1.65	0.07	0	/	/	/	/
Zm00001eb010950	82.17	95.82	74.57	75.87	56.54	61.52	41.57	76.47	29.72	0.46	58.92	74.63	103.98	99.35	82.79	63.86	59.77	42.09	62.95	1.64	1206.92	1593.98	581.021	1222.76
Zm00001eb010960	0.31	0.27	0.28	0.55	0.47	0.83	0.8	4.44	1.13	0	0.3	0.26	0.06	0.14	0.24	0.27	0.58	8.9	1.08	0	/	/	/	/
Zm00001eb010980	35.69	37.9	45.25	56.25	33.33	33.49	25.81	28.06	8.27	0.04	103.6	145.73	153.6	155.76	150.11	113.51	84.88	57.72	57.26	1.01	551.581	519.879	34.3502	173.365
Zm00001eb010990	4.79	5.17	7.02	24.76	77.83	41.9	20.27	10.13	6.76	0	20.63	15.52	15.02	83.16	215.04	137.55	47.99	11.03	14.41	0.08	274.23	1548.27	0	0
Zm00001eb011000	11.55	7.85	6.69	10.54	19.05	11.52	12.12	8.34	3.58	0	9.01	6.8	5.8	7.29	11.99	12.75	7.68	1.61	2.49	0.11	0	5.80042	0	0
Zm00001eb011010	41.58	36.22	37.9	33.02	35.14	29.5	29.23	31.27	21.21	1.99	101.3	87.35	76.91	61.55	61.26	52.75	54.09	57.39	52.83	4.32	605.358	628.341	5.30968	18.5872
Zm00001eb011020	39.03	44.38	49.68	40.4	40.53	55.55	71.79	44.28	20.5	0.65	97.09	120.23	136.57	85.69	113.34	142.73	189.59	89.75	67.16	0.88	1504.24	1408.3	154.406	411.103
Zm00001eb011030	3.2	7.78	24.9	14.99	29.34	23.17	26.18	5.07	6.37	5.08	0	0.24	0.33	0	0	0	0	0	0	0	/	/	/	/
Zm00001eb011040	21.33	23.26	31.68	29.52	15.45	17.27	25.39	14.88	14.51	8.22	19.81	20.25	30.08	41.43	16.37	18.94	29.14	13.41	15.52	24.56	/	/	/	/
Zm00001eb011050	11.27	13.23	20.51	44.58	153.48	215.46	345.72	25.7	3.52	0.09	27.74	38.59	41.87	93.27	366.97	751.57	1441.78	19.84	8.53	0.27	156.643	348.337	0	7.87332
Zm00001eb011060	2.86	4.64	6.21	7.55	11.42	6.33	2.74	1.43	0.97	1.14	1.64	0.63	0.81	0.76	0.76	0.69	0.37	0.64	0.61	0	/	/	/	/
Zm00001eb011070	1.14	1.18	2.68	1.38	1.39	2.01	4.21	1.32	3.05	0.39	2.97	0.49	1.38	2.99	0.67	0.7	1.32	1.01	3.62	1.08	/	/	/	/
Zm00001eb011080	0.31	0.39	1.8	0.63	0.29	0.12	0.15	0.29	0.14	0.05	1.49	0.68	1.3	0.38	0.45	0.57	0.48	0.18	0.12	0	15.5699	4.9246	0	0
Zm00001eb011090	0	0	0.06	0.13	0	0.06	0	0	0	0	2.7	2.49	1.15	2.76	0.13	1.15	0.28	0.88	0.26	0	/	/	/	/
Zm00001eb011140	1.46	0.38	0.17	0	0.56	0.31	0.56	0.33	2.14	0	3.9	0.89	0.85	0	0.58	1.71	0.1	0.57	2.19	0	/	/	/	/
Zm00001eb011150	23.46	28.54	26.72	19.44	19.43	14.16	10.57	10.74	4.76	3.46	47.52	46.88	40.59	32.97	25.86	17.49	10.85	14.24	4.3	2.48	/	/	/	/
Zm00001eb011160	7.72	7.29	7.99	8.62	9.64	6.96	4.06	7.57	12.42	1.76	4.63	3.1	3.61	3.52	2.92	1.46	1.25	2.31	14.11	3.43	16.7301	76.4411	0	0
Zm00001eb011170	22.63	18.83	12.69	11.46	6.52	4.21	3.12	16.36	6.55	2.55	46.92	34.94	23.62	8.97	10.5	5.41	3.56	24.97	12.85	0.73	/	/	/	/
Zm00001eb011190	0.03	2.01	0.24	0.31	0.45	0.14	0.08	0	0.03	0.03	0	0	0	0	0	0	0	0	0	0	/	/	/	/
Zm00001eb011200	22.07	32.78	26.53	25.74	21.61	25.12	27.87	38.39	18.37	1.06	10	23.53	33.47	20.72	23.27	21.2	20.04	23.13	16.09	0	/	/	/	/
Zm00001eb011210	0.05	0.35	0.16	0.21	0.19	0.15	0.31	0.65	0	55.35	0.4	0.5	1.08	0.16	0.1	0.44	1.29	0.42	0.1	233.97	/	/	/	/
Zm00001eb011220	2.15	3.12	1.69	1.29	1.24	2.2	3.28	5.21	2.46	0	2.2	0.58	0.65	0.06	0.56	1.93	1.39	5.64	3.33	0.39	/	/	/	/
Zm00001eb011230	45.35	37.03	31.39	35.44	26.91	31.1	27.95	39.31	13.04	0.62	74.94	45.17	46.47	28.38	51.24	39.34	35.71	41.84	21.45	1.92	/	/	/	/
Zm00001eb011240	0.66	0.93	0.5	1.26	0.91	1.07	0.95	1.29	0.43	0.08	0	0	0	0	0	0	0	0	0	0	/	/	/	/
Zm00001eb011250	0	0.19	0.1	0.04	0.1	0.09	0.49	0	0	0	0	0.15	0.2	0	0.04	0.96	1.59	1.25	0.04	0	/	/	/	/
Zm00001eb011270	1.12	1.99	0.83	0.71	0.6	1.54	1.54	0.29	0.04	0	0.27	0.17	0.03	0.05	0.42	1.07	1.66	2.6	0.71	0	/	/	/	/
Zm00001eb011280	2.18	0.09	0.08	61.4	77.74	50.2	20.94	0	0	0	0	0	0	17.04	35.07	22.77	5.68	0	0	0	0	74.0544	0	0
Zm00001eb011290	0.03	0.1	0.14	0.17	0.12	0.09	0.03	0.08	0.31	0	1.96	2.43	1.83	0.24	0.36	0.8	0.13	0.76	0.3	0.21	/	/	/	/
Zm00001eb011300	18.48	19.87	23.66	24.37	21.29	21.98	25.37	18.21	9.63	0.08	20.09	25.4	28.7	37.54	40.22	38.79	43.89	25.85	31.26	0.28	20.2706	109.027	20.9506	32.675
Zm00001eb011310	5.77	7.4	6.36	5.94	9.1	7.45	8.96	9.77	13.76	23.06	5.44	5.87	5.37	4.29	4.97	6.27	4.54	4.36	2.41	7.14	/	/	/	/
Zm00001eb011320	0.03	0	0.07	0.43	2.14	15.03	23.33	0	0	0	0.03	0.13	0.12	2.44	29.59	197.93	121.88	0.07	0.03	0.03	0	0	0	0
Zm00001eb011350	1.61	0.59	1.08	0.91	0.77	0.43	0.15	0.21	0	0	0	0	0	0	0	0	0	0	0	0	/	/	/	/
Zm00001eb011370	0.11	0.34	0.32	0.73	0.8	0.31	0.36	0	0	0.65	0.66	0.25	0.2	2.25	0.46	0.17	0.44	0	0	0	/	/	/	/
Zm00001eb011380	0.35	1.06	0.24	0.23	0.13	0.38	0.92	22.78	4.2	0	0.98	0.35	0	0.19	0.62	1.78	0.66	32.99	15.24	0	/	/	/	/
Zm00001eb011420	126.39	93.33	77.21	77.87	59.24	68.08	47.06	77.2	67.2	53.83	126.86	87.61	72.43	71.56	138.61	87.57	88.85	56.53	45.35	13.08	101.047	60.1842	0	0
Zm00001eb011430	0.41	0.54	0.84	1.14	2.38	3.09	6.06	22.44	6.51	0	2.02	2	2.67	0.62	4.28	5.57	9.15	5.9	7.41	0	/	/	/	/
Zm00001eb011440	0.08	0.15	0.15	0.28	0.76	0.51	1.55	5.07	0.98	0	0	0	0	0	0	0	0	0	0	0	/	/	/	/
Zm00001eb011450	7.43	8.63	11.56	9.04	11.09	8.22	8.77	6.76	3.11	0.15	50.38	43.75	27.8	32.05	23.03	21.26	16.81	30.25	14.18	0.35	81.2906	118.512	0	0
Zm00001eb011460	6.7	3.98	2.38	2.63	2.14	2.04	2.73	2.65	1.04	0.06	6.69	3.22	1.63	0.7	1.16	1.47	0.99	1	0.26	0.03	/	/	/	/
Zm00001eb011470	21.69	15.67	15.56	16.62	15.41	14.14	11.12	11.75	5.14	0.5	37.45	26.84	27.51	33.22	25.92	18.76	12.6	11.41	6.74	0.07	269.375	138.73	0	0
Zm00001eb011480	11.6	11.36	9.41	5.81	5.18	5.8	4.8	6.39	4.56	0.23	15.94	11.19	10.78	3.54	4.27	4.37	3.11	3.76	4.32	0	/	/	/	/
Zm00001eb011490	96.33	111.73	101.53	55.68	51.87	47.5	40.96	70.01	23.52	0.4	160.73	165.17	151.2	103.91	115.45	92.38	68.84	83.79	33.7	0.62	1877.21	2093.58	551.211	824.234
Zm00001eb011530	16.53	11.76	12.74	13.18	12.09	8.59	8.46	13.76	2.69	0.11	10.23	11.34	17.22	3.49	10.18	5.64	6.41	9.25	2.48	0.21	110.324	0	0	0
Zm00001eb011580	11.07	15.04	16.68	12.81	7.35	5.16	3.79	5.24	1.61	0.07	10.58	10.78	16.33	10.3	5.24	3.78	2.93	2.52	0.67	0	/	/	/	/
Zm00001eb011590	35.65	33.43	33.18	23.42	29.16	26.36	28.26	21	8.93	1.43	48.55	60.2	55.94	39.4	35.89	36.38	30.98	27.72	15.79	1	/	/	/	/
Zm00001eb011600	52.62	61.08	51.19	48.31	32.9	38.83	19.72	40.95	22.78	0.13	11.5	10.74	12.24	3.59	5.65	4.14	2	15.03	7.39	0.36	/	/	/	/
Zm00001eb011610	20.21	19.82	22.24	21.16	16.68	27.49	26.86	23.73	30.64	15.52	41.54	59.8	64.32	25.93	71.57	121.81	95.8	123.95	121.38	71.86	/	/	/	/
Zm00001eb011620	22.55	20.65	19.17	14.89	18.27	17.23	21.29	16.84	9.49	0.42	74.52	63.97	56.17	54.6	64.84	58.26	69.67	45.02	43.76	3.02	/	/	/	/
Zm00001eb011630	7.21	8.24	7.03	7.22	7.05	7.2	6.5	4.07	1.47	0.08	20.89	17.95	14.6	11.46	10.72	9.53	8.3	6.89	3.08	6.66	/	/	/	/
Zm00001eb011640	8.17	13.2	16.27	51.23	41.22	45.62	23.33	9.22	19.32	0.76	4.65	8.88	12.17	76.25	65.53	41.91	20.54	28.81	36.54	0.31	/	/	/	/
Zm00001eb011650	13.4	11.8	9.41	11.03	13.47	17.93	27.95	7.24	2.69	0.2	12.8	11.42	11.52	8.21	9.82	14.81	16.62	13.77	1.46	0.31	/	/	/	/
Zm00001eb011670	76.83	94.28	84.95	64.71	45.4	43.54	35.86	30.8	17.39	1.87	196.73	246.26	284.66	152.96	139.39	111.69	91.28	80.65	61.84	3.81	2045.52	1180.59	0	15.9457
Zm00001eb011680	1.01	0.93	0.3	0.71	0.68	0.65	0.36	0.07	0.01	0	1.41	0.61	0.93	0.14	1.31	1.15	0.83	0	0	0	/	/	/	/
Zm00001eb011700	15.38	13.29	15.09	9.99	5.97	1.92	2.22	3.46	1.89	2.18	32.87	35.89	25.62	14.45	6.03	2.69	3.61	5.05	2.78	0.45	357.851	143.009	0	0
Zm00001eb011720	4.63	5.28	3.23	1.23	1.79	1.26	1.5	5.04	1.25	0	6.86	4.82	2.67	3.31	0.95	0.73	1.06	1.97	0.7	0	40.0583	17.0721	0	0
Zm00001eb011730	10.69	9.33	23.97	30.85	12.1	8.42	7.32	14.03	3.46	0.06	14.56	15.19	12.2	8.81	9.7	11.22	9.13	8.85	3.57	0.26	/	/	/	/
Zm00001eb011750	20.93	33.53	43.76	31.97	23.96	27.68	31.12	30.04	16.88	1.27	15.93	20.92	33.83	21.29	19.31	19.35	22.42	34.6	16.28	0.36	94.5167	234.701	0	0
Zm00001eb011760	27.67	27.15	26.85	35.7	33.45	33.53	38.68	21.44	2.96	0.06	63.73	67.04	50.18	58.85	50.29	63.97	67.4	50.96	14.09	0.33	/	/	/	/
Zm00001eb011770	0	0	0	0	0	0	0	0	7.98	21.14	0.41	0	0	0	0	0	0	0	0	0.55	/	/	/	/
Zm00001eb011780	3.78	3.89	4.96	4.34	5.7	3.58	3.23	8.27	21.71	14.57	7.95	8.79	8.79	7	6.2	6.22	4.24	8.87	33.45	4.23	/	/	/	/
Zm00001eb011800	20.65	24.93	31.38	25.81	24.48	19.21	16	18.82	13.89	1.27	52.34	58.46	58.5	60.18	41.5	31.61	26.12	35.88	35.01	3.53	48.0274	80.7213	39.3145	62.9761
Zm00001eb011810	3.11	6.33	7.51	8.04	8.98	9.4	5.85	21.88	13.08	0	3.95	5.25	8.29	5.23	6.12	6.24	4.44	21.55	5.27	0.13	/	/	/	/
Zm00001eb011820	19.51	132.48	316.85	247.9	266.36	266.99	150.51	147.17	53.77	0.18	17	88.47	305.75	220.95	333.22	266.36	227.77	135.15	66.43	0.56	/	/	/	/
Zm00001eb011830	16.74	14.14	13.66	11.89	11.09	11.08	8.17	15.32	6.92	0.28	6.86	9.58	10.22	7.1	6.54	6.98	4.7	5.92	3.79	0	/	/	/	/
Zm00001eb011840	6.9	8.23	7.09	5.46	12.64	10.09	8.77	7.47	3.48	0	125.09	149.23	85.06	53.73	103.39	77.32	55.85	34.52	13.36	0.71	/	/	/	/
Zm00001eb011860	3.13	3.4	3.63	2.87	2.75	2.02	1.37	1.75	0.69	0.04	0	0.1	0	0.11	0	0	0	0	0	0	/	/	/	/
Zm00001eb011880	7.48	25.13	38.33	37.36	24.55	22.03	13.91	16.09	6.46	0.08	30.13	55.55	100.46	96.99	16.57	19.76	9.08	31.17	5	1.11	/	/	/	/
Zm00001eb011890	0.08	0.54	1.39	1.95	1.53	0.82	0.61	0.74	0.33	0	0.11	0	0	0	0	0	0	0	0	0	/	/	/	/
Zm00001eb011900	5.86	12.51	26.71	23.65	14.83	15.01	7.65	9.81	3.47	0.14	1.83	1.77	5.66	6.57	2.52	0.36	1.17	2.65	0.86	0	/	/	/	/
Zm00001eb011910	26.36	37.61	17.56	14.66	13.55	23.91	10.31	24.94	6.05	1.18	30.04	23.67	14.29	17.12	16.91	13.73	14.24	11.53	8.69	0.74	0	6.96083	0	0
Zm00001eb011920	32.6	27.12	24.28	27.25	31.17	23.88	19.35	16.35	3.65	0.08	23.2	21.94	16.3	12.45	18	17.54	9.53	11.38	1.27	0.06	/	/	/	/
Zm00001eb011930	0.63	2.56	3.14	4.59	5.4	4	1.98	1.14	4.76	5.54	3.85	0.18	1.11	0.89	0.89	2.23	2.02	2.64	5.22	3.85	0	0	0	0
Zm00001eb011940	0.27	2.54	4	6.87	9.28	13.94	15.06	33.06	7.15	0.1	0.67	4.94	8.51	6.08	16.01	25.44	39.93	109.28	55.99	1.44	/	/	/	/
Zm00001eb011950	0.21	1.23	0.44	0.66	1.16	1.25	1.4	11.2	1.07	0	0.27	0.51	0.88	3.13	1.49	1.54	3.17	18.96	3.37	0.04	/	/	/	/
Zm00001eb011960	15.9	22.81	28.85	22.38	29.08	18.51	14.68	7.7	2.57	0.04	53.13	63.17	52.55	33.37	35.86	28.8	21.2	6.85	3.55	0.18	/	/	/	/
Zm00001eb011970	0.54	0.67	0.82	1.91	2.71	21.4	18.57	3.38	0.34	0	0.71	0.67	0.48	0.03	5.93	50.83	29.48	3.43	0.48	0	/	/	/	/
Zm00001eb011980	83.76	87.46	110.66	112.73	94.96	90.82	73.74	82.58	66.91	17.06	58.09	65.22	87.16	84.02	53.65	64.3	33.1	69.34	22.97	3.21	/	/	/	/
Zm00001eb011990	3.64	7.67	14.58	12.51	15.58	15.71	15.23	10.74	15.08	9.95	10.99	13.22	14.32	21.47	13.78	11.15	11.52	16.31	18	14.34	5.32674	30.634	4.00041	54.4818
Zm00001eb012000	29.18	35.96	26.66	21.32	23.11	22.8	19.12	14.9	9.26	0.12	12.39	11.96	8.11	5.45	6.54	9	7.89	11.63	5.81	0.42	/	/	/	/
Zm00001eb012010	11.29	12.71	26.74	17.65	22.37	35.73	34.76	7.67	47.19	79.75	19.21	21.56	37.96	18.54	27.1	54.5	41.07	33.75	20.54	91.59	0	25.8954	68.5392	109.54
Zm00001eb012020	3.86	4.77	4.55	17.05	28.52	14.15	5.44	7.37	2.07	17.78	4.33	3.96	2.34	12.3	13.51	7.12	3.86	0.98	2.85	13.78	/	/	/	/
Zm00001eb012030	0.76	0	0.45	1.07	1.16	0.94	0.18	0	0	0.93	0	0	0	0	0	0	0	0	0	0	/	/	/	/
Zm00001eb012040	48.77	43.26	46.7	22.94	12.04	24.19	15.7	18.55	3.91	2.61	74.2	38.91	57.99	17.16	12.47	44.36	14.67	24.33	10.93	13.22	/	/	/	/
Zm00001eb012060	36.04	35.57	34.26	31.52	26.83	27.7	22.23	59.87	28.82	0.27	70.61	70.86	79.66	64.96	55.77	46.34	45.77	74.74	75.28	1.67	115.616	35.2149	160.286	8.18202
Zm00001eb012070	0.53	1.44	0.34	0.49	0.34	0.68	0.41	7.36	1.36	3.04	0.43	1.09	0.43	0.14	0.29	0.69	0.59	8.49	2.06	0.64	/	/	/	/
Zm00001eb012080	29.1	46.67	8.64	8.85	1.33	7.74	1.86	3.97	0.53	0	4.7	7.05	1.65	5.57	0.37	1.7	1.57	0.06	0.51	0	/	/	/	/
Zm00001eb012100	38.07	40.43	47.09	41.63	49.67	37.9	35.33	27.69	16.05	2	64.21	51.17	46.23	35.75	44.41	30.42	27.81	27.54	14.77	1.5	178.227	122.424	0	1.75487
Zm00001eb012120	0	0	0.12	0.03	0	0	0	7.13	115.73	30.12	0	0	0	0	0	0	0	4.89	35.23	29.96	/	/	/	/
Zm00001eb012130	7.15	7.17	5.69	6.74	7.57	7.76	6.61	8.6	1.08	0	2.48	3.07	3.08	2.41	3.48	4.03	4.69	9.91	3.87	0.15	/	/	/	/
Zm00001eb012140	17.39	18.89	21.75	17.29	17.42	13.38	13.02	10.96	4.74	0.01	29.14	30.09	29.47	19.56	22.68	15.27	11.98	30.97	15.29	0.14	1179.74	1379.69	445.79	499.288
Zm00001eb012150	0.76	0.71	1.09	2.16	1.64	1.31	0.83	0.3	0.24	0	0.8	0.7	1.72	2.85	1.98	2.46	0.73	0.07	0.55	0.04	/	/	/	/
Zm00001eb012160	0.58	0.35	1.18	1.15	0.91	1.05	0.71	1.4	0.65	0.28	0.15	0.85	0.61	5.6	0.21	0.52	0.45	1.45	0.62	0.23	/	/	/	/
Zm00001eb012180	5.03	5.69	4	6.19	5.67	4.5	7.27	7.66	3.05	0.08	3.41	4.38	3.95	3.66	4.7	5.81	6.93	5.01	2.91	0.19	/	/	/	/
Zm00001eb012190	0.47	1.12	0.3	0.51	0.92	1.41	0.78	0.31	0.07	0	0.04	0.25	0.26	0.07	0.35	0.68	0.52	0.04	0	0	/	/	/	/
Zm00001eb012200	23.58	15.55	13.9	14.74	16.4	13.67	11.42	8.18	1.81	0	20.75	22.82	21.18	17.5	18.04	18.64	14.64	8.71	2.49	0	0	11.46	0	0
Zm00001eb012210	12.8	10.91	12.75	12.13	10.68	11.59	12.11	18.1	6.92	0.02	19.2	18.7	15.37	15.63	11.4	14.9	16.32	30.87	18.85	0.12	/	/	/	/
Zm00001eb012220	27.77	22.93	18.46	18.32	20.25	17.77	14.06	14.9	4.48	0.13	56.96	51.23	30.9	33.73	35.44	27.51	23.3	46.38	18.37	0.58	472.714	270.67	0	0
Zm00001eb012240	1.43	0.1	0.17	0.1	0	0.09	0.25	1.6	0	0	0	0	0	0	0	0	0	0	0	0	/	/	/	/
Zm00001eb012260	0.65	1.61	2.94	1.27	2.46	1.44	1.14	0	0	0	3.62	1.36	1.46	0.17	0.4	0.2	0.31	0.12	0.04	0	/	/	/	/
Zm00001eb012270	49.71	103.98	56.41	100.89	114.65	179.78	424.82	289.2	81.9	0	34.53	75.77	53.81	85.86	117.98	178.05	439.68	35.96	49.64	0.06	/	/	/	/
Zm00001eb012280	7.4	7.98	10.61	7.23	7.14	5.87	5.36	15.59	8.37	0.11	14.1	11.17	15.85	9.9	7.94	7.32	5.45	10.65	8.71	0	0	0	0	0
Zm00001eb012290	0.05	0.27	0.92	0.18	0.16	0.04	0.17	0	0.1	0.04	0.4	1.82	0.84	0.88	0.59	1.05	0.53	0.38	2.09	0.67	/	/	/	/
Zm00001eb012300	15.06	39.54	31.99	22.59	20.73	32.91	20.51	27.96	15.96	0.5	35.01	47.29	48.04	33.72	28.37	26.07	29.05	26.61	24.43	3.13	903.273	605.875	108.225	61.2304
Zm00001eb012310	8.23	11.22	10.93	13.61	17	16.61	15.33	20.68	44.61	14.53	11.35	9.71	9.26	12	16.44	14.25	15.63	13.84	42.44	49.63	/	/	/	/
Zm00001eb012330	69.68	47.34	41.76	40.94	32.85	27.89	20.58	42.41	31.97	13	76.09	61.79	37.03	30.13	36.43	23.9	21.52	42.79	46	26.38	217.001	319.202	0	0
Zm00001eb012340	5.54	6.78	5.22	5.78	7.38	6.14	6.03	6.88	3.41	0	17.15	13.69	10.19	6.56	10.56	12.77	12.08	5.49	3.62	0	/	/	/	/
Zm00001eb012350	0.26	0.36	0.08	0.04	0.06	0.08	0.14	0.18	4.05	0.51	0.35	0.23	0	0.02	0.05	0.09	0.12	0.27	0.85	0.12	/	/	/	/
Zm00001eb012360	10.41	8.54	11.25	7.89	11.16	7.57	7.41	6.11	4.07	0	1.78	3.73	4.15	0.85	4.03	3.44	2.07	5.56	1.02	0	/	/	/	/
Zm00001eb012380	34.02	28.84	34.84	35.55	33.06	28.15	23.53	16.26	8.78	0.14	6.56	11.51	11.05	10.84	9.02	8.9	7.7	2.66	3.13	0	/	/	/	/
Zm00001eb012390	9.53	14.1	11.55	10.22	16.25	12.46	14.41	13.14	5.64	0.01	26.67	24.02	22.07	21.93	15.42	17.23	14.33	15.71	7.35	0.03	108.954	38.7318	0	0
Zm00001eb012410	120.82	100.51	85.07	74.49	71.15	60.6	47.31	52.17	28.94	2.2	51.35	42.09	30.83	25.86	31.18	22.99	16.94	17.89	18.27	1.17	/	/	/	/
Zm00001eb012420	13.93	9.78	7.73	11.77	8.68	5.46	5.94	9.31	3	0.14	0	0	0	0	0	0	0	0	0	0	/	/	/	/
Zm00001eb012430	17.5	13.88	13.94	15.64	15.18	16.01	11.47	10.57	3.34	0.12	53.48	53.16	39.28	39.46	33.97	30.46	21	14.24	7.16	0.17	0	3.7809	5.91883	0
Zm00001eb012440	0.87	0.19	1.75	1.33	2.86	1.45	2.3	4.89	1.67	0	0.15	0.8	0.51	0.45	0.47	0.86	0.44	0.52	0.41	0	/	/	/	/
Zm00001eb012470	4.97	4.9	6.23	2.51	6.42	30.8	56.98	51.13	56.51	1.77	9.42	13.73	28.42	12.1	73.62	248.4	340.03	286.76	566.72	9.11	26.4143	415.895	12814.4	13259.2
Zm00001eb012480	43.8	40.88	33.32	30.7	23.87	18.73	16.12	29.84	8.42	0.15	47.11	52.8	40.7	20.94	26.03	19.92	12.34	28.21	12.09	0	76.4255	37.4286	0	0
Zm00001eb012510	0	0.4	0.88	0.53	0.36	0.06	0.24	0.59	0.24	0.01	1.02	4.03	11.69	3.95	1.79	0.25	1.23	8.83	1.02	0	/	/	/	/
Zm00001eb012530	6.37	5.76	4.84	6.81	4.9	3.22	2.7	3.37	0.96	0.05	0.33	0.18	0.08	0.26	0.34	0.19	0.27	0.35	0	0	/	/	/	/
Zm00001eb012540	23.43	24.17	20.95	20.16	31.3	23.77	23.32	41.98	26.57	5.44	4.81	2.55	3.79	4.73	2.68	4.4	3.89	5.61	4.15	0.92	/	/	/	/
Zm00001eb012560	35.86	15.31	4.1	2.04	1.74	1.8	0.48	0.02	0.03	0	11.46	7.84	2.85	0.53	0.23	0.59	0.33	0.09	0.06	0	/	/	/	/
Zm00001eb012570	0	0	0	0	0.03	0	0	0	0.32	0	0	0	0	0	0	0	0.07	0	4.8	0	/	/	/	/
Zm00001eb012580	41.4	60.31	79.09	102.33	98.32	92.39	66.05	99.44	73.3	5.14	63.29	100.4	130.55	212.3	241.8	149.83	114.48	165.02	100.69	13.68	1772.15	4553.33	1022.09	1278.34
Zm00001eb012590	11.49	10.64	7.57	20.44	32.92	40.97	11.85	15.9	6.08	0.1	10.31	13.26	12.07	30.36	70.5	45.13	16.56	13.57	16.5	0.13	219.373	415.899	615.827	255.671
Zm00001eb012600	60.96	57.09	57.48	54.18	43.26	42.9	39.46	38.34	21.95	15.67	182.26	155.75	150.19	103.94	87.4	71.83	76.29	43.85	27.61	26.48	/	/	/	/
Zm00001eb012610	33.7	35.63	30.46	28.55	25.66	31.89	29.6	43.75	249.69	162.91	30.63	26.2	28.01	20.01	23.78	27.27	25.2	23.36	35.69	43.42	252.846	292.926	557.986	563.932
Zm00001eb012650	18.86	16.28	16.48	13.13	13.15	24.78	19.92	6.59	1.77	0.01	24.01	17.72	11.01	6.48	8.39	13.76	9.5	5.03	1.34	0	/	/	/	/
Zm00001eb012660	79.04	53.44	40.56	34.18	25.92	18.71	15.93	30.98	10.21	0	80.16	79.54	49.36	66.78	27.53	21.03	13.73	21.04	4.9	0.11	/	/	/	/
Zm00001eb012670	41.34	45.01	46.89	36.28	28.53	24.77	18.85	24.08	12.81	1.72	51.91	71.58	65.52	38.66	22.61	23.94	13.94	21.54	17.75	0.61	217.553	132.249	0	0
Zm00001eb012690	17.72	23.75	28.66	20.23	16.02	14.27	13.01	20.72	6.24	0.87	65.64	68.76	67.03	66.33	32.18	23.2	17.96	58.62	38.96	1.64	223.831	162.844	0	31.3193
Zm00001eb012710	15.26	15.41	15.04	11.59	10.13	11.54	11.54	18.42	17.7	8.76	36.46	37.79	35.19	26.95	20.21	20.62	18.89	21.99	26.69	17.22	17.8966	0	0	0
Zm00001eb012720	12.73	13.61	14.94	8.3	7.35	2.43	1.57	1.41	0.34	0	40.52	30.21	23.01	11.61	8.75	3.9	1.89	0.9	0.28	0.02	/	/	/	/
Zm00001eb012740	3.42	1.91	1.6	1.97	1.59	0.52	0.38	0.38	0.13	0.18	0.08	0	0.25	0	0	0	0	0	0	0	/	/	/	/
Zm00001eb012750	22.87	30.38	29.04	40.84	33.38	49.24	37.43	75.77	12	0	20.43	21.93	29.82	40.19	35.58	45.06	41.98	117.88	29.45	0.29	/	/	/	/
Zm00001eb012760	11.55	11.28	14.62	9.44	9.48	13.82	12.98	6.46	2.2	0.02	10.56	10.99	14.42	12.36	8.5	12.73	9.42	8.03	1.25	0.01	/	/	/	/
Zm00001eb012770	24.24	23.71	28.58	34.19	23.75	19.05	13.08	27.04	11.08	0.04	27.72	22.61	28.95	17.54	24.3	12.63	9.2	13.67	13.47	0.11	170.416	103.201	0	0
Zm00001eb012780	32.02	32.76	17.5	22.62	11.24	12.87	5.61	28.05	9.93	1.04	3.67	3.36	2.03	6.84	2.35	0.77	0.37	5.37	2.9	0.08	/	/	/	/
Zm00001eb012790	40.63	40.14	18.05	12.72	13.5	15.22	10.64	23.26	22	3.65	36.7	32.64	19.9	8.79	10.01	7.9	7.3	9.54	13.45	1.87	0	0	3.01974	0
Zm00001eb012800	0.39	0.4	0.23	0.18	0.2	0.16	0.4	3.58	42.4	32.94	0.11	0.1	0	0.06	0.14	0.43	0.3	0.69	12.96	25.89	0	0	11.9178	65.6779
Zm00001eb012830	9.28	4.3	2.83	3.65	2.9	1.61	1.51	3.67	0.3	0	2.08	1.97	1.15	0.1	1.62	1.58	1.13	1.82	0.31	0	/	/	/	/
Zm00001eb012840	3	1.29	0.76	0.88	0.72	0.45	0.45	1.67	0.25	0	0.15	0.03	0	0	0	0	0	0	0	0	/	/	/	/
Zm00001eb012850	7.44	5.85	1.97	1.47	1.14	2.07	1.8	4.37	1.6	0.07	5.24	4.33	1.17	1.6	1.46	2.83	1.66	1.06	0.7	0.23	38.2126	10.4982	0	0
Zm00001eb012860	16.72	22.86	24.55	19.22	22.5	17.49	17.34	11.57	11.78	1.85	47.47	59.35	58.61	52.16	69.44	54.37	50.43	77.34	95.29	4.27	/	/	/	/
Zm00001eb012870	4.48	3.92	4.51	3.28	4.55	3.22	3.22	3.13	2.58	0.32	6.98	4.75	3.65	0.88	2.96	1.94	2.34	7.8	9.89	0.3	/	/	/	/
Zm00001eb012880	0.02	0	0	0	2.27	8.62	22.87	0.04	0.05	0	0	0.05	0	1.56	8.1	44.11	30.18	0.04	0.07	0	/	/	/	/
Zm00001eb012890	19.91	16.35	15.57	9.91	13.75	12.87	13.67	13.87	3.83	0.03	20.61	14.17	14.11	16.54	12.48	12.16	12.42	8.5	1.69	0.03	0	5.72945	0	0
Zm00001eb012900	12.16	9.22	12.52	22.68	21.09	24.19	13.73	15.33	24.19	24.5	5.51	5.74	6.45	25.91	19.95	16.95	10.99	9.69	19.66	7.96	0	0	142.076	22.5603
Zm00001eb012920	37.49	52	111.67	93.16	18.65	21	21.14	123.31	55.61	0.46	28.77	37.79	154.77	157.75	22.74	10.21	22.55	75.59	40.33	1.52	68.9719	1046.01	0	0
Zm00001eb012930	0.12	0.14	0.04	0.07	0	0	0.02	0.78	203.48	0	0	0.35	0	0	0	0	0	0.77	42.67	0.12	0	0	0	0
Zm00001eb012950	150.74	107.18	90.81	75.53	65.43	62.53	52.69	23.05	14.54	3.49	134.17	117.43	95.71	104.67	99.56	74.61	54.8	29.57	20.27	2.61	/	/	/	/
Zm00001eb012960	7.38	9.96	11.8	9.75	6.2	3.42	2.61	2.59	0.84	0	1.87	2.83	2.49	0.85	1.1	0.72	0.54	0.31	0.07	0	/	/	/	/
Zm00001eb012970	0.09	0.26	1.27	0.09	2.32	1.09	0.8	0	0.45	0	1.78	2.09	4.18	0.26	0.83	0.36	0	0	0.32	0	/	/	/	/
Zm00001eb012980	24.54	19.98	17.15	20.59	23.84	27.93	21.11	21.77	13.57	7.06	16.86	13.47	12.47	6.25	15.28	17.78	12.66	14.83	11.43	4.43	/	/	/	/
Zm00001eb012990	0	0.09	0.08	0	0	0	0	0	1.33	0.49	0	0	0	0	0	0	0	0	0	0	/	/	/	/
Zm00001eb013000	12.1	9.67	9.5	9.39	14.23	12.27	10.01	12.94	14.57	3.1	2.9	1.62	0.75	1.41	1.77	1.99	1.19	1.13	3.1	0.85	15.6908	7.46229	27.7673	6.58011
Zm00001eb013010	0.82	0.42	0.81	0.33	2.82	7.6	7.97	0	0	0	2.74	2.68	1.58	2.85	3.81	17.05	13.73	0	0.05	0	/	/	/	/
Zm00001eb013020	4.9	5.25	4.33	4.04	3.7	3.76	4.65	5	1.16	0	6.58	9.75	10.69	7.98	6.62	8.07	9.84	9.53	6.76	0.16	/	/	/	/
Zm00001eb013030	4.62	3.35	2.65	6.04	2.68	2.79	3.64	9.19	6.84	2.67	7.85	5.3	2.14	6.18	3.3	3.28	3.34	6.68	4.24	0	0	0	0	120.834
Zm00001eb013040	6.58	8.03	4.99	5.03	4.88	3.14	3.82	3.6	1.03	0	38	29.93	18.96	14.77	15.68	10.14	11.87	8.09	6.7	0.16	/	/	/	/
Zm00001eb013060	1.32	1.36	2.75	3.21	2.81	1.46	1.06	0.8	1.19	0	1.45	2.89	1.6	3.2	5.09	4.15	1.92	3.29	1.45	0	/	/	/	/
Zm00001eb013070	5.4	3.96	7.29	5.58	3.96	11.67	8.2	5.51	5.5	0	0.54	1.15	0.53	1.06	3.55	3.3	3.19	1.82	0.27	0	/	/	/	/
Zm00001eb013080	230.99	298.16	312.54	204.37	235.65	194.98	154.58	85.94	79.04	9.4	491.1	595.33	741.54	631.42	653.19	405.81	278.33	131.88	370.53	124.68	42911.3	29679.7	1878.32	18426.1
Zm00001eb013090	0	0	0	0	0	0	0	0	0.03	0	0.21	0.23	0	0	0	0.12	0.12	0	2.03	2.56	/	/	/	/
Zm00001eb013100	1.55	3.19	4.18	7.34	3.3	2.52	3.53	4.2	1.09	0.3	6.06	3.74	8.11	18.4	10.09	7.91	11.25	12.28	1.53	0.75	/	/	/	/
Zm00001eb013110	31.7	36.21	51.21	56.9	43.22	40.76	33.01	32.46	48.85	0.44	47.44	64.73	76.84	117.71	71.44	57.38	33.55	26.97	52.51	0.13	/	/	/	/
Zm00001eb013120	35.46	49.3	60.14	78.97	48.17	40.08	32.01	42.25	41.7	3.99	21.32	32.35	41.2	65.92	37	38.01	21.73	26.72	47.35	4.06	23.2082	70.1344	10.89	0
Zm00001eb013130	7.54	6.24	3.25	4.28	4.41	3.11	2.31	4.21	3.22	0	2.91	1.91	1.14	3.56	2.23	1.43	0.59	0	1.52	0	/	/	/	/
Zm00001eb013140	14.73	11.47	15.08	11.19	8.9	7.5	6.02	5.84	1.11	0.05	40.75	37.86	39.33	26.67	19.96	18.46	17.94	10.32	9.38	0	/	/	/	/
Zm00001eb013150	0.08	0	0	0.02	0.04	0.05	0.13	2.55	2.3	0.02	0	0.1	0	0	0.07	0.15	0.37	0.23	1.03	0.12	/	/	/	/
Zm00001eb013180	0.71	3.03	3.44	2.51	2.09	4.03	3.57	31.55	4.99	0	0.51	1.41	1.34	0.27	0.52	1.01	1.83	12.36	3.15	0.1	/	/	/	/
Zm00001eb013190	45.78	60.18	69.55	62.63	52.01	48.51	38.79	82.18	38.41	1.35	67.49	92.84	97.72	84.75	171.28	124.86	96.19	116.78	62.73	0.82	53.7228	102.984	64.7783	273.761
Zm00001eb013220	20.43	17.91	14.71	10.14	8.93	7.22	10.24	23.01	6.78	0.02	25.61	31.55	15.38	7.28	9.73	9.45	15.18	43.28	14.11	0.23	113.736	77.7298	0	0
Zm00001eb013230	45.96	36.67	31.69	25.02	20.9	19.98	13.59	28.23	8.96	0.31	10.5	9.98	6.47	8.71	7.65	5.47	4.83	3.99	2.35	0	/	/	/	/
Zm00001eb013240	24.99	26.81	28.03	23.89	21.38	17.76	13.79	19.82	8.92	0.83	26.57	26.69	24.4	24.63	18.84	15.73	9.89	17.44	9.36	0.17	112.726	40.6449	0	0
Zm00001eb013250	8.9	12.71	16.16	13.79	13.25	11.86	12.97	11.92	38.31	14	12.45	26.03	31.31	8.09	26.02	20.7	20.59	49.06	195.73	80.57	/	/	/	/
Zm00001eb013270	7.31	7.33	11.24	17.5	16.13	16.1	12.26	21.91	10.03	0.67	33.48	32.04	43.79	60.76	35.17	28.41	29.13	62.23	36.14	0.66	93.6757	80.6383	0	4.38978
Zm00001eb013280	0.34	0.39	0.39	0.26	0.66	0.81	0.38	0.23	0.74	0.29	3.37	4.83	2.97	5.94	2.67	2.52	2.44	4.46	22.84	1.33	/	/	/	/
Zm00001eb013290	6.94	4.87	4.77	5.33	3.5	3.73	1.84	6.26	21.01	2.09	14.55	19.92	19.46	12.59	16.74	15.89	13.96	21.59	52.62	5.12	/	/	/	/
Zm00001eb013300	16.8	18.93	28.91	27.49	21.63	17.59	15.18	7.37	7.85	1.5	22.34	34.98	61.09	29.04	40.25	29.24	21.98	38.15	35.73	2.51	17.3251	99.7936	37.5758	50.8139
Zm00001eb013340	54.7	53.57	30.45	24.85	19.3	23.16	16.21	12.22	1.53	1.97	69.2	71.41	59.71	30.82	33.33	23.92	36.56	16.19	4.97	5.07	77.0854	77.0302	0	0
Zm00001eb013370	5.56	5.02	4.94	8.91	7.9	10.15	8.78	8.86	1.5	0.02	4.66	4.48	8.15	9.85	15.31	17.46	18.21	12.54	2.43	0	/	/	/	/
Zm00001eb013380	3.4	2.03	1.22	2.24	2.03	0.38	0.28	0.31	69.24	72.27	1.95	0.92	0.4	0.03	0.21	0.15	0	0.17	21.6	41.2	0	0	164.038	196.953
Zm00001eb013390	0.07	0.53	0.93	1.1	1.67	0.42	0.51	1.02	1.25	0.66	0	0	0	0	0	0	0	0	0	0	/	/	/	/
Zm00001eb013420	8.92	24.29	82.7	20.7	4.85	3.31	5.71	5.42	1.14	0.28	44.04	53.41	237.41	65.87	10.8	6.96	10.71	17	3.99	0.21	/	/	/	/
Zm00001eb013430	21.19	26.99	36.29	49.69	37.25	56.57	36.8	17.29	129.39	0	21.17	38.54	47.08	36.46	45.03	69.51	58.17	21.49	104.4	0.63	13.684	159.922	0	0
Zm00001eb013440	0.25	1	0.09	0.26	0.08	0.46	1.85	108.57	3.25	0	0.69	0.68	0.26	0	0.43	0.65	2.24	81.24	3.76	0.66	/	/	/	/
Zm00001eb013450	51.52	39.39	24.01	14.01	8.47	28.37	13.38	53.59	11.37	0.07	36.88	15.73	12.34	5.74	8.46	17.87	6.08	17.29	3.77	0.14	/	/	/	/
Zm00001eb013460	6.33	4.87	3.55	3.82	20.83	38.75	37.57	8.74	12.55	11.41	3.52	3.91	3.73	0.88	16.79	45.4	19.89	15.71	8.91	19.89	/	/	/	/
Zm00001eb013480	0.05	7.31	5.54	1.6	0.29	0.24	6.64	0.33	0	0	0.22	3.57	8.66	0.28	0.31	0.78	4.56	0.63	0.26	0	/	/	/	/
Zm00001eb013490	166.49	133.18	114.23	79.19	60.61	53.33	48.28	100.01	34.33	0	169.71	166.26	148.49	84.64	49.74	37.35	49.2	80.93	31.71	0.08	8340.39	8546.99	533.811	645.526
Zm00001eb013500	5.59	6.99	8.62	11.1	13.44	13.97	15.03	18.57	4.46	0	0.08	1.59	4.79	0.79	3.44	2.75	5.15	5.61	3.68	0	0	15.6418	0	0
Zm00001eb013510	11.64	8.6	6.88	5.41	5.36	4.18	3.95	8.48	2.92	0.05	32.3	25.49	19.18	15.1	9.2	5.98	5.35	15.61	6.95	0.09	3.65701	0	0	0
Zm00001eb013520	35.67	45.85	46.92	51.1	46.88	40.62	30.29	23.58	21.15	1.18	253.79	311.94	440.33	322.95	190.19	129.95	112.72	73.65	197.55	1.07	1309.75	773.789	537.518	453.658
Zm00001eb013540	0	0.12	0.19	0.19	0.85	0.57	1.39	4.57	1.58	0	0	0	0.09	0.07	0.14	0.42	0.25	2.95	0.84	0	/	/	/	/
Zm00001eb013550	9.24	10.7	21.58	46.55	71.73	83.26	66.41	17.19	6.76	0	14.53	14.17	32.9	88.42	126.22	132.48	87.6	50.16	19.75	0.11	39.4215	421.275	5.69632	30.6986
Zm00001eb013560	0.64	0.62	0.53	0.6	0.09	2.39	0.76	2.5	0.34	0.07	0	0.05	0.03	0	0.07	0.59	0.21	0.2	0.07	0	/	/	/	/
Zm00001eb013590	2.71	3.34	5.58	7.2	4.58	3.58	2.3	1.93	4.55	0.3	1.62	1.39	5.35	1.08	2.03	1.64	1.48	0.76	1.83	0.37	0	34.8942	0	0
Zm00001eb013600	0.12	0.09	0.13	0.45	0.24	0.47	0.94	0.97	103.18	230.77	0	0.09	0.16	0.1	0.1	0.25	0.27	0.02	5.77	78.3	0	0	3.64501	14.6043
Zm00001eb013610	17.93	22.65	12.87	12.25	12.62	11.87	11.32	30.77	4.25	0	11.09	10.54	7.04	5.07	4.59	3.8	4.8	20.87	2.39	0.14	/	/	/	/
Zm00001eb013620	9.46	15.87	26.68	31.27	25.56	22.2	12.63	10.65	22.57	6.69	15.49	27.44	57.9	123.22	57.69	33.83	12.71	13.51	10.76	3.19	0	22.0671	0	2.36919
Zm00001eb013640	138.66	112.37	99.16	149.97	87.7	100.61	70.48	94.53	149.17	27.64	51.78	48.75	51.1	41.94	51.58	31.81	44.85	22.4	75.05	5.76	/	/	/	/
Zm00001eb013650	6.45	26.45	42.45	16.63	15.4	7.15	7.51	1.52	0.81	0	31.26	47.92	89.34	24.98	29.07	18.63	17.53	6.14	1.58	0	0	0	0	0
Zm00001eb013660	11.48	16.12	20.09	19.54	34.74	25.84	15.94	42.22	23.87	1.25	10	20.77	28.47	19.45	44.72	28.42	24.59	54.94	29.38	6.77	0	0	0	17.0238
Zm00001eb013670	0	0.15	1.1	122.85	91.46	103.36	78.61	0.37	0	0	0.31	0	0.86	187.53	165.33	163.79	85.51	0.58	0.25	0.05	/	/	/	/
Zm00001eb013680	0.46	19.27	37.84	59.35	11.89	46.15	38.44	0.37	0.1	0	0.51	1.82	12.53	20.33	7.11	23.87	25.64	4.48	0.51	0	0	994.815	0	0
Zm00001eb013690	46.19	36.74	36.16	29.4	27.46	21.4	16.79	23.42	6.2	0.15	34.47	31.91	18.34	10.76	17.63	12.32	16.73	33.91	10.75	0.21	/	/	/	/
Zm00001eb013700	11.75	12.18	7.83	7.29	9.37	7.24	7.41	11.7	3.67	0	9.04	13.94	7.42	10.14	11.32	12.55	8.63	9.19	1.77	0	/	/	/	/
Zm00001eb013710	54.52	42.75	46.62	46.46	38.83	31.78	24.43	62.02	31.41	1.06	220.58	214.92	200.01	204.07	152.63	99.7	65.46	190.19	171.19	7.2	910.939	614.955	1369.04	1065.04
Zm00001eb013720	4.24	4.14	2.97	3.41	7.64	4.79	2.16	2.05	0.74	0	2.19	1.92	1.16	1.58	5.38	3.76	1.26	0.99	0.62	0	/	/	/	/
Zm00001eb013730	14.26	12.99	7.88	7.82	6.91	5.84	6.55	9.57	4.67	0.24	15.72	11.82	7.48	5.89	9.07	7.18	7.53	8.83	10.03	0.16	0	12.1851	0	0
Zm00001eb013740	2.54	7.98	4.02	3.44	4.95	34.74	33.59	17.09	31.26	0	2.1	3.75	6.36	2.31	6.53	65.38	49.49	66.17	59.15	0.83	/	/	/	/
Zm00001eb013750	630.02	538.14	459	349.75	254.85	216.18	139.07	250.29	94.96	3.34	737.66	732.86	411.06	320.39	301.35	209.68	135.11	400.1	207.27	2.39	35503	37928.6	2136.79	6603.08
Zm00001eb013760	15.44	19.82	22.72	27.07	37.33	44.65	53.96	22.66	13.13	0.28	105.94	101.5	87.19	106.28	179.77	194.39	214.96	123.59	154.14	3.31	402.343	845.837	360.873	494.916
Zm00001eb013780	0.03	0.39	0.78	1.01	1.1	1.34	3.7	3.78	2.8	0.2	0.09	0.45	0	0	0.64	0.2	1.95	0.92	1.8	0.4	/	/	/	/
Zm00001eb013800	11.38	15.69	12.05	2.47	1.24	0.48	0.33	0	0	0	18.89	27.32	21.33	1.18	1.78	1.5	0.47	0	0	0	27.5206	0	0	0
Zm00001eb013810	0	0	0.04	0.19	0.29	0.21	2.13	41.55	3.56	0	0	0.09	0	0.08	0.46	0.47	1.94	3.43	0.29	0	/	/	/	/
Zm00001eb013830	1.62	2.02	1.72	2.94	2.01	1.71	1.04	0.57	0.87	1.3	7.92	7.12	3.01	22.34	2.92	5.1	2.56	8.03	1.85	0.75	/	/	/	/
Zm00001eb013840	47.64	51.43	54.53	42.11	47.79	50.19	59.5	47.29	28.78	3.53	145.57	111.74	86.08	56.83	84.73	97.1	82.62	93.73	73.45	3.23	343.021	253.885	43.4072	146.545
Zm00001eb013850	21.52	15.53	11.93	12.96	11.04	14.62	14.26	22.45	9.93	0.73	59.95	45.72	34.41	34.08	47.21	47.33	59.2	45.26	44.91	0.93	/	/	/	/
Zm00001eb013860	0.05	0.22	0.14	0.5	1.29	1.92	1.78	5.23	0.84	0	0.28	0.09	0.15	0.13	0.61	0.85	0.9	2.93	0.96	0	/	/	/	/
Zm00001eb013870	69.79	57.86	56.95	49.19	41.08	46.48	35.69	28.63	17.04	0.97	86.31	60.94	57.55	32.48	46.13	52.92	29.57	15.44	15.17	0.83	38.4449	93.4559	0	0
Zm00001eb013880	1.71	0.28	0.08	0.24	0	0.19	0.22	0.35	0.56	0	0	0.14	0	0	0	0	0	0	0	0	/	/	/	/
Zm00001eb013890	10.15	1.45	0.82	1.22	0.31	1.53	2.4	4.56	7.31	0	4.76	0.52	0.97	0.97	0.87	1.37	2.38	89.33	13.96	0.32	/	/	/	/
Zm00001eb013900	409.81	391.94	366.99	250.33	210.89	186.54	121.36	279.34	110.34	2.23	78.17	108.27	84.89	27.34	32.83	42.23	19.55	44.46	33.22	0.54	/	/	/	/
Zm00001eb013910	84.04	13.83	5	5.22	2.61	1.32	1.04	4.82	4.06	0	45.58	6.05	5.22	2.4	2.11	2.5	0.52	4.07	4.94	1.27	/	/	/	/
Zm00001eb013920	0.4	0.23	0.26	0.14	2.9	0.38	7.92	5.93	1.33	0	0.63	0.18	0.31	0.25	2.35	0.74	3.94	0.71	0.84	0	/	/	/	/
Zm00001eb013930	0.27	0.07	0.07	0.09	0.72	0.14	2.92	2.58	0.51	0	0	0	0	0	0	0	0	0	0	0	/	/	/	/
Zm00001eb013940	39.26	35.46	29.82	27.16	29.84	21.64	16.76	36.91	12.48	0.08	103.31	99.88	72.61	69.51	65.15	37.1	26.47	48.75	50.89	0.11	3218.21	2341.47	551.376	898.478
Zm00001eb013950	8.45	11.3	10.61	5.6	6.93	8.97	7.57	3.59	3.15	0.53	5.25	3.04	4.3	0.7	2.07	3.46	2.35	3.45	3.71	0.35	/	/	/	/
Zm00001eb013970	10.71	5.92	6.34	6.12	5.92	4.74	3.35	4.08	1.44	0.02	6.62	5.49	3.9	5.07	2.7	2.07	1.69	7	1.23	0	13.3967	0	0	0
Zm00001eb013980	22.03	16.75	22.9	17.29	11.78	7.06	6.61	10.52	1.36	0.03	97.45	70.82	48.74	24.09	15.95	12.55	8.38	36.85	7.63	0.11	151.88	45.8094	0	0
Zm00001eb013990	0.26	0.34	0.41	0.22	0.03	0.03	0.26	0.51	4.16	0	0.49	0.53	0.12	0	0	0	0	0	6.68	0	/	/	/	/
Zm00001eb014000	0.13	0.08	0.04	0.09	0.15	0.11	0.91	1.8	18.92	0	0	0.27	0	0.29	0	0.28	0.54	0.42	20.05	0.11	/	/	/	/
Zm00001eb014010	0	0	0	0	0	0.03	0.07	0	0.08	0	0	0	0	0.1	0.13	0.42	0.13	1.05	0.12	0	/	/	/	/
Zm00001eb014020	1.04	1.12	0.77	1.18	1.21	0.76	0.75	1.07	330.42	388.18	0	0	0	0	0.07	0	0	0.09	164.34	7.87	0	0	20.7028	124.995
Zm00001eb014030	14.95	13.69	16.04	14.63	22.3	16.3	14.49	9.98	3.86	2.49	15.77	13.27	10.34	14.28	13.19	12.51	9.27	8.04	1.85	0.02	/	/	/	/
Zm00001eb014040	0.02	0	0	0.02	0.04	0.01	0.01	0	80.35	108.36	0	0	0	0	0	0	0	0	0.1	0.03	/	/	/	/
Zm00001eb014050	18.42	41.62	47.16	26.89	13.57	29.59	19.97	38.31	187.13	18.17	28.32	37.71	48.73	12.23	9.55	31.88	18.76	17.85	21.34	11.03	/	/	/	/
Zm00001eb014060	0	0	0.08	8.91	12.22	17.55	9.25	0	0.63	0.34	0	0.04	1.08	48.68	42.99	31.33	9.76	0.38	0.59	0	/	/	/	/
Zm00001eb014070	0	0.06	0.33	10	8.67	13.83	3.51	0.02	0.23	0.12	0	0.42	4.37	53.6	26.28	52.15	9.28	0.78	0.68	0.43	/	/	/	/
Zm00001eb014080	0.02	0.54	1.24	8.64	8.59	9.67	4.55	0.02	0.27	0	0.58	0.86	4.67	42.69	42.67	32.23	9.63	0.12	0.1	0	/	/	/	/
Zm00001eb014090	4.18	3.79	2.02	3.8	5.51	3.54	4.69	1.74	1.27	0	1.94	0.94	1.51	2.99	3.1	1.17	2.16	2.63	1	0	/	/	/	/
Zm00001eb014100	0.29	0	1.03	0.09	2.04	0.74	2.31	0	0.28	0	0	0	0	0	0	0	0	0	0	0	/	/	/	/
Zm00001eb014110	15.8	31.34	46	27.96	24.35	27.28	24.34	8.57	3.68	0.08	7.32	9.62	17.99	6.48	12.25	15.22	18.64	8.06	7.28	0.17	6.72282	128.189	82.4068	31.9914
Zm00001eb014120	58.4	30.86	19.3	19.77	13.3	41.46	16.14	26.08	4.74	0	122.43	85.99	42.2	59.45	63.12	117.07	32.87	28.38	9.02	0.26	10.5735	0	0	0
Zm00001eb014130	17.78	20.25	20.7	17.11	9.94	8.94	4.03	6.08	4.41	0.55	41.43	45.75	44.4	36.84	18.5	15.55	10.76	17.52	17.14	2.28	/	/	/	/
Zm00001eb014140	0.21	0.2	0.06	12.74	11.22	3.68	3.78	0	0.13	0.02	0.15	0	2.37	57.46	21.75	9.81	3.4	0	0	0.04	0	40.3593	0	0
Zm00001eb014160	1.04	1.84	3.12	2.81	2.75	1.24	1.55	12.04	0.82	0	2.25	3.12	6.71	10.49	2.59	1.11	1.05	23.27	2	0	/	/	/	/
Zm00001eb014180	1.35	5.62	5.59	3.68	6.49	10.42	6.86	8.58	5.31	0.08	3.83	7.37	8.67	9.84	11.06	15.64	11.68	17.21	15.26	0.22	0	10.7657	6.49259	0
Zm00001eb014190	1.66	8.15	6.73	7.11	9.16	6.81	10.07	4.45	3.15	0.6	0.69	0.62	0	0.41	1.94	0.39	2.26	0.74	0.35	0	/	/	/	/
Zm00001eb014210	36.45	18.66	9.6	13.69	6.47	23.91	43.49	22.07	1.86	0	16.48	3.6	2.68	9.84	7.6	14.93	17.07	5.55	1.77	0	/	/	/	/
Zm00001eb014240	30.22	27.57	28.36	13.56	10.3	4.86	3.1	1.95	0.71	0	27.81	19.67	19.85	10.86	7.62	3.54	1.92	1.08	0.28	0	0	3.06255	0	0
Zm00001eb014250	37.31	52.43	29.04	33.54	25.41	18.98	13.28	10.04	2.89	0.65	4.46	7.91	5.76	9.07	3.07	1.94	1.69	0.71	0.56	0.1	/	/	/	/
Zm00001eb014260	0.24	1.44	0.74	0.57	2.1	0.68	0.5	3.03	0	0	0.3	0.3	0.18	0	0.18	0.07	0.06	0.4	0.12	0	/	/	/	/
Zm00001eb014450	0	0	0	0	0	0	0.12	1.22	0	0	0	0	0	0	0	0.25	0	0	0	0	/	/	/	/
Zm00001eb014460	5.04	5.16	4.8	4.41	5.91	2.32	1.81	0.39	0.66	1.09	8.71	5.86	4.47	4.65	2.93	1.7	1.41	0.43	0.53	1.05	5.6364	0	0	0
Zm00001eb014470	3.57	1.96	2.17	2.28	2.89	0.63	1.56	1.52	1.47	9.59	3.87	1.92	1.31	3.84	1.6	1.02	1.33	1.07	1.13	11.12	/	/	/	/
Zm00001eb014490	2.96	1.7	6.41	25.89	119.1	100.41	90.71	13.58	9.7	0.15	3.3	1.95	6.74	38.95	164.47	138.45	113.96	212.83	8.92	1.72	/	/	/	/
Zm00001eb014500	7.61	7.18	10.11	9.86	6.11	10.15	5.7	4.96	2.08	0.32	14.02	13.99	19.25	11.27	7.57	14.79	9.29	7.44	6.29	0.46	0	5.43102	0	0
Zm00001eb014510	2.78	1.85	2.86	4.19	2.12	2.44	2.64	2.67	2.64	0.05	0	0	0	0	0	0	0	0	0.24	0	/	/	/	/
Zm00001eb014520	1.42	1.46	0.46	0.11	0.13	1.15	0.26	1.91	0.17	0	1.2	0.33	0	0	0	0	0.2	0	0.09	0	/	/	/	/
Zm00001eb014550	0.14	1.07	2.06	2.5	0.33	0.29	0.16	0.38	0	0.17	0	0.56	1.21	0.44	0	0	0.12	0.19	0	0	/	/	/	/
Zm00001eb014570	0.77	0.78	1.07	0.32	1.07	0.51	0.55	0	0.06	0	1.34	1.16	0.95	3.69	1.83	0.25	0.55	1.33	0.78	0	/	/	/	/
Zm00001eb014580	3.01	6.03	5.56	3.96	4.25	4.37	2.81	3.41	1.37	1.29	1.72	2.61	1.71	0.16	1.05	1.7	0.52	1.11	1.17	0	/	/	/	/
Zm00001eb014600	51.12	64.22	87.45	149.57	109.56	209.59	129.88	144.45	24.5	0.18	41.41	63.51	97.69	95.16	115.78	176.55	122.81	176.99	52.4	1.11	/	/	/	/
Zm00001eb014630	20.31	28.44	45.22	35.12	20.39	26.5	25.46	30.92	33.76	4.06	12.2	23.76	40.9	28.26	36.45	32.93	33.82	34.84	51.19	3.35	0	36.3655	57.4512	22.1308
Zm00001eb014640	6.59	9.18	14.03	11.45	13.73	12.43	9.89	12.53	5.66	0.05	42.11	47.89	48.49	45.09	55.67	42.84	37.85	57.22	35.29	0.78	357.868	609.266	54.8484	115.197
Zm00001eb014670	55.68	64.44	68.32	56.7	16.6	31.9	9.69	13.24	6.14	0	0.85	0.99	1.27	0.17	0.11	0	0	0.45	0.43	0	/	/	/	/
Zm00001eb014720	3.19	3.73	3.34	4.16	4.56	20.06	22.24	3.4	2.2	0.55	0.82	3.28	2.04	3.16	6.45	43.03	33.69	16.76	5.92	0.16	0	0	49.1864	42.852
Zm00001eb014730	2.64	1.94	1.64	1.9	3.1	2.91	5.3	7.29	3.48	0.03	3.76	2.43	1.21	0.76	1.93	3.02	4.86	6.48	7.39	0.23	/	/	/	/
Zm00001eb014740	31.13	32.08	27.12	36.74	50.82	57.98	49.04	53.78	41.46	12.26	42.55	34.71	38.49	63.8	103.67	98.94	79.99	69.02	47.31	13.02	/	/	/	/
Zm00001eb014750	35.05	26.93	34.21	34.45	24.13	18.92	18.39	17.37	3.11	0.3	74.22	79.25	82.06	63.17	56.88	30.95	40.51	23.5	17.3	0.38	38.9828	182.226	0	0
Zm00001eb014760	65.42	51.95	50.44	43.95	48.28	25.05	22.81	13.54	6.03	0.8	158.89	116.08	106.55	85.08	117.06	43.06	67.28	33.95	15.54	4.61	10.4412	2.31046	0	0
Zm00001eb014780	7.15	7.02	8.9	8.89	8.63	6	7.29	6.11	6.54	1.04	25.25	20.16	19.39	17.96	13.88	13.27	9.4	8.56	15.99	2.72	146.016	98.3344	46.7969	50.1211
Zm00001eb014790	4.96	8.22	10.16	9.44	10.81	3.47	3.08	0.12	0.31	0.21	3.17	6.42	21.71	5.12	13.04	4.41	2.49	0.84	0	0.19	/	/	/	/
Zm00001eb014800	0	0.26	0.92	2.16	12.18	9.89	7.99	0.67	0.09	0	0	0.17	0.99	0.56	7	5.85	6.23	0.1	0	0	/	/	/	/
Zm00001eb014810	3.65	3.28	4.56	4.35	3.33	3.65	2.73	5.18	2.21	0.05	5.63	4.91	8.06	6.54	3.69	4.95	3.8	5.79	3.53	0.04	/	/	/	/
Zm00001eb014820	7.07	5.65	5.43	4.59	4.28	3.42	2.5	2.27	0.4	0.01	15.8	13.7	10.7	8.16	9.81	5.76	3.53	5.52	1.52	0.08	0.881767	2.08469	0	0
Zm00001eb014830	8.44	8.05	7.99	8.78	9.48	14.41	8.71	14.71	10.79	0.13	16.29	30.63	25.03	28.41	31.8	42.52	29.72	42.24	54.45	1	87.6645	116.6	31.2023	163.296
Zm00001eb014850	7.75	7.92	7.51	5.9	7.16	5.33	5.87	9.01	3.12	0	29.81	20.47	21.15	11.19	9.5	9.43	8.29	12.21	6.22	0.09	20.2714	0	0	0
Zm00001eb014860	0	0.04	0	0.08	0	0.24	0.95	471.28	5.07	0	0	0	0	0	1.98	0.44	0.95	96.75	3.11	0.86	/	/	/	/
Zm00001eb014870	26.65	21.67	21.73	17.55	21.13	18.2	14.59	15.2	6.19	0.49	3.8	2.25	1.21	0.46	1.78	0.84	1.81	3.12	1.44	0.32	0	0	0	0
Zm00001eb014890	4.56	10.71	9.29	6.76	6.56	10.99	13.35	29.91	21.48	1.39	19.34	26.3	21.7	16.47	15.22	23.75	30.71	76.29	71.65	0.65	26.6209	7.65426	255.414	341.418
Zm00001eb014900	17.07	20.72	24.05	22.76	27.16	25.98	23.21	13.77	9.7	0.61	15.67	23.45	21.77	28.1	55.56	57.58	45.88	31.84	32.14	0.5	6.48483	49.3263	51.6	95.2232
Zm00001eb014930	0.18	0.75	0.21	0.02	0	0.66	0.19	0.66	0.37	0	0.32	0.33	0.14	0.04	0.14	1.4	0.2	0.27	0.28	0.12	/	/	/	/
Zm00001eb014950	/	/	/	/	/	/	/	/	/	/	/	/	/	/	/	/	/	/	/	/	0	13.6115	0	0
Zm00001eb014960	6.8	7.86	11.87	11.99	11.5	10.59	12.41	8.7	3.51	0.02	1.68	1.18	1.96	2.37	2.42	2.58	2.7	2.46	2.69	0.02	/	/	/	/
Zm00001eb014970	14.16	13.96	18.47	9.05	9.66	6.43	5.87	5.4	1.87	0	25.83	20.66	18.93	3.6	5.31	5.21	4.09	2.43	0.83	0	6.1991	0	0	0
Zm00001eb014980	31.49	19.51	14.88	15.73	12.24	7.07	6.47	15.72	5.1	0	36.07	17.21	11.79	17.94	9.77	5	7.21	2.42	2.28	0.08	/	/	/	/
Zm00001eb014990	0.08	0.15	0.1	0	0	0	0	0	1.19	0.38	0	0.15	0	0	0	0	0	0	0	0	/	/	/	/
Zm00001eb015010	278.69	288.15	302.65	274.76	185.09	171.43	117.94	214.17	218.42	26.35	172.37	261.33	285.62	267.12	203.61	183.75	109.9	112.52	203.75	11.05	541.801	698.377	428.751	2012.89
Zm00001eb015020	0.25	3.28	7.23	10.98	10.7	9.29	5.43	0.13	0	0.02	2.09	3.72	22.69	34.81	22.16	10.29	4.82	0.08	0.09	0.04	/	/	/	/
Zm00001eb015030	12.54	13.69	12.56	11.38	10.75	9.94	8.24	8.21	2.67	0.39	20.44	17.46	19.27	26.48	17.32	15.95	11.22	7.52	4.44	1.02	/	/	/	/
Zm00001eb015040	12.08	12.57	14.19	11.64	17.18	13.22	11.35	10.17	3.66	0.18	44.23	43.06	39.62	30.69	30.42	25.18	16.16	36.09	19.62	0.29	0	217.824	0	69.9816
Zm00001eb015050	12.19	11.91	14.08	12.46	8.47	5.37	4.41	27.43	6.99	0	7.52	8.79	6.68	1.1	1.61	3.33	1.93	4.71	1.58	0	/	/	/	/
Zm00001eb015060	26.3	26.47	29.83	19.92	19.68	15.21	15	10.72	8	0.87	64.76	59.66	45.71	43.89	30.82	22.85	20.67	23.36	12.43	0.78	868.992	721.342	0	0
Zm00001eb015070	12.42	12.97	10.16	13.84	14.64	16.48	15.41	16.03	7.44	0.1	14.62	18.79	13.65	17.2	22.28	24.05	24.28	24.19	16.77	0.36	33.9456	113.985	0	0
Zm00001eb015080	10.16	14.04	20.08	11.74	9.93	5.33	2.88	2.31	0.31	0	0.43	1.56	4.97	0.35	1.77	0.49	0.94	0	0	0	/	/	/	/
Zm00001eb015090	3.18	4.36	5.81	5.38	3.92	2.92	3.19	3.61	4.81	80.29	19.74	17.51	25.61	24.19	10.65	10.46	11.7	17.9	31.58	1596.1	0	0	932.3	835.14
Zm00001eb015120	0.68	3.82	1	0.78	0.22	0.62	0.64	3.81	0.56	0	1.29	1.85	1.05	2.57	1.14	1.25	2.49	2	0.94	0.16	/	/	/	/
Zm00001eb015130	5.21	8.36	1.93	1.54	1.47	6.97	2.95	9.34	9.11	0	2.83	3.69	1.67	3.35	1.18	5.51	2.95	85.15	58.16	0.46	/	/	/	/
Zm00001eb015140	0.5	1.01	1.96	1.24	1.06	0.57	0.38	0.25	0.05	0.12	1.84	1.1	1.25	4.59	1.31	0.56	0.36	0.5	0.08	0	/	/	/	/
Zm00001eb015150	8.19	9.55	10.63	8.06	9.79	10.32	11.08	19.57	9.39	0	7.47	7.82	7.01	6.88	7.01	6.45	7.2	8.28	2.67	0.21	/	/	/	/
Zm00001eb015160	1.59	0.59	0.3	0.35	0.17	0.22	0.05	0	0	0	1.65	1.35	0.12	0.37	0.12	0.4	0.13	0	0.82	0	/	/	/	/
Zm00001eb015170	15.86	16.32	16.74	19.14	17.4	15.14	12.19	15.62	18.72	8.2	6.51	4.24	5.42	6.89	3.62	4.72	1.57	3.08	2.11	0.58	215.031	263.12	37.9445	37.0025
Zm00001eb015190	35.35	23.99	18.11	19.01	19.33	10.64	10.74	33.75	0.82	0	28.53	15.41	13.73	8.63	10.85	6.04	7.62	6.54	0.31	0.23	/	/	/	/
Zm00001eb015200	223.27	299.69	271.36	260.9	154.55	160.98	105.28	111.62	337.39	359.05	384.96	425.9	563.74	372.6	322.46	242.38	151.46	131.29	706.71	1644.79	/	/	/	/
Zm00001eb015210	67.33	71.18	41.87	54.28	41.58	53.89	45.79	65.27	62	0.3	77.59	61.55	46.88	54.92	47.31	44.11	55.23	38.09	66.91	0.67	0	5.93546	0	0
Zm00001eb015220	1.43	1.4	3.29	5.59	3.63	3.12	2.61	2.18	0.37	0.03	2.85	2.86	8.49	32.25	6.25	8.47	8.5	7.15	3.28	0	/	/	/	/
Zm00001eb015230	25.67	20.24	18.18	11.09	10.19	30.87	30.99	15.25	14.43	29.18	22.02	21.42	18.87	2.78	15.23	30.21	35.68	19.48	11.77	56.21	0	10.4712	0	0
Zm00001eb015240	1.17	1.29	1.65	1.32	0.99	1	0.8	2.71	0.6	0.01	1.37	1.76	1.42	1.65	1.42	0.83	0.93	24.66	1.31	0.03	/	/	/	/
Zm00001eb015260	18.62	17.51	21.53	14.83	10.93	7.63	6.34	10.79	5.49	0.32	37.16	43.35	37.25	16.8	11.48	10.49	8.53	13.21	18.65	0.06	/	/	/	/
Zm00001eb015270	48.34	40.6	28.5	34.71	15.11	17.5	8.39	10.62	3.23	0.06	22.47	19.62	20.64	23.48	18.03	16.24	9.86	3.57	2	0.09	/	/	/	/
Zm00001eb015290	42.15	52.26	69.08	72.88	64.35	53.55	41.38	51.22	74.42	17.52	35.08	53.23	59.96	75.26	98.63	71.55	43.01	63.69	97.84	51.22	/	/	/	/
Zm00001eb015310	9.07	14.4	13.85	17.93	27.06	22.83	13.55	19.63	15.7	0.26	20.5	17.28	17.62	32.09	45.22	27.92	18.42	14.2	24.84	0.19	17.7727	60.4804	0	0
Zm00001eb015320	31.98	11.09	4.07	2.68	2.85	5.99	4.31	8.18	6.2	0.02	10.55	5.04	2.21	0.29	0.85	3.53	2.81	3.15	3.24	0	/	/	/	/
Zm00001eb015330	364.8	279.86	341.82	345.95	168.5	215.13	108.15	174.95	104.74	18.31	159.75	173.96	173.9	237.86	129.11	119.92	62.11	59.67	66.73	0.55	4160.29	4157.75	4070.82	3686.05
Zm00001eb015340	4.27	5.92	11.4	7.29	9.22	10.32	11.49	6.58	3.16	0.41	0.62	0.71	1.91	0.4	1.2	0.28	0.54	0.79	0.93	0	/	/	/	/
Zm00001eb015350	0	0	0	0.23	0.41	0	0.19	0	0	0	3.13	0	0.52	0	0	0	0	1.11	0	0.23	/	/	/	/
Zm00001eb015380	25.28	29.67	27.33	26.55	17.07	31.26	21.33	14.29	5.74	0.28	40.11	32.68	33.28	37.36	27.16	37.42	36.81	32.37	12.72	0.11	7.46796	0	0	0
Zm00001eb015390	1.5	0.44	0.38	0.24	0.2	0.22	0.38	0.05	0	0	0.18	0.04	0	0	0	0	0.43	0.05	0	0	/	/	/	/
Zm00001eb015400	17.49	7.8	5.6	6.94	1.48	9.49	102.12	14.73	3.86	0	19.99	7.38	6.06	6.56	4.03	26.57	143.71	8.96	11.85	0.53	/	/	/	/
Zm00001eb015420	33.53	34.19	41.59	52.86	44.18	31.75	32.63	20.15	10.55	1.58	45.3	72.13	93.82	121.96	88.68	52.29	44.12	57.47	40.75	3.88	423.889	936.286	57.3939	190.822
Zm00001eb015430	9.26	4.91	1.17	1.09	3.44	3.89	2.41	14.89	6.47	0.29	1.05	1.13	0	0	1.07	0.82	0.68	4.01	3.14	0	/	/	/	/
Zm00001eb015440	17.51	18.16	10.55	13.67	17.37	19.45	14.83	28.19	18.87	0	51.18	50.03	34.61	29.12	44.85	50.68	41.68	40.85	64.36	0.35	/	/	/	/
Zm00001eb015450	2.23	0.87	0.49	0.45	0.27	0.43	0.37	0.38	0.14	0	2.42	1.69	0.52	0.42	0.5	0.88	0.5	0.53	0.46	0	/	/	/	/
Zm00001eb015460	4.08	6.48	4.67	4.58	4.81	2.5	1.81	6.32	3.36	0.01	4.05	5.12	4.11	3.15	5.6	3.71	2.03	12.57	11.55	0.08	/	/	/	/
Zm00001eb015470	91.58	70.45	63.4	58.61	48.27	36.16	25.6	62.83	77.48	13.82	153.52	139.64	124.79	109.76	82.92	60.65	36.41	83.66	181.45	35.13	/	/	/	/
Zm00001eb015480	0	1.05	0.66	0.16	0.28	0	0	0	3.77	0.68	0	0	0	0	0	0	0	0	0.55	0	/	/	/	/
Zm00001eb015490	0.27	0.16	0.48	0.32	0.32	0.17	0.39	1.93	0.61	0.04	0.11	0.12	0.05	0.13	0.11	0.62	0.66	0.28	0.66	0	/	/	/	/
Zm00001eb015510	1.47	3.48	19.63	24.02	22.45	12.74	6.21	8.46	5.9	0	1.87	0.88	7.2	25.55	8.89	8.04	7.33	9.98	4.24	0.07	/	/	/	/
Zm00001eb015520	0.06	0.09	3.17	1.39	6.53	2.7	2.19	0.16	0.34	0	1.15	0.79	7.16	22.03	4.28	4.95	3.27	4.87	0.89	0.15	/	/	/	/
Zm00001eb015530	0	0.02	0	0.13	2.75	2.43	0.63	0	0.03	0	0	0.02	0	0.11	2.69	1.68	0.45	0.78	0.06	0	/	/	/	/
Zm00001eb015540	17.27	15.41	25.22	19.88	14.97	11.39	11.5	10.03	6.96	4.04	23.46	23.01	24.58	11.24	11.15	12.35	14.98	9.82	5.98	14.84	/	/	/	/
Zm00001eb015550	31.05	14.54	8.86	6.05	5.14	11.78	13.05	24.06	18.11	1.51	78.31	32.68	17.8	11.19	10.88	27.83	24.73	52.16	57.61	2.78	/	/	/	/
Zm00001eb015560	10.97	19.09	15.93	11.33	13.19	16.11	8.6	6.05	2.95	0.21	12.28	13.89	9.56	7.54	8.74	4.65	4.36	5.15	2.47	0	0	0	0	0
Zm00001eb015570	1.9	5.04	3.9	2.12	1.94	2.62	3.38	2.57	4.73	0	10.31	13.04	8.84	4.43	3.56	5.62	5.68	74.57	11.32	0.3	/	/	/	/
Zm00001eb015620	297.44	416.28	424.22	241.13	269.21	191.3	130.09	86.39	16.63	0	346.02	418.08	507.15	184.52	193.02	167.88	146.5	23.03	12.6	0.09	23063.8	22473	13.7932	11.304
Zm00001eb015640	4.18	5.52	12.66	8.07	6.74	5.94	2.29	3.44	1.49	2.28	0	0	0.12	0	0	0.13	0	0.1	0	0	/	/	/	/
Zm00001eb015660	13.99	15.43	16.98	12.14	15.44	9.95	9.08	7.71	2.22	0	26.46	19.31	16.25	14.75	12.82	8.87	7.36	7.31	1.98	0.11	0	0	0	0
Zm00001eb015670	4.53	0.27	0	0	0	0.02	0.02	0	0	0	1.18	0.48	0.46	0.08	0.26	0.17	0.22	0.7	0.05	0	/	/	/	/
Zm00001eb015680	12.17	8.99	10.16	8.48	12.72	36.1	26.83	5.2	26.67	17.73	11.48	13.86	11.79	16.37	31.42	124.93	74.55	13.59	67.45	16.54	/	/	/	/
Zm00001eb015690	8.39	10.84	13.94	12.74	12.87	10.35	8.07	11.54	18.47	1.69	3.53	4.39	5.12	7.17	4.31	3.91	2.44	5.47	12.56	0.07	0	0	305.145	129.931
Zm00001eb015700	78.35	81.23	53.58	41.78	41.13	31.74	23.61	17.58	4.65	0	53.09	40.17	20.97	13.39	8.94	10.94	5.56	2.57	1.14	0	222.101	6.16047	0	0
Zm00001eb015710	12.51	10.77	8.75	6.27	6.39	4.98	4.35	8.51	2.03	0	19.04	15.82	10.79	4.11	6.32	6.41	6.2	4.68	4.12	0.2	/	/	/	/
Zm00001eb015720	0.34	1.3	0.84	1.25	1.51	0.79	0.74	1.1	0.06	0	0.39	1.33	1.01	2.03	2.1	1.21	1.61	2.15	0.13	0.03	0	2.75252	0	0
Zm00001eb015730	7.3	9.44	12.01	10.42	11.93	8.6	6.2	5.27	3.49	0.19	7.32	11.45	11.06	15.02	13.61	11.8	7.32	14.66	14.22	0.34	0	0	3.3992	0
Zm00001eb015750	32.13	24.3	25.78	28.95	23.15	22.52	25.67	31.52	20.65	2.79	25.17	19.39	18.23	25.59	16.01	15.85	15.73	22.86	12.86	0.57	0	0	0	0
Zm00001eb015760	4.03	6.19	11.27	10.73	10.64	6.83	6.26	6.35	51.89	7.76	6.96	6.48	11.2	17.83	8.73	6.18	3.93	10.45	26.2	3.52	/	/	/	/
Zm00001eb015770	0.97	1.12	0.26	0.07	0.05	0	0.01	0	0.01	0.06	0.58	0.22	0.1	0	0	0.04	0	1.04	0.51	0	/	/	/	/
Zm00001eb015790	26.97	25.67	20.45	23.15	19.43	24.2	21.81	17.43	1.02	0	25.27	35.94	39.05	32.94	57.76	47.76	72.66	35.98	11.64	0.57	/	/	/	/
Zm00001eb015800	200.65	245.94	96.82	113.48	66.7	215.07	168.67	178.75	24.3	0	244.3	146.56	92.75	106.76	121.76	183.1	240.68	135.59	99.28	2.51	/	/	/	/
Zm00001eb015820	0.56	1.76	1.96	1.58	1.41	1.33	1.26	1.95	0.22	0.01	1.39	3.03	4.58	1.87	3.47	3.69	3.57	1.05	0.37	0	/	/	/	/
Zm00001eb015830	1.16	4.16	8.85	4.15	9.55	7.36	10.12	1.15	1.04	0.19	0.37	0.33	0.45	0.44	0.47	0.31	0.89	0.08	0.27	0.08	/	/	/	/
Zm00001eb015840	19.94	17.18	18.71	19.42	19.37	16.96	13.08	14.46	4.88	0.03	32.31	28.88	30.59	46.83	42.05	34.77	19.93	26.89	7.07	0.17	373.552	413.96	0	0
Zm00001eb015850	0.74	1.01	0.54	0.71	0.52	0.78	0.73	0.54	0.47	0	0	0.03	0.11	0.03	0	0.04	0.24	0.03	0.04	0	/	/	/	/
Zm00001eb015860	20.9	21.66	22.92	17.95	15.58	19.01	16.52	23.94	10.83	0.13	54.38	53.03	49.96	42.24	42.04	52.13	43.1	28.76	27.79	0.46	/	/	/	/
Zm00001eb015880	13.56	13.39	10.03	11.51	15.84	16.21	15.46	17.58	7.56	0	20.02	19.4	14.61	27.77	29.3	28.82	25.06	21.3	15.02	0.22	234.913	424.668	154.27	26.087
Zm00001eb015890	12.92	14.63	28.19	38.78	31.01	57.98	33.05	14.5	3.17	0.63	6.25	8.82	17.19	23.98	35.07	60.58	26.76	4.73	0.9	0	0	38.7615	0	0
Zm00001eb015900	7.63	9.56	14.83	13.91	16.5	13.97	11.87	6.6	10.34	4.62	22.07	18.92	19.8	12.7	19.96	16.81	12.47	20.08	35.45	8.99	15.8079	17.5317	63.244	16.1109
Zm00001eb015910	38.93	34.96	42.26	37.15	34.55	30.04	27.78	24.39	12.15	1.34	114.95	111.61	112.84	88.28	75.86	64.34	49.17	64.49	45.22	4.22	754.07	622.036	376.067	72.4602
Zm00001eb015920	30.91	23.6	19.33	15.68	15.51	9.79	8.59	16.49	2.76	0.04	93.74	63.23	32.53	29.17	30.86	16.92	14.9	28.76	7.75	0.13	25.0361	24.9679	0	0
Zm00001eb015930	19.25	29.95	24.34	30.78	49.74	41.79	40.68	17.47	7.54	0	38.5	54.28	52.64	51.76	86.07	81.44	68.59	32.35	15.6	0.39	178.313	253.396	0	0
Zm00001eb015940	41.69	34.38	31.03	36.08	28.78	22.74	16.05	34.8	12.22	0.02	108.08	82.77	71.4	47.83	59.77	43.29	35.44	52.25	43.24	0.06	1655.77	1484.94	390.603	187.893
Zm00001eb015950	17.27	31.09	32.99	52.19	42.61	63.56	46.72	95.57	5.24	0	13.13	20.9	25.5	38.47	34.47	42.59	44.98	75.53	5.11	0.51	0	117.967	0	0
Zm00001eb015960	24.76	34.63	41.69	29.43	36.06	27.57	22.89	24.43	22.23	1.99	19.71	19.38	17.74	5.26	10.99	7.89	5.36	6.48	9.55	1.68	/	/	/	/
Zm00001eb015970	9.01	10.58	3.46	3.46	3.74	5.17	3.82	2.21	0.33	0.04	11.22	7.84	4.38	4.94	2.72	4.63	3.67	1.19	0.28	0	/	/	/	/
Zm00001eb015980	14.05	9.89	4.04	5.11	3.16	14.26	10.44	12.88	20.04	6.2	10.93	5.07	5.18	0.2	3.04	9.33	8.08	4.76	9.57	0.44	/	/	/	/
Zm00001eb015990	12.22	12.98	14.73	24.65	19.95	14.98	10.57	13.87	6.62	0.13	10.4	15.28	15.6	57.89	35.29	19.07	14.67	23.06	30.42	0.11	70.1029	87.3013	24.4716	82.5135
Zm00001eb016000	6.41	5.81	6.37	6.05	7.9	5.18	4.64	3.61	1.13	0	26.29	16.96	11.32	10.43	11.37	6.93	6.6	10.24	3.55	0.01	180.144	25.9823	0	0
Zm00001eb016020	12.97	11.38	11.23	7.99	7.96	6.35	5.89	14.68	9.61	2.1	18.03	21.76	16.71	21.64	11.21	9.06	9.28	15.78	9.89	0.76	0	6.44146	0	0
Zm00001eb016040	31.23	32.91	29.37	17.54	18.41	12.36	14.97	5.39	0.28	0	81.96	131.13	73.23	37.32	36.5	34.24	37.92	8.29	1.04	0	67.0651	8.94642	0	0
Zm00001eb016050	2.46	11.59	0.78	10.29	5.93	14.34	4.86	3.31	1.56	0.15	0	0	0	0	0	0	0	0	0	0	/	/	/	/
Zm00001eb016080	5.99	5.92	2.92	3.88	6.21	5.31	5.24	4.31	0.74	0	4.3	4.78	2.56	7.54	5.83	4.55	4.67	4.5	1.8	0	/	/	/	/
Zm00001eb016100	29.66	26.12	20.13	18.85	14.98	13.27	10.29	12.95	49.57	23.38	18.99	16.72	17.44	9.49	13.76	11.03	10.36	10.71	19.45	6.34	112.355	112.699	79.3951	16.0836
Zm00001eb016110	49.77	43.82	45.93	40.07	35	33.63	23.66	33.97	25.22	1.33	80.56	95.14	86.15	45.19	39.1	34.87	26.35	18.36	22.15	0.32	567.171	675.713	6.97305	41.7349
Zm00001eb016120	16.58	27.92	26.01	34.18	51.84	48.97	27.9	27.93	11.58	0.63	12.34	16.65	15.4	36.89	32.74	24.96	13.3	34.1	7.27	0.33	/	/	/	/
Zm00001eb016130	0.38	0.36	0.17	0.83	3.15	2.28	0.89	2.74	0.72	0	0	0	0	0.09	0	0.38	0.24	1.86	0.06	0	/	/	/	/
Zm00001eb016140	0.62	1.1	0.4	2.1	9.48	7.7	4.7	9.61	3.19	0	0.07	0	0	0.06	4.11	5.63	1.92	11.38	2.76	0.44	/	/	/	/
Zm00001eb016150	0	0	0	0	0	0	0.07	0.47	259.21	75.94	0	0	0	0	0	0	0	0.91	20.53	28.42	/	/	/	/
Zm00001eb016160	44.69	59.09	47	37.26	45.07	29.04	22.75	17.62	5.35	0	40.69	59.47	49.08	37.6	35.67	26.76	16.94	11.41	4.29	0.13	0	0	0	0
Zm00001eb016170	7.45	13.68	19.8	20.12	18.2	16.89	15.81	15.59	4.33	0.14	23.73	26.92	35.66	25.83	33.99	34.44	43.24	42.96	14.89	1.92	58.1564	105.346	0	0
Zm00001eb016180	6.37	6.3	9.77	9.15	11.8	10.17	7.77	24.39	6.55	0.02	13.56	8.62	9.8	7.12	8.04	7.52	5.18	12.34	9.41	0	/	/	/	/
Zm00001eb016190	14.59	8.42	10.59	8.74	7.55	4.74	4.46	7.12	2.28	0.27	8.33	7.98	5.91	7.56	5.44	3.7	3.25	7.54	2.69	0	7.7756	0	0	0
Zm00001eb016200	45.76	15.57	18.56	12.81	10.07	3.8	3.06	0	0	0	50.04	21.89	22.15	9.62	7.66	8.97	4.99	0	0	0.11	/	/	/	/
Zm00001eb016210	0.07	0.27	0.9	0.28	1.77	1.24	1.14	0.19	0.29	0	0.22	0	0	0	0	0	0	0.15	0.09	0	/	/	/	/
Zm00001eb016230	0.36	0.21	0.15	0.28	0.83	1.74	1.07	0	0.05	2.55	0.35	0.28	0.04	0.03	1.67	2.49	1.48	0.4	0.27	11.97	/	/	/	/
Zm00001eb016240	30.03	30.87	40.04	28.66	28.78	22.96	20.31	39.21	48.41	1.04	6.57	9.7	9.31	7.25	7.14	5.79	5.77	22.32	48.78	0.43	2197.51	2070.27	3261.48	2283.66
Zm00001eb016250	0.41	0.17	0.46	1.54	0.4	0.25	0.32	14.95	5.98	0.04	0	0	0	0	0	0	0	0	0	0	/	/	/	/
Zm00001eb016290	0.69	0.52	0.68	1.11	0.76	1.07	0.79	19.69	13.69	0.15	0.15	0.26	0.34	0.55	0.75	0.74	0.51	4.67	7.82	0.09	/	/	/	/
Zm00001eb016320	3.88	8.47	10.18	7.16	9.06	8.51	9.76	9.9	7.18	3.1	32.62	36.29	43.01	48.83	33.74	34.47	39.48	45.94	47.9	38.55	22.1805	5.41069	17.4675	36.0493
Zm00001eb016330	3.99	3.83	4.66	5.61	6.14	3.77	4	4.74	1.84	0.3	0.39	0.31	0.71	1.35	0.75	0.23	0.2	0.06	0.25	0.04	/	/	/	/
Zm00001eb016350	2.74	3.27	4.32	2.52	2.37	0.86	0.82	0.43	0.19	0.01	7.66	7.01	9.11	1.58	1.42	0.49	0.41	1.1	0.22	0.05	/	/	/	/
Zm00001eb016370	0	0	0	0.2	0.42	6.93	14.54	2.76	2.29	0	0	0.04	0.05	0	0.2	2.1	7.23	0.04	0.49	0.26	/	/	/	/
Zm00001eb016390	0.19	0.51	2.76	4.56	4.27	1.97	2.49	0	0	0	0	1.72	2.71	0.78	4.35	4.9	4.03	0	0	0	/	/	/	/
Zm00001eb016400	7.77	9.24	8.73	8.71	9.4	8.89	6.98	15.59	5.12	0.33	35.69	27.28	31.4	10.25	18.2	16.39	19.12	40.62	16.35	0.76	/	/	/	/
Zm00001eb016420	45.33	26.28	43.43	38.84	21.52	30.51	16.93	138.97	72.24	4.56	10.83	12.08	17.19	17.56	8.74	9.11	8.65	33.8	17.46	0.13	/	/	/	/
Zm00001eb016430	0.22	0.04	0.6	0.18	1.09	0.95	0.65	0.23	1.18	0.06	0.12	0.17	0.04	0.03	0.27	0.22	0.13	0.07	3.54	0.31	/	/	/	/
Zm00001eb016440	14.54	11.98	15.16	10.75	11.81	9.98	8.25	7.21	2.89	0.08	62.57	48.63	35.36	31.18	29.38	20.85	14.89	22.07	16.52	0.33	95.4163	35.1529	0	0
Zm00001eb016450	22.26	24.51	28.74	24.28	26.13	23.92	26.16	23.57	20.21	0.32	54.12	53.42	64.26	34.89	42.05	37.13	47.93	42.41	64.03	0.19	39.1016	36.8225	0	0
Zm00001eb016460	21.62	14.93	15.66	18.09	10.43	9.09	7.88	13.96	5.52	0.29	65.74	45.18	41.78	32.13	29.18	18.94	18.38	39.46	13.74	0.51	116.699	56.7533	0	0
Zm00001eb016470	86.81	55.94	35.15	63.74	28.36	24	19.05	14.25	4.81	8.06	37.09	46.63	42.73	50.1	25.42	21.81	12.86	1.03	4.41	0.67	109.902	0	0	0
Zm00001eb016480	0.11	0.1	0.12	0.11	0	0.44	1.08	0	0	0.03	0.06	0.31	0.31	0	0	0.35	1.42	0.27	0	0.22	/	/	/	/
Zm00001eb016520	0.04	0.23	1.2	0.51	0.93	0.76	0.78	0.27	0.16	0	0	0.05	0	0	0.07	0.08	0	0.18	0	0	/	/	/	/
Zm00001eb016540	22.69	19.57	22.1	18.77	19.15	20.2	14.66	25.57	8.72	0.91	13.51	9.58	8.17	11.99	12.79	10.46	7.87	12.11	5.72	0.34	/	/	/	/
Zm00001eb016550	0.03	0	0.03	0.06	0.61	16.13	12.43	0	0	0	0	0	0	0	0.24	2.42	1.13	0	0	0	/	/	/	/
Zm00001eb016560	24.08	22.48	27.47	22.54	35.6	47.61	42.52	29.01	14.55	1.82	29.33	22.47	22.16	24.1	35.62	46.32	46.79	23.53	18.74	0.76	70.2647	65.3747	0	0
Zm00001eb016570	26.05	26.74	26.17	23.17	20.04	16.28	13.1	9.51	3.73	0.07	19.18	25.39	26.57	18.12	31.7	19.01	15.14	16.12	8.74	0.21	21.569	50.3407	0	0
Zm00001eb016580	0.51	1.15	0.12	0.36	0.33	0.16	0.22	0	0	0	1.91	0.39	1.08	0.11	0.28	0.15	0.15	0.12	0	0	/	/	/	/
Zm00001eb016590	23.52	16.69	14.7	13.96	10.42	11.22	12.01	9.75	1.52	0	29.21	23.73	13.93	13.91	9.77	12.51	11.71	3.39	0.67	0	12.7099	0	0	0
Zm00001eb016600	106.32	94.65	76.7	65.66	74.96	59.98	47.74	70.2	35.21	0.45	197.56	260.13	119.72	122.52	158	113.28	57.99	194.92	101.52	0.6	/	/	/	/
Zm00001eb016620	19.62	22.57	17.92	17.23	20.95	13.98	6.46	6.5	19.53	0	18.39	18.94	23.78	12.83	17.13	8.48	7.23	3.38	17.88	0.04	5.08069	0	0	0
Zm00001eb016640	6.96	7.51	7.54	6.65	6.65	5.42	6.52	10.14	8.25	5.88	6.31	9.02	7.28	7.3	6.6	5.04	3.95	6.92	7.37	9.25	45.7316	0	0	3.30828
Zm00001eb016650	0.08	0.71	0.28	0.24	0.66	0.36	1.01	0.28	0.33	0.71	0	0	0	0	0	0	0.31	0	0	0	/	/	/	/
Zm00001eb016660	1.67	1.13	1.49	1.44	1.5	1.11	1.31	1.09	1.19	0.05	5.44	3.08	2.98	0.89	1.94	2.38	2.21	3.27	2.88	0.22	0	0	0	0
Zm00001eb016670	30.97	33.65	37.16	28.17	30.04	25.49	21.9	18.39	7.13	0.33	117.67	97.46	85.7	72.5	56.64	46.63	45.01	35.65	22.09	0.71	609.054	335.31	6.08801	23.9484
Zm00001eb016680	2.27	5.09	22.23	11.77	3.57	1.11	1.23	3.04	0.71	0	4.11	5.17	20.25	9.05	1.53	0.87	0.66	5.25	1.1	0	/	/	/	/
Zm00001eb016700	0.76	1.17	0	0.4	1.25	0.2	1.28	1.05	2.5	0.65	0	0	0	0	0	0	0	0	0	0	/	/	/	/
Zm00001eb016720	13.24	9.96	10.77	11.4	8.91	6.83	3.42	13.25	18.38	1.84	8.17	5.32	6.13	7.75	2.64	1.96	0.72	1.56	2.17	0.3	/	/	/	/
Zm00001eb016740	3.99	5.07	6.56	7.59	7.59	4.75	5.54	6	3	1.55	2.47	5.18	4.18	5.25	5.43	4.65	4.68	8.35	4.93	0.2	/	/	/	/
Zm00001eb016750	0.2	0.43	1.21	1.87	4.52	2.96	1.97	5.46	2.12	0	0.27	0.73	0.53	6.86	2.3	3.07	2.21	3.79	1.18	0	/	/	/	/
Zm00001eb016760	23.13	19.75	20.01	14.91	15.63	10.9	8.16	12.16	3.72	0.12	85.21	63.71	53.05	31.95	38.78	23.7	16.67	24.71	10.73	0.48	643.031	460.459	0	0
Zm00001eb016770	7.34	6.54	8.91	4.91	4.91	2.77	2.04	2.61	0.37	0	9.7	6.5	11.87	4.43	4.45	2.67	2.88	2.51	0.5	0	0	0	0	0
Zm00001eb016780	52.68	45.85	44.5	33.18	24.26	17.03	16.45	27.88	3.82	0.11	102.56	88.94	55.67	46.09	34.96	21.27	19.62	45.66	7.87	0.44	4643.77	2978.56	64.507	57.0116
Zm00001eb016800	2.37	4.62	8.22	7.01	9.09	7.78	10.31	29.1	21.16	0.02	3.74	6.57	6.38	8.62	9.19	9.77	10.21	26.58	27.71	0.31	/	/	/	/
Zm00001eb016830	2.59	3.46	4.88	5.61	5.98	5.08	3.74	5.81	0.66	0	6.15	8.99	21.26	8.05	16.05	13.18	18.99	15.15	5.9	0.04	0	83.8669	0	0
Zm00001eb016850	5.78	8.27	7.65	90.46	144.9	216.16	95.75	102.04	65.6	2.87	9.46	19.67	22.92	206.86	360.49	279.05	114.72	149.96	127.26	4.86	0	459.357	31.0146	18.5995
Zm00001eb016870	0.27	0.72	0.62	0.63	0.62	0.51	1	0.12	1.01	0	0.63	0.23	1.04	0	0.32	0	1.14	0	0.11	0	/	/	/	/
Zm00001eb016880	7.78	5.95	4.92	3.17	5.09	2.93	5.09	3.55	7.07	0	7.13	3.17	1.11	0.63	1.14	1.41	1.72	1.85	1.45	0.23	/	/	/	/
Zm00001eb016900	/	/	/	/	/	/	/	/	/	/	/	/	/	/	/	/	/	/	/	/	123.554	43.5379	0	0
Zm00001eb016910	1.25	0.57	0.39	0.29	0	0.2	0.05	0.13	0.06	0	1.3	1.46	0.92	1.47	1.13	0.83	0.6	0.95	0	0	/	/	/	/
Zm00001eb016920	4.01	2.11	2.08	1.41	1.85	1.57	1.89	0.96	3.52	0	5.62	2.61	1.79	0.29	0.9	1.44	1.71	1.25	1.84	0.07	/	/	/	/
Zm00001eb016930	5.92	6.44	6.85	9.66	12.4	12.92	10.8	10.62	9.9	2.39	18.51	10.22	8.92	17.52	27.18	34.53	25.91	15.5	20.79	11.42	/	/	/	/
Zm00001eb016940	190.74	269.52	460.46	433.32	247.77	191.73	147.82	166.79	93.44	9.93	147.9	369.34	663.5	677.48	524.22	297.65	283.08	128.77	164.4	4.44	/	/	/	/
Zm00001eb016950	0.73	0.51	0.19	0.3	0.31	0.17	0.28	2.57	0.53	0	0	0	0	0	0.12	0.38	0.62	0.1	0.57	0.2	/	/	/	/
Zm00001eb016960	188.43	127.48	134.13	117.09	86.66	83.61	57.52	100.68	43.47	0.26	327.89	255.25	188.42	119.35	135.68	87.23	62.45	119.34	124.2	0.69	10285.8	13512.4	2218.99	2294.74
Zm00001eb016970	185.86	110.51	86.86	67.62	49.48	38.88	31.21	60.34	10.67	0.04	269.57	226.46	131.01	128.23	94.57	59.94	38.31	84.71	18.87	0.1	5655.64	3224.58	46.8491	97.2668
Zm00001eb016990	44.08	58.82	61.25	41.23	47.06	34.99	30.2	22.29	8.67	0.27	151.03	146.79	92.06	57.67	84.69	59.9	48.41	73.77	31.37	0.35	50.2348	42.8933	0	0
Zm00001eb017000	20.08	18.72	21.69	16.43	18.64	14.43	13.85	15.61	4.96	0.45	21.49	16.63	16.53	15.39	15.69	13.01	12	12.04	7.3	0.5	14.9123	10.1276	0	0
Zm00001eb017030	0	0	0.12	0	0.11	0.05	0.14	0.02	0	0	0	0	0.11	0	0.04	0.04	0.25	1.86	0.08	0	/	/	/	/
Zm00001eb017050	15.34	17.8	22.36	15.83	14.02	10.55	10.31	10.99	5.4	0.07	57.7	48.97	32.62	30.63	23.62	18.62	18.38	25.8	23.13	0.03	351.295	144.987	38.2818	25.507
Zm00001eb017060	5.04	4.65	6.69	5.87	4.54	2.67	2.36	4.24	0.67	0.15	9.12	6.88	4.92	2.11	5.05	3.32	4.06	4.52	1.27	0.27	/	/	/	/
Zm00001eb017070	13.18	9.79	9.59	13.02	12.71	9.01	10.82	23.24	11.67	0	7.53	8.15	7.69	4.7	16.6	11.19	13.95	17.49	8.7	0.05	/	/	/	/
Zm00001eb017080	2.79	5.41	6.39	10.93	7.61	5.73	2.62	3.14	0.95	0	5.89	9.91	15.48	37.44	36.07	11.32	5.69	6.31	2.32	0.25	/	/	/	/
Zm00001eb017100	3.2	2.7	3.57	2.87	2.04	0.81	0.87	0.32	0.09	0.06	5.77	6.9	6.94	11.5	4.72	2.31	1.46	1.03	1.15	0.45	4.91664	5.8896	0	4.22256
Zm00001eb017120	1.01	1.34	1.84	2.42	0.85	1	0.57	0.92	0.5	4.74	0.87	0.45	2.1	0.39	0.53	0.31	0.45	0.44	0.31	3.51	/	/	/	/
Zm00001eb017130	20.01	20.7	26.61	25.71	24.57	19.31	17.58	23.93	15.6	0.32	55.97	51	55.75	44.51	41.39	34.46	29.9	33.68	34.23	2.83	297.78	336.539	82.6849	7.94017
Zm00001eb017140	7.41	9.99	4.04	9.34	25.01	20.91	9.72	2.16	0.86	0.01	2.12	3.81	2.31	2.84	15.12	13.27	5.81	6.54	0.71	0	7.21451	0	0	0
Zm00001eb017150	25.32	25.78	24.33	24.39	15.71	14.49	11.51	14.94	4.36	0	92.3	77.46	65.53	69.89	60.59	35.72	22.56	21.73	9.68	0.13	/	/	/	/
Zm00001eb017170	4.64	3.64	3.15	3.12	2.44	3.21	2.12	6.42	1.53	0.1	0.05	0.76	1.01	0	0.41	0.34	0.28	0.86	0.25	0	/	/	/	/
Zm00001eb017180	21.62	22.35	33.88	28.5	29.25	33.05	30.45	33.68	3.4	0.32	17.07	18.38	19.61	20.04	26.97	25.76	27.37	21.68	7.36	0.29	/	/	/	/
Zm00001eb017190	0	0	0	0	0	0	0	0	4.85	0.35	0	0	0	0	0	0	0	0	0	0	/	/	/	/
Zm00001eb017200	1.45	2.32	2.57	2.31	3.04	3.71	6.02	9.81	2.63	0.07	0.7	0.43	0.4	0	0.51	0.45	1.19	1.27	0.8	0	/	/	/	/
Zm00001eb017210	70.03	69.39	80.12	71.96	39.75	43.6	26.24	5.64	3.23	0.14	81.79	101.52	109.28	89.23	48.27	42.07	26.42	7.19	1.9	0.06	/	/	/	/
Zm00001eb017230	30.47	24.33	25.36	25.07	17.13	13.39	9.91	7.46	1.82	0	54.76	52.61	60.03	45.01	34.11	23.95	14.92	10.51	6.44	0.09	/	/	/	/
Zm00001eb017240	1.02	0.67	0.86	1.29	0.82	0.57	0.48	0.45	0.18	0.09	0.05	0.12	0	0	0.22	0.06	0	0	0.22	0	/	/	/	/
Zm00001eb017260	21.2	19.53	27.97	15.47	19.61	14.57	8.56	10.78	5.85	0.1	31.76	23.15	40.79	7.99	16.61	10.97	6.38	51.49	12.73	0.18	/	/	/	/
Zm00001eb017270	0.59	0.84	1.95	0.77	4	3.8	2.45	0.44	1.46	0	0	0	0	0	0	0	0	0	0	0	/	/	/	/
Zm00001eb017280	5.96	6.16	3.99	2.15	5.78	8.48	5.09	6.02	49.23	184.31	1.18	1.3	0.77	0.26	0.87	1.14	0.96	0.27	1.87	13.47	/	/	/	/
Zm00001eb017290	2.98	2.35	3.57	1.89	1.25	0.51	0.46	1.92	40.92	64.75	0.05	0.52	0.1	2.49	0.27	0.06	0	0.27	16.15	25.23	0	0	17.8108	5.07949
Zm00001eb017310	27.96	28.47	30.82	25.44	28.34	29.09	25.46	24.89	8	0.15	36.95	29.26	20.58	21.15	14.38	15.66	10.25	8.23	2.6	0.26	51.6043	26.6021	0	0
Zm00001eb017320	14.17	13.71	12.51	16.83	16.15	41.61	53.79	25.7	24.73	5.08	78.43	61.84	36.56	54.17	68.68	189.01	240.1	85.5	108.83	44.02	0	0	0	23.9713
Zm00001eb017330	1.11	1.38	1.01	0.82	1.26	1.77	4.48	1.88	94.33	85.42	6.15	4.45	1.79	1.51	1.42	4.85	8.83	4.32	334.03	945.3	0	7.25364	5885.9	5297.68
Zm00001eb017340	14.66	10.47	8.08	7.53	7.38	8.46	6.24	7.27	1.41	0.05	19.05	9.46	9.43	7.37	6.1	12.87	6.41	4.33	1.51	0	/	/	/	/
Zm00001eb017350	/	/	/	/	/	/	/	/	/	/	/	/	/	/	/	/	/	/	/	/	0	0	0	0
Zm00001eb017400	1.54	3	0.55	0.48	0.33	0.05	0.42	3.37	2.21	0	2.51	2.6	0.72	0.05	0.27	0.22	0.21	1.24	2.51	0.06	/	/	/	/
Zm00001eb017420	0.03	0	0.05	283.3	902.48	730.13	307.23	12.78	0.11	0	0.93	2	1.31	974.81	2887.95	2542.22	641.96	17.66	0.85	0.07	/	/	/	/
Zm00001eb017430	10.69	7.92	8.45	6.97	10.54	10.32	10.52	7.65	3.02	0.19	15.49	12.4	9.41	11.68	10.73	9.93	8.99	6.85	1.92	0.17	/	/	/	/
Zm00001eb017450	6.97	6.26	6.94	12.94	9.86	5.74	3.73	1.29	2.73	2.08	4.09	5.77	12.55	20.5	19.76	8.19	2.89	3.69	2.97	0.05	/	/	/	/
Zm00001eb017460	18.31	18.07	17.72	18.3	19.41	23.57	21.98	16.79	14.54	16.7	30.65	32.04	41.37	53.62	41.64	48.38	39.07	29.79	18.58	27.94	0	35.0093	100.261	123.181
Zm00001eb017520	16.86	21.78	24.89	18.96	23.73	21.45	15.35	63.1	18.07	0.25	23.9	27.3	33.44	15.27	26.69	24.15	14.89	24.04	13.48	0.51	130.99	85.0705	307.385	97.8697
Zm00001eb017540	0.04	0	0.16	0.26	2.92	4.38	0.34	0	0	0.03	0	0	0	0	0	0	0.1	0	0	0	/	/	/	/
Zm00001eb017550	0.12	0.5	0.27	0.55	0.21	0.38	0.29	2.82	1.27	0.07	0.53	0	0	0	0	0	0	0	0.4	0	/	/	/	/
Zm00001eb017560	2.73	5.75	7.44	9.37	10.33	8.69	6.37	10.17	25.76	7.88	4.92	9.21	11.09	10.34	5.45	3.3	2.41	8.74	28.88	11.39	0	0	80.4197	153.447
Zm00001eb017570	0	0.06	0.05	0.08	0.29	0.13	0.36	0	209.27	116.38	0.06	0	0	0	0.23	0.69	0.06	0.1	10.85	107.24	/	/	/	/
Zm00001eb017580	1.34	0.5	0.43	0.36	0.33	0.13	0.24	0.08	35.39	5.4	0	0	0	0	0	0	0	0	0	0	/	/	/	/
Zm00001eb017590	0.28	0	0.04	0.02	0.02	0.02	0.04	0	0.11	0	3.2	1.29	0.28	0.48	0.24	0.58	0.13	0.24	0.28	0	/	/	/	/
Zm00001eb017600	92.5	93.11	97.62	76.37	65.81	78.57	55.82	88.85	117.62	65.34	71.93	103.42	101.84	78.85	120.88	100.1	74.82	68.47	48.11	15.64	0	0	25.0239	0
Zm00001eb017610	16.5	22.97	19.57	25.57	26.55	16.36	11.62	16.61	4.11	0.19	0	0	0	0	0	0	0	0	0	0	/	/	/	/
Zm00001eb017620	/	/	/	/	/	/	/	/	/	/	/	/	/	/	/	/	/	/	/	/	0	39.8233	0	0
Zm00001eb017630	4.74	7.48	4.37	4.82	5.06	5.55	5.89	12.39	1.46	0	3.43	4.19	4.11	3.1	5	3.51	5.32	7.94	2.25	0	/	/	/	/
Zm00001eb017640	0.58	3.82	6.73	16.66	21.31	14.19	13.52	0.07	0.12	0	0.23	9.19	13.89	19.79	48.26	36.58	36.73	0.64	0.19	0.03	0	84.4333	0	0
Zm00001eb017680	3.92	4.85	4.5	2.87	5.75	3.12	4.88	0.59	0.85	0.08	9.52	11.77	12.79	14.48	7.4	4.68	5.61	2.78	3.72	0.24	/	/	/	/
Zm00001eb017690	13.52	11.1	9.94	10.42	7.81	6.37	4.98	4.32	1.61	0.06	16.35	20.25	12.43	22.76	13.17	8.37	7.66	5.5	4.64	0	/	/	/	/
Zm00001eb017700	39.41	26.99	25.86	25.39	32.58	34.39	25.19	23.33	10.49	1.98	10.28	9	4.88	3.48	7.79	8.31	5.58	3.86	3.25	0.07	/	/	/	/
Zm00001eb017710	4.74	2.52	2.61	2.55	2.1	0.82	0.88	1.38	0.72	0.23	0.31	0.17	0.31	0.19	0.88	0.26	0.09	0.2	0.78	0.14	/	/	/	/
Zm00001eb017720	0	0.42	0.72	0.61	1.33	0.54	0.4	0.21	0	0	0	0.39	0	0.09	0.11	0.24	0	0	0	0	/	/	/	/
Zm00001eb017730	8.69	7.16	8.84	8.26	7.03	5.58	3.82	9.11	2.76	0.03	2.9	0.78	1.18	0.21	1.53	0.75	0.62	1.01	0.78	0	/	/	/	/
Zm00001eb017760	0.21	0.88	1.08	0.61	0.5	0.53	0.42	4.21	3.76	1.42	0.04	1.32	1.52	0.03	0.68	0.26	0.34	8.25	14.4	0.07	/	/	/	/
Zm00001eb017770	5.07	4	4.89	2.72	2.94	1.65	2.09	2.8	1.75	0	10.22	8.34	5.99	3.18	1.22	1.98	1.41	7.16	2.93	0	/	/	/	/
Zm00001eb017780	29.73	19.81	21.47	19.82	14.96	15.9	10.94	9.66	3.44	0.41	53.82	54.74	41.35	25.88	23.25	20.55	19.61	14.19	4.65	0.07	/	/	/	/
Zm00001eb017790	4.7	9.59	11.06	14.98	17.28	13.83	19.83	18.06	7.88	0	1.33	0.85	2.49	0.23	0.75	0.5	0.64	1.13	0.29	0	/	/	/	/
Zm00001eb017800	0	0.34	3.31	7.42	9.39	6.6	10.1	19.07	2	0	0.04	0.22	4.6	1.48	6.31	9.32	9.15	92.24	4.68	1	0	18.4594	0	0
Zm00001eb017810	13.32	14.37	18.72	21.2	27.59	22.71	17.28	5.27	3.07	0.04	9.65	11.5	9.35	3.55	7.01	6.22	5.5	3.05	1.53	0.04	/	/	/	/
Zm00001eb017830	91.27	81.88	69.54	47.44	27.81	22.08	15.56	27.83	22.05	0.45	212.92	296.81	181.51	202.67	83.74	52.02	23.16	107.28	97.76	1.27	/	/	/	/
Zm00001eb017850	16.24	13.47	10.61	8.57	10.88	14.04	10.93	16.08	5.87	0.07	12.83	10.63	5.48	3.01	4.52	7.1	4.7	9.88	3.45	0.06	/	/	/	/
Zm00001eb017860	4.56	4.5	5.66	7.27	6.05	5.46	4.23	9.41	3.67	0.14	4.04	3.73	5.02	6.1	8.4	9.35	4.33	7.83	10.26	0.22	/	/	/	/
Zm00001eb017900	2.94	2.49	4.41	3.5	2.04	1.98	2.05	1.6	10.85	15.73	0.5	1.07	0	0	0	0.56	0	0.56	0	1.61	/	/	/	/
Zm00001eb017910	19.15	15.35	17.18	20.33	20.29	23.71	23.44	15.13	2.37	0.1	13.76	11.06	7.73	7.88	10.96	11.95	12.07	3.87	0.92	0.08	87.8384	233.77	0	0
Zm00001eb017920	2.42	1.31	1.23	1.84	1.99	1.93	4.97	11.6	8.64	0	6.15	4.02	2.57	0.94	3.85	12.46	19.31	26.9	12.09	0.38	/	/	/	/
Zm00001eb017970	25.82	24.28	21.15	23.61	26.96	42.92	53.55	48.96	20.18	5.41	23.29	20.28	16.14	26.22	24.63	46.36	60.35	28.03	15.82	8.68	55.1264	58.7548	12.8304	16.0364
Zm00001eb018000	10.41	9.67	10.17	10.28	10.98	10.86	9.29	11.87	37.54	44.58	14.52	14.28	16.54	25.71	15.59	13.28	11.43	21.23	52.05	181.07	0	0	133.463	44.6764
Zm00001eb018010	1	0.91	0.92	0.43	0.38	0.21	0.8	1.19	0.97	0.1	1.97	2.05	1.23	0.27	0.4	0.27	0.6	3.12	2.25	0.02	/	/	/	/
Zm00001eb018020	21.51	23.48	18.58	16.01	18.37	13.31	15.58	17.87	10.9	4.66	24.11	26.65	20.41	21.15	20.06	16.75	16.65	20.21	11.59	2.47	95.8912	25.915	0	0
Zm00001eb018030	1.14	2.07	1.67	1.32	1.21	1.34	1.26	2.49	1.45	0.36	0	0	0	0	0	0	0	0	0.22	0	/	/	/	/
Zm00001eb018060	0	0	1.37	34.87	3.83	0.73	0.37	0	0	0	0	0	0	0.36	0.23	0	0	0	0	0	/	/	/	/
Zm00001eb018070	0.04	0.1	0	0	0.06	0.04	0.14	4.09	0.06	0	0	0	0.18	0	0.06	0.07	0	0.15	0	0	/	/	/	/
Zm00001eb018090	7.26	7.46	8.59	5.53	6.54	3.84	2.84	2.88	1.24	0.01	12.02	8.18	8.05	8.02	3.08	2.62	1.02	1.19	0.72	0	/	/	/	/
Zm00001eb018110	0.08	0.02	0.08	0.09	0.03	0.03	0.03	0.11	0.04	0	7.67	5.32	3.61	1.39	5.45	3.25	3.72	4.2	2.08	0.22	/	/	/	/
Zm00001eb018120	13.38	12.18	16.48	11.17	9.77	7.27	7.16	8.28	3.98	0.25	33.59	30.85	30.43	11.43	25.59	16.88	18.33	13.13	18.98	1.18	/	/	/	/
Zm00001eb018130	14.21	17.32	20.39	28.75	30.5	31.34	42.74	7.29	7.97	0.61	0	0.06	0	0	0.24	0	0.17	0	0	0	/	/	/	/
Zm00001eb018180	0.09	0.05	0.04	0.05	0.1	0.36	3.37	9.87	1.88	0	0	0	0	0	0.13	1.43	4.95	5.42	1.36	0	/	/	/	/
Zm00001eb018200	0.04	0.04	0.05	0.06	0.02	0.03	0.05	2.08	3.83	0	0	0.15	0	0	0	0.23	0	2.22	3.45	0	/	/	/	/
Zm00001eb018210	0	0	0.07	0	0	0	0.07	0.68	1.29	0	0	0	0	0	0	0	0	0	0	0	/	/	/	/
Zm00001eb018270	0.46	0.36	0.51	0.94	0.64	0.52	0.23	1.05	1.8	1.14	0.32	0.17	1.53	2.39	1.78	0.32	0.26	5.29	6.01	0.47	/	/	/	/
Zm00001eb018300	42.55	30.61	25.79	45.22	37.99	25.39	22.19	15.04	24.96	2.84	39.61	22.89	22.97	36.46	31.89	18.44	15.8	10.62	25.11	4.98	40.3142	48.4211	0	0
Zm00001eb018320	30.54	26.28	28.34	31.44	28.94	31.07	31.43	12.33	2.31	0	43.1	38.91	26.36	27.8	38.4	46.37	44.2	19.75	5.6	0.13	60.0218	100.393	0	0
Zm00001eb018350	28.51	29.17	25.47	21.37	26.62	19.78	18.6	16.69	9.52	3.15	79.58	77.79	47.95	45.68	50.07	38.13	33.04	36.32	27.73	12.93	/	/	/	/
Zm00001eb018360	18.39	22.92	27.23	22.72	24.84	18.77	15.57	24.36	8.2	1.7	12.2	14.7	12.98	7.72	5.7	5.08	3.71	8.54	3.7	0.66	5.59369	0	0	0
Zm00001eb018380	8.18	10.67	12.45	17.87	20.36	17.12	13.7	31.19	119.6	17.77	1.16	0.86	1.39	0.96	2.37	1.62	1.39	1.98	0.24	1.17	/	/	/	/
Zm00001eb018410	5.86	4.98	6.79	3.69	4.63	3.38	2.94	2.5	1.05	0.08	5.57	3.63	3.15	5.38	2.05	2.07	1.63	4.31	1.37	0	/	/	/	/
Zm00001eb018420	12.51	14.5	10.34	11.14	7.16	6.43	3.81	5.49	4.78	0.63	0	1.26	0	11.35	0.22	0	0.24	0	0	0	/	/	/	/
Zm00001eb018430	12.45	23.62	21.41	19.06	21.64	21.63	16.36	14.12	24.56	0.56	8.97	12.36	11.54	19.89	25.77	20.39	16.57	12.45	65.14	2.29	0	79.8268	155.609	74.3806
Zm00001eb018440	0.58	1.84	1.5	1.9	1.95	1.45	1.2	2.46	5.7	0	0	0	0	0	0	0	0	0	0	0	/	/	/	/
Zm00001eb018460	7.84	7.68	5.38	3.59	4.34	4.88	3.92	12.74	11.42	7.59	13.65	11.15	7.58	1.63	2.92	2.8	2.94	10.24	9.25	1.37	/	/	/	/
Zm00001eb018470	8.51	2.98	4.06	2.87	1.74	0.93	0.63	9.46	0.73	0	4.14	3.67	2.74	2.82	2.21	1.1	0.21	3.52	0.59	0	/	/	/	/
Zm00001eb018480	0.07	0.41	0.04	0.78	2.79	4.46	5.2	176.01	25.58	0.21	0.16	0	0.27	0.17	7.96	2.48	6.54	809.94	210.52	3.91	0	0	60.1913	1446.31
Zm00001eb018490	6.61	7.81	10.84	6.84	9.92	8.04	8.96	7.17	4.13	1.18	3.27	4.19	2.64	1.39	2.18	1.86	2.6	3.94	1.83	0.93	0	0	0	0
Zm00001eb018520	45.42	41.72	36.92	41.25	38.45	52.16	55.56	30.84	40.72	14.3	40.51	32.93	28.23	21.99	21.21	28.33	31.74	26.34	33.99	15.54	0	0	13.2362	0
Zm00001eb018560	0.12	0.13	1.24	27.82	24.95	14.25	7.85	0.26	0	0	0	0.03	1.76	36.41	56.49	27.11	13.54	0	0	0	0	252.215	0	0
Zm00001eb018600	0.12	0.23	0.15	0.12	1.13	1.7	0.67	0.81	0.08	0	0.13	0.15	0.33	0.07	3.47	6.46	0.96	0.89	0.29	0	/	/	/	/
Zm00001eb018610	26.02	17.58	18.85	15.97	16.93	17.65	18.86	8.99	4.38	0.41	48.56	40.44	29.14	23.59	19.78	19.34	20.55	9.88	6.3	0.07	393.658	237.279	0	9.81829
Zm00001eb018630	78.57	33.17	28.35	10.07	2.18	3.77	1.09	1.23	0	0	88.27	59.88	73.42	10.54	4.25	3.34	1.35	0.23	0.54	0.05	/	/	/	/
Zm00001eb018640	54.72	17.8	13.25	7.87	0.69	4.71	1.54	2.79	0.07	0	7.32	3.74	1.94	0.54	0.7	0.12	0.17	0	0.21	0.05	/	/	/	/
Zm00001eb018660	15.64	7.99	7.63	2.54	0.41	1.82	0.37	0.84	0.07	0	12.37	8.72	14.49	3.01	0.16	0.35	0.17	0.09	0.95	0	0	0	0	0
Zm00001eb018670	172.82	213.27	200.67	155.69	196.33	178.39	173.5	138.99	65.04	8.28	31.22	27.12	19.27	8.64	27.49	22.01	19.24	18.92	15.38	0.42	/	/	/	/
Zm00001eb018690	423.71	526.59	372.1	215	163.1	166.19	185.95	128.29	84.73	2.97	279.35	474.82	506.33	168.87	180.76	239.88	232.53	404.43	158.05	2.62	/	/	/	/
Zm00001eb018720	3.77	2.64	0.81	0.82	0.28	1.27	1.19	18.19	6.57	0	1.02	0.77	0.14	0.37	0.66	0.47	0.45	6.46	9.73	0.21	/	/	/	/
Zm00001eb018810	19.86	17.14	19.67	15.73	15.37	11.16	9.23	10.12	2.92	0	70.62	53.37	48.19	34.94	33.56	22.63	21.1	24.78	11.25	0.12	240.661	206.262	0	0
Zm00001eb018830	80.09	73.46	66.94	57	48.28	34.33	22.99	58.23	17.68	0.07	65.79	80.12	71.03	56.14	55.23	36	22.63	33.8	14.96	0.06	1345.49	796.484	0	0
Zm00001eb018840	0.45	4.48	11.88	12.79	9.75	3.01	1.36	3.29	32.87	21.39	1.09	5.97	29.55	26.9	14.32	5.52	1.33	11.89	35.69	114.11	16.6118	626.597	41.9581	345.501
Zm00001eb018850	56.41	45.21	20.62	13.62	19.59	22.09	20.51	40.29	10.81	0.05	15.93	12.55	9.93	6	6.3	4.77	5.47	6.95	4.05	0.06	/	/	/	/
Zm00001eb018860	91.22	91.71	89.66	67.97	41.61	25.35	18.05	39.75	48.74	1.64	86.99	78.55	75.32	65.78	28.97	21.82	15.51	16.09	9.78	0.82	140.326	114.719	0	0
Zm00001eb018880	4.32	5.66	10.87	5.41	7.58	5.95	6.65	5.15	3.47	0.62	0.99	0.32	0.36	0.29	0.28	0.4	0.39	0.08	0.9	0.48	/	/	/	/
Zm00001eb018890	0.96	0.27	0.46	1.09	0.61	0.56	0.27	1.43	166.3	761.88	0.11	0.08	1.47	0.21	0.38	0.18	0.4	0.18	3.6	107.71	0	0	0	4.3762
Zm00001eb018910	0.65	0.73	1.1	0.64	0.1	0.08	0.02	0.86	6.71	0.08	0.28	0.24	0.45	0.09	1.33	0.57	0.68	0.92	6.69	3.87	0	7.5535	0	0
Zm00001eb018920	0.07	0.45	1.42	2.66	0.13	0	0.04	0.35	1.68	0.18	0	0	0	0	0	0	0	0	0	0	/	/	/	/
Zm00001eb018930	0	0	0.05	3.58	7.48	2.35	0.87	0.39	2.53	0.75	0	0	0	1.22	2.34	1.05	0.3	0.04	0.37	0	/	/	/	/
Zm00001eb018940	0	0	0	0.78	1.08	0.4	0.07	0.05	0.17	0.07	0	0	0	0	0	0	0	0	0	0	/	/	/	/
Zm00001eb018950	3.3	1.15	0.42	0.23	0.62	0.12	0.11	0.47	0.23	0	0.83	0.12	0	0	0	0	0	0	0	0	/	/	/	/
Zm00001eb018960	0	0.1	0.04	0.12	0.01	0.23	0.62	101.12	116.49	3.94	0.11	0.05	0	0.29	0.7	0.97	1.64	666.33	2071.09	17.35	0	0	0	23.6934
Zm00001eb018970	12.99	17.87	15.05	14.93	20.38	25.09	19.31	10.1	8.51	2.02	18.66	18.54	16.63	28.82	31.13	29.03	24.41	7.58	9.65	4.04	57.4191	22.5277	5.80676	9.12436
Zm00001eb018980	69.07	83.04	78.9	85.79	67.95	57.28	45.01	101.02	59.67	1.16	106.81	134.36	155.41	195.55	132.15	79.4	60.11	98.38	162.39	1.03	3366.28	4054.26	9179.41	2575.11
Zm00001eb018990	681.27	493.01	409.35	589.86	352.55	369.78	363.34	289.66	162.55	30.96	917.58	1206.48	818.1	990.86	860.49	707.23	825.74	808.74	344.93	19.85	/	/	/	/
Zm00001eb019000	3.04	2.5	2.52	1.32	1.56	0.87	1.03	0	0	0.06	16.63	3.31	2.94	1.17	5.09	2.49	1	0.16	0.18	0.16	/	/	/	/
Zm00001eb019010	11.1	4.88	3.12	2.28	1.13	0.6	0.74	0.11	0	0.03	9.78	3.98	5.96	0.71	1.36	1.5	1.93	0.38	0	0.59	/	/	/	/
Zm00001eb019030	2.95	1.96	2.58	3.42	2.89	3.68	2.78	4.56	1.69	0	0.63	1.44	0	5.12	1.51	0.83	1.49	1.44	1.59	0	/	/	/	/
Zm00001eb019050	0.04	0.06	0.1	0.14	0.15	0.17	0.14	0.58	1.1	0	0.07	0.26	0.21	0.11	0.28	0.15	0.47	0.69	2.05	0	/	/	/	/
Zm00001eb019060	0	0	0.09	12.8	1.24	0	0	0.12	0.11	0	0	0	0	0	0	0	0	0	0	0	/	/	/	/
Zm00001eb019090	16.26	14.18	13.06	13.22	13.25	8.59	6.69	9.82	2.97	0.01	19.59	13.44	14.77	7.5	9.27	8.38	6.73	7.62	1.27	0	/	/	/	/
Zm00001eb019100	0	0	0	0	0	0	0	0	0	1.11	0	0	0	0	0	0	0	0	0	0	/	/	/	/
Zm00001eb019130	3.92	3.09	2.38	1.9	1.85	1.55	1.02	9.14	2.76	1.01	2.27	2.68	0.88	0.94	1.81	1.22	1.28	8.3	1.68	0	/	/	/	/
Zm00001eb019140	15.56	13.03	15.92	10.57	7.38	5.69	5.44	3.69	1.36	0	42.79	32.74	23.65	22.15	16.96	12.18	13.02	4.45	2.84	0.04	171.501	122.493	0	0
Zm00001eb019170	0	0	0	0	0.06	0	0.02	0	35.69	1.22	0	0	0	0	0	0	0	0.04	180.72	1.02	0	0	25.1887	13.1518
Zm00001eb019180	/	/	/	/	/	/	/	/	/	/	/	/	/	/	/	/	/	/	/	/	0	0	0	0
Zm00001eb019210	10.39	15.24	20.22	17.11	26.15	21.41	17.16	19.44	18.22	0.28	24.55	25.54	26.36	37.29	44.74	33.04	22.74	27.87	59.74	0.13	840.446	1310.89	1976.65	1770.75
Zm00001eb019220	19.86	31.19	24.35	29.99	17.76	12.26	9.58	6.63	1.95	0.36	13.82	22.77	20.56	15.78	19.2	11.6	7.17	8.29	1.71	0.15	/	/	/	/
Zm00001eb019230	428.85	290.68	210.81	196.94	138.35	115.65	81.64	326.59	97.27	2.59	201.86	222.88	176.42	103.04	119.28	94.91	57.67	151.14	121.27	1.51	/	/	/	/
Zm00001eb019240	3.18	3.17	3.24	3.65	5.64	8	8.99	12.4	13.39	10.68	2.39	1.75	1.79	1.58	4.14	5.01	6.11	9.02	8.48	11.83	0	0	0	46.3338
Zm00001eb019250	2.77	3.54	3.2	2.68	3.75	4.52	3.84	6.32	2.73	0	5.79	2.34	2.15	4.74	2.51	3.07	2.24	6.72	3.2	0.07	/	/	/	/
Zm00001eb019260	10.33	10.03	12.45	9.22	12.61	8.46	9.4	8.76	8.63	3.61	45.75	33.97	33.23	26.92	21.62	17.74	17.99	22.22	14.49	5.59	162.619	91.0889	1.11093	0
Zm00001eb019280	3.37	6.41	11.4	15.28	19.83	22.75	21	17.85	20.1	22.79	6.81	7.68	15.47	8.65	14.83	24.8	16.79	10.93	17.28	35.44	/	/	/	/
Zm00001eb019290	56.61	51.34	62.11	40.12	46.7	46.68	35.88	46.55	18.45	6.12	18.92	15.64	12.28	6.43	10.72	7.58	6	6.71	3.99	6.3	40.5745	15.887	0	0
Zm00001eb019300	3.39	4.35	2.2	0.79	0.96	1.03	0.69	1.26	0.8	0.02	0.94	2.73	0.52	0	0.32	0.35	0.34	0.22	1.25	0	/	/	/	/
Zm00001eb019320	0.55	0.95	1.42	1.28	1.42	0.77	0.68	0.37	0.09	0	1.66	2.53	2.4	3.03	1.93	1.68	0.43	0.6	0.66	0	/	/	/	/
Zm00001eb019330	5.22	6.6	9.9	7.65	8.61	6.31	4.62	2.48	0.94	0	9.32	9.25	8.73	11.72	6.96	5.13	3.83	2	1.04	0	0	4.59323	0	0
Zm00001eb019340	7.86	4.2	2.65	1.85	1.75	1.8	1.62	1.9	1.77	0.1	8.08	4.02	1.84	0.46	1.26	0.74	1.53	1.39	4.9	0	2.42939	0	0	0
Zm00001eb019350	3.13	3.03	3.99	3.07	4.72	2.89	3.25	2.51	0.94	0.08	4.31	3.56	2.78	2.03	2.53	1.66	2.1	1.56	1.59	0.24	46.9514	55.5298	0	0
Zm00001eb019370	4.45	7.96	5.28	4.28	4.46	4.01	2.27	2.94	3.73	0	2.62	3.92	2.95	0.6	1.9	1.44	2.52	1.73	1.92	0	/	/	/	/
Zm00001eb019380	0.16	0.06	0	0.32	0.66	0.18	0.1	0.85	211.09	450.31	0.04	0	0	0	0.18	0	0	0.66	13.03	129.7	0	0	86.2976	109.772
Zm00001eb019390	0.8	3.04	5.01	4.99	8.76	2.71	4.93	2.56	1.01	0.05	1.45	2.01	3.4	1.22	3.09	2.61	3.38	0.67	0.61	0	/	/	/	/
Zm00001eb019420	4.33	4.43	7.1	7.15	11.41	7.37	6.65	8.28	34.78	6.43	3.73	3.12	3.18	4.77	2.47	2.09	1.46	1.39	9.62	5.1	0	0	0	7.82135
Zm00001eb019460	14.55	8.86	10.77	16.95	11.43	6.85	8.28	19.42	7.53	8.78	16.54	9.05	9.86	13.13	8.58	5.51	7.61	7.68	8.42	8.35	/	/	/	/
Zm00001eb019470	147.17	185.83	123.27	127.44	43.44	44.17	42.94	35.65	13.44	4.24	247.94	269.82	273.7	240.39	65.62	66.88	94.26	40.39	12.37	16.9	/	/	/	/
Zm00001eb019510	15.36	14.29	24.09	17.04	18.67	14	11.58	13.12	10.78	0.46	22.34	24.46	27.76	23.31	19.4	14.07	10.53	20.39	29.86	0.99	127.038	80.4949	107.132	131.215
Zm00001eb019520	24.86	26.03	24.16	21.87	16.65	13.46	11.56	30.06	57.83	11.9	65.87	68.06	72.87	64.66	44.05	24.36	19.67	44.48	229.03	71.83	496.199	307.802	1089.37	467.137
Zm00001eb019530	0.58	2.12	3.82	2.44	1.99	6.43	10.4	1.77	1.69	0.04	13.47	30.46	30.18	34.27	10.66	46.67	67.63	36.96	16.81	0.37	104.544	36.1671	11.7745	0
Zm00001eb019550	2.64	4.5	14.26	73.91	55.11	50.28	16.08	10.16	3.01	0.36	17.88	31.39	67.36	292.81	190.15	98.18	20.69	81.45	44.09	0.63	0	474.081	0	0
Zm00001eb019570	0.88	0.8	2.27	0.84	2.89	0.46	1.03	2.86	1.14	0	0.55	0.34	0.07	0.38	0.98	0.08	0.52	2.98	0.41	0	/	/	/	/
Zm00001eb019580	0.25	0.44	1.11	2.76	0.71	0.41	0.5	4.54	9.54	1.91	0.07	0.15	0.25	1.29	0.14	0.16	0.08	2.43	5.61	1.28	0	0	0	84.4483
Zm00001eb019590	26.56	51.32	47.87	51.89	50.79	44.21	35.65	33.25	5.53	0	22.58	21.65	31.83	42.81	36.55	27.87	26.14	24.06	3.33	0.16	45.4125	25.8787	0	0
Zm00001eb019600	3.63	1.29	1.45	1.36	2.1	1.28	0.57	7.31	0.38	0	0.7	1.44	0.2	0.4	0.2	0.56	0.11	0.26	0.5	0	/	/	/	/
Zm00001eb019630	31.5	31.47	25.51	22.25	18.15	17.47	14.48	14.63	6.91	0.19	9.75	15.68	16.06	14.09	8.33	10.44	8.86	6.43	5.01	0.08	136.17	63.5246	0	0
Zm00001eb019650	7.12	5.61	5.78	6.22	7.41	6.73	6.17	11.82	3.28	0	9.74	8.26	8.78	5.9	7.97	11.2	8.34	8.67	9.04	0.17	/	/	/	/
Zm00001eb019680	0.02	0.85	0.47	0.39	0.1	0.38	0.62	5.78	1.98	0	0	1.65	0.46	0.22	0.47	0.62	0.5	0.79	0.83	0.08	/	/	/	/
Zm00001eb019700	9.89	9.92	8.89	6.82	8.23	10.37	13.8	30.03	9.79	0	3.35	2.97	4.12	0.89	2.6	3.57	6.74	5.7	2.71	0	/	/	/	/
Zm00001eb019710	2.88	1.89	0.77	1.39	1.77	2.31	2.65	5.95	1.73	0	0	0	0	0	0	0	0.2	0	0	0	/	/	/	/
Zm00001eb019720	6.81	7.77	8.15	8.29	6.38	6.55	5.78	8.47	4.39	1.06	4.9	1.59	2.27	0.31	2.06	1.54	1.49	2.5	2.48	0.17	22.186	51.8679	80.986	86.684
Zm00001eb019730	252.15	181.06	156	159.54	95.59	86.68	60.83	91.81	29.27	1.61	91.46	84.61	46.34	27.95	18.57	14.22	9.54	17.76	3.27	0.36	/	/	/	/
Zm00001eb019770	8.54	8.17	10.51	8.7	10.34	6.84	6.7	6.62	4.75	3.5	23.58	18.25	14.76	11.04	12.09	8.18	6.63	15.85	9.8	4.23	38.3203	18.8532	0	0
Zm00001eb019780	10.51	7.33	8.46	5.15	3.98	4.65	3.38	6.21	1.44	0	1.44	1.93	4.01	0.46	0.98	1.62	1.25	0.33	0.29	0	0	383.873	0	0
Zm00001eb019800	27.01	20.54	23.11	18.54	18.07	15.96	14.82	15.5	6.45	0.32	75.57	56.96	46.32	24.44	31.93	26.48	27.97	29.46	15.41	1.09	1.81087	6.00549	0	0
Zm00001eb019830	6.24	12.26	14.44	11.09	10.17	33.7	41.06	28.28	11.03	0	12.08	15.51	30.37	6.59	13.34	95.77	126.21	53.96	63.8	1.34	53.248	291.004	0	0
Zm00001eb019840	6.53	9.25	7.71	7.1	7.41	17.84	13.75	18.62	4.37	0.31	4.65	8.5	7.71	5.47	13.65	29.1	28.27	56.13	8.47	0.05	/	/	/	/
Zm00001eb019850	34.12	40	38.5	38.94	28.99	33.25	39.49	38.27	17.87	1.91	26.08	36.95	45.18	14.69	28.45	20.57	33.54	40.64	6.37	3.09	/	/	/	/
Zm00001eb019860	11.6	10.61	8.14	19.89	15.03	13.44	11.06	50.98	6.25	0	9.85	14.25	10.53	27.69	20.52	15.68	19.38	37.41	12.42	0.06	/	/	/	/
Zm00001eb019870	1.54	1.73	0.96	3	2.42	1.61	1.71	6.52	0.78	0	0	0.05	0	0	0	0	0.27	0	0	0	/	/	/	/
Zm00001eb019880	2.25	0.69	0.2	0.08	0.02	0.28	0.02	0.3	0.19	0	1.03	0.83	0.19	0	0.13	1.3	0.14	0.33	0.39	0	/	/	/	/
Zm00001eb019890	0.05	0.03	0.17	0.18	0.37	0.64	1.03	2	0.14	0	0	0.14	0.26	1.77	0.7	1.54	2.09	2.01	0.39	0.09	0	12.106	0	0
Zm00001eb019900	7.83	9.81	10.24	7.46	7.39	7.55	5.2	7.67	1.52	0	18.37	14.61	8.79	7.59	7.24	5.78	4.45	2.11	1.69	0	11.6513	0	0	0
Zm00001eb019920	2.78	3.95	4.64	5.51	6.44	11.58	8.4	9.72	2.25	0	0.44	1.66	1.59	1.2	1.36	2.19	2.8	3.56	0.36	0	/	/	/	/
Zm00001eb019930	2.98	1.42	0.75	0.32	0.25	0.39	0.18	0.25	1.03	0	2.52	1.13	0.44	0.3	0.32	0.64	0.48	0.05	0.57	0.11	/	/	/	/
Zm00001eb019960	23.99	33.91	29.15	31.62	27.57	24.86	18.69	37.07	46.84	50.44	1.9	2.84	1.42	0	4.36	2.84	4.81	6.48	10.15	4.92	0	0	0	0
Zm00001eb019970	1.82	3.77	6.17	3.15	5.2	7.39	6.99	1.2	1.88	0.49	0	0	0	0	0	0	0	0	0.83	0	/	/	/	/
Zm00001eb020010	1.59	2	2.83	3.41	1.96	2.26	1.19	4.13	1.37	0.03	0	0	0	0	0	0	0	0	0.14	0	/	/	/	/
Zm00001eb020020	8.03	5.29	2.95	5.05	5.98	14.69	51.91	16.73	4.09	0	8.81	9.78	3.65	1.3	5.81	19.18	54.67	5.48	1.77	0.08	0	33.4934	0	0
Zm00001eb020040	2.36	3.62	5.91	7.48	8.16	7.47	6.83	7.18	4.58	0.08	2	2.06	3.25	6.64	5.97	10.06	5.72	8.81	10.22	0.03	/	/	/	/
Zm00001eb020090	12.2	11.81	9.35	10.22	13.14	13.69	11.27	0.61	0.21	0	23.01	24.07	12.69	15.38	20.73	22.48	16.98	3.51	0.41	0	/	/	/	/
Zm00001eb020100	0.11	0.17	0.03	2.77	41.82	34.39	8.2	0	0	0	0.27	0.66	0	4.08	64.94	57.31	17.75	0.1	0	0.07	/	/	/	/
Zm00001eb020110	234.33	206.64	150.79	154.72	133.96	108.5	93.61	84.23	216.23	204.59	179.78	235.96	193.64	154.37	133.94	112.31	79.52	81.47	76.15	192.53	0	0	0	0
Zm00001eb020120	22.37	23.08	16.15	11.87	10.06	8.47	7.98	11.99	11.34	35.28	8.35	11.29	11.53	4.31	3.95	5.02	3.24	1.56	2.65	2.89	51.5017	0	0	0
Zm00001eb020130	12.69	11.94	12.09	10.95	9.32	6.03	4.8	6.54	1.73	0.04	67.22	53.6	37.97	42.18	19.82	10.86	9.37	36.6	10.15	0.23	352.324	296.196	0	0
Zm00001eb020140	8.81	4.78	6	5.8	17.58	32.52	28.21	1.25	1.16	1.41	11.45	5.86	1.89	1.42	7.07	11.96	10.09	0.66	0.43	0.14	/	/	/	/
Zm00001eb020150	40.93	36.06	39.77	40.11	35.41	35.65	23.1	23.78	24.88	0.55	40.65	55.01	55.7	44.62	67.72	65.27	40.6	38.47	60.11	0.19	75.8486	436.435	593.168	0
Zm00001eb020170	1.02	4.35	2.29	2.63	5.21	8.37	11.36	9.08	0.92	0	0.1	3.59	2.08	0	3.52	6.44	10.54	10.22	3.76	0	/	/	/	/
Zm00001eb020180	3.39	5.93	6.86	8.57	9.77	7.18	6.04	4.45	2.76	0	8.57	12.34	12.11	15.55	23.49	21.07	13.9	10.77	10.15	0.14	/	/	/	/
Zm00001eb020200	763.65	611.8	494.79	358.94	249.77	212.14	155.41	225.7	96.05	1.04	1025.43	1187.15	932.7	593.45	345.52	316.24	168.58	410.62	228.49	3.04	/	/	/	/
Zm00001eb020230	1.23	0	0.16	0.44	0.69	0.45	0.26	0	0	0	0	0	0	0	0	0	0	0	0	0	/	/	/	/
Zm00001eb020250	21.2	14.9	14.64	9.62	9.03	7.6	5.21	13.15	4.27	0.48	29.31	21.97	9.75	4.45	5.98	4.57	5.04	13.12	5.35	0.06	33.1734	72.1646	5.07779	0
Zm00001eb020260	3.61	3.71	3.23	3.39	4.3	3.95	3.18	6.55	5.58	4.52	0.52	0.99	0.69	0.42	0.9	0.62	1.11	0.56	0.19	0	/	/	/	/
Zm00001eb020270	89.3	111.49	101.01	90.82	82.65	78.27	60.41	96.31	239.6	206.81	15.07	16.48	17.66	15.04	7.29	10.83	4.4	7.4	8.31	3.08	/	/	/	/
Zm00001eb020280	10.84	12.11	14.02	13.17	15.76	10.96	9.38	14.12	5.63	0.11	30.13	24.18	16.42	14.37	13.38	10.3	8.92	8.4	7.1	0.18	0	3.40727	0	0
Zm00001eb020300	0	0	0	0	0	0	0	2.08	3.52	0.07	0	0	0	0	0	0	0	3.15	9.35	0.05	/	/	/	/
Zm00001eb020320	38.21	23.3	12.3	14.88	13.2	17.79	13.49	19.82	30.06	2.65	26.11	23.06	9.54	8.29	15.63	17.56	21.74	5.3	28.82	1.19	/	/	/	/
Zm00001eb020330	7.97	6.64	6.65	7	6.89	5.73	5.37	12.92	5	0.02	35.49	33.19	26.19	23.03	26.08	19.75	22.02	46.98	39.75	0.34	318.515	258.964	75.5828	320.318
Zm00001eb020350	4.41	4.32	4.06	3.62	2.68	3.25	2.53	2.52	4.48	0.09	13.9	12.45	11.92	8.46	7.81	6.9	11.56	9.34	12.87	0.42	/	/	/	/
Zm00001eb020360	3.78	4.23	5.59	5.7	4.93	3.46	3.22	3.7	19.29	4.28	15.13	11.32	11.25	9.98	8.87	5.74	6.02	11.82	22.66	9	/	/	/	/
Zm00001eb020370	20.72	20.88	21.35	18.74	19.54	19.4	17.69	21.43	8.28	0.2	33.92	29.14	28.23	27.36	22.32	21.09	14.71	17.11	9.21	0.14	265.802	330.541	43.5129	23.8968
Zm00001eb020380	0.94	1.47	2.52	1.77	1.78	1.73	1.04	0.77	0.82	0.5	2.94	1.93	3.47	3.87	0.87	1.24	0.49	0.75	0.63	0.18	/	/	/	/
Zm00001eb020390	0.2	2.02	1.46	0.6	3.04	1.69	3.19	0	2.39	0.07	2.18	0.42	0.43	0.23	0.44	0	0.16	0.25	0.58	0	/	/	/	/
Zm00001eb020400	2.16	6.32	6.16	3.85	6.94	6.05	7.33	2.31	4.87	0.38	4.03	4.18	3.24	0.75	2.8	2.79	2.7	3.07	3.18	0	/	/	/	/
Zm00001eb020410	0.31	3.59	8.12	2.43	2.19	3.02	2.4	0.96	116	371.17	0	1.27	5.24	0.43	0.85	1.13	1.02	0.15	2.39	243.6	0	0	54.3919	403.315
Zm00001eb020420	14.59	14.21	13.94	17.94	13.47	17.12	11.28	15.24	13.98	0.6	51.68	70.55	70.85	109.39	77.91	63.82	52.92	96.17	157.95	4.35	0	50.7536	1362.55	1832.75
Zm00001eb020430	0	0	0	0	0	0	0	0	5.36	0	0	0	0	0	0	0.13	0	0.38	1392.54	0.8	0	0	2942.6	6436.88
Zm00001eb020460	22.49	38.75	31.87	28.39	14.41	18.73	12.63	13.3	6.05	0.46	15.39	25.97	24.85	15.3	13.18	13.65	13.02	6.78	4.38	0.18	/	/	/	/
Zm00001eb020470	3.41	0.64	0.32	0.24	0.18	0.11	0.18	0.09	0.2	0	8.96	2.38	0.76	0.09	0.21	0.45	0.27	0.26	0.34	0	/	/	/	/
Zm00001eb020500	20.43	19.15	19.99	15.49	9.83	9.11	8.19	11.36	10.12	1.11	13.64	17.14	25.87	19.17	10.6	9.4	4.73	7.23	3.02	0	/	/	/	/
Zm00001eb020510	13.46	10.11	3.37	6.74	3.46	4.63	2.06	4.12	9.82	0.09	19.08	13.3	7.74	11.46	7.55	7.44	3.31	24.64	118.24	0.73	/	/	/	/
Zm00001eb020520	2.73	2.66	0.68	1.42	0.92	0.95	0.37	1.28	1.84	0	0	0	0	0	0	0	0	0	0.11	0	11.6356	0	0	0
Zm00001eb020530	15.27	12.96	3.75	1.84	1.45	6.01	1.63	0.86	0.1	0	3.53	2.84	0.96	5.6	0.63	1.98	1.24	0.07	0	0	/	/	/	/
Zm00001eb020540	90.39	54.35	25.31	37.74	22.05	14.8	7.52	4.64	2.52	0.37	9.49	5.86	8.03	4.12	5.02	2.17	1.05	1.35	2.29	0.08	/	/	/	/
Zm00001eb020580	0.39	1.62	1.35	1.41	1.99	3.31	4.38	1.02	0.77	0.02	0	0	0.04	0	0	0	0	0	0	0	345.595	401.118	200.924	309.627
Zm00001eb020590	24.15	37.61	39.33	27.1	28.44	52.58	58.23	15.73	18.73	1.84	107.06	148.53	265.58	156.85	82.69	143.03	178.07	43.11	96.17	21.77	/	/	/	/
Zm00001eb020600	0.06	0.94	0.47	0.44	0.58	1.03	6.06	143.75	7.92	0	0.28	0.4	0.21	0.66	2.13	7.24	12.74	198.98	17.38	0.86	0	0	0	50.218
Zm00001eb020610	0	0	0	0	0	0.83	0.67	0	0	0	0	0	0	0	0.34	1.74	0.6	0	0.11	0	/	/	/	/
Zm00001eb020620	0.05	0.05	0.13	0.34	0.43	0.6	1.54	0.81	0	1.88	0.06	0.04	0	0	0.25	0.41	1.72	0.42	0	4.48	/	/	/	/
Zm00001eb020660	4.83	3.46	3.51	5.51	7.56	7.85	10.86	4.51	3.47	0.05	22.75	22.63	33.9	26.17	44.53	54.52	50.84	27.05	16.04	0	/	/	/	/
Zm00001eb020680	69.83	205.89	197.89	162.71	134.5	112.92	145.37	171.03	50.43	0.02	59.8	143.27	234.54	90.75	115.33	90.13	122.76	82.69	32.65	0.22	452.947	622.421	0	0
Zm00001eb020690	1714.86	1662.48	1678.66	1246.63	844.59	830.65	710.98	675.72	1077.32	1168.09	218.9	300.57	380.24	132.02	104.19	92.46	69.47	61.8	90.8	46.66	/	/	/	/
Zm00001eb020700	0	0.06	0	0	0	0	0.08	14.6	361.71	61.09	0.4	0.29	0.18	0.07	0	0.15	0.24	269.74	4173.1	749.16	15.5932	25.1613	40009.8	20827.4
Zm00001eb020710	127.02	153.83	120.5	81.61	58.76	69.69	52.02	113.9	49.49	0.31	93.85	188.87	238.22	125	88.86	116.07	96.53	92.4	74.6	0.18	/	/	/	/
Zm00001eb020720	8.45	8.71	12.01	9.65	10.57	10.2	6.99	5.96	7.31	0.44	6.37	5.1	3.43	2.09	5.51	4.74	3.69	2.24	9.87	1.1	3.58546	0	0	0
Zm00001eb020740	26.67	13.94	7.88	6.29	2.38	21.55	9.12	29.23	11.09	0	8.76	3.96	2.5	5.58	1.16	10.03	2.15	5.31	4.14	0.16	/	/	/	/
Zm00001eb020750	3.76	3.32	1.87	1.47	0.5	4.33	2.24	5.54	2.23	0	0	0	0	0	0	0	0	0	0	0	/	/	/	/
Zm00001eb020780	7.13	9.6	22.03	15.34	11.39	10	7.03	6.36	4.47	5.52	4.45	5.28	7.77	8.03	5.22	4.58	2.14	3.67	1.8	14.42	/	/	/	/
Zm00001eb020790	0.5	0.31	0.52	0.54	0.18	0.11	0.18	2.71	0.64	0.02	0.06	0.54	0.12	0.09	0.36	0.46	0.13	0.15	1.34	0	/	/	/	/
Zm00001eb020800	16.96	18.11	9.91	11.12	11.04	10.6	7.52	9.04	2.65	0	2.45	2.54	2.08	2.31	2.04	1.83	1.67	1.16	0.18	0	/	/	/	/
Zm00001eb020810	0	0.04	0.03	0.04	0.07	0.11	0.3	0	0.08	0	2.06	2.75	1.62	0.85	2.75	1.83	1.54	1.51	0.78	0.06	0	0	0	0
Zm00001eb020830	1.68	2.39	3.09	14.81	3.92	5.21	17.1	2.5	1.75	0.36	0	0.11	0.24	0	0.33	0	0	0.2	0	0	/	/	/	/
Zm00001eb020840	/	/	/	/	/	/	/	/	/	/	/	/	/	/	/	/	/	/	/	/	0	0	0	0
Zm00001eb020850	0.13	0.23	0.39	0.54	0.35	0.19	0.27	2.2	0.41	0	0.34	0.16	0.65	0.12	0.26	0	0.27	0.08	0.22	0	/	/	/	/
Zm00001eb020860	23.08	25.77	28.76	37.35	52.8	49.09	32.25	28.31	35.85	51.73	26.91	20.12	26.19	40.23	37.6	37.28	26.91	26.2	33.96	57.94	0	0	2.70996	0
Zm00001eb020870	10.05	10.12	12.52	11.19	6.91	5.79	3.81	4.65	2.62	0.12	9.78	13.52	13.21	11.41	10.49	8.16	4.52	8.28	10.24	0.16	59.6162	42.0962	14.3543	18.0814
Zm00001eb020900	0.19	0	0	0	0.03	0.08	0.13	0	0.09	0.64	0.15	0.05	0.44	0	0	0.17	0.16	0	0.3	1.18	/	/	/	/
Zm00001eb020960	0	0	0	0.1	1.7	2	0.77	0	0	0	0	0	0	0	0	0	0	0	0	0	/	/	/	/
Zm00001eb020970	0.54	0.33	0.04	0.16	0.2	0.95	0.36	0.05	2.44	0.05	0.12	0	0	0	0	0	0	0	0.2	0	/	/	/	/
Zm00001eb020980	0.7	0.19	0.11	0.14	0.28	1.06	0.22	0.23	2.41	0.05	0	0.03	0.04	0.03	0	0	0	0	0.04	0	/	/	/	/
Zm00001eb021010	27.37	20.86	19.93	13.19	8.71	4.78	5.52	23.55	13.1	2.43	2.93	4.34	5.04	11.78	3.98	2.63	3.17	25.08	6.05	1.21	/	/	/	/
Zm00001eb021020	5.02	4.05	5.73	10.59	12.58	11.69	8.87	7.36	10.73	0.01	8.29	8	11.93	17.82	20.8	21.11	18.93	18.4	24.92	0.22	0	7.01699	8.02098	0
Zm00001eb021030	11.87	10.29	10.9	7.23	6.22	3.82	2.87	5.92	1.95	1.17	11.51	11.46	11.51	7.44	6.45	4.84	2.94	4.3	4.64	3.79	19.201	0	0	0
Zm00001eb021040	68.19	67.88	60.6	126.66	127.55	152.38	135.12	49.93	51.21	1.64	203.59	253.84	273.75	326.75	604	659.67	662.56	285.89	725.7	4.34	/	/	/	/
Zm00001eb021050	0	0	0.04	0	0.14	0.05	0.17	1	0	0.04	0	0	0	0	0	0	0.14	0.68	1.6	1.06	/	/	/	/
Zm00001eb021060	/	/	/	/	/	/	/	/	/	/	/	/	/	/	/	/	/	/	/	/	0	0	0	401.158
Zm00001eb021070	34.03	38.92	33.17	29.43	24.41	15.18	14.44	10.62	3.03	0.13	62.61	69.29	42.24	50.51	36.04	24.59	18.55	10.45	5.4	0.06	59.4349	0	0	0
Zm00001eb021090	0.55	0.46	0.04	0.03	0	0	0.02	4.86	0.01	0	2.47	0.39	0.11	0	0.11	0.06	0	7.06	0.33	0	/	/	/	/
Zm00001eb021120	0	0	0	0	0	0	0	0	13.15	16.1	0	0	0	0	0	0	0	0	0	0	/	/	/	/
Zm00001eb021170	4.79	5.06	5.79	3.46	2.44	1.05	1.68	1.07	0.17	0	16.24	13.78	10.64	7.89	3.47	2.14	2.23	0.71	0.4	0	/	/	/	/
Zm00001eb021210	13.87	11.11	11.38	11.1	10.67	10.45	11.43	9.36	4.01	1.2	29.29	29.3	30.77	41.17	22.26	24.71	16.82	18.22	6.49	0.49	/	/	/	/
Zm00001eb021220	9.45	9.99	12.35	10.79	12.92	7.78	3.19	6.11	3.03	0.7	1.19	0.58	1.27	0.34	0.15	0.53	0.21	0.36	0.14	0	/	/	/	/
Zm00001eb021240	6.61	8.45	9.98	6.82	7.74	6.26	4.9	4.95	5.35	0.02	44.86	41.64	46.54	25.04	24.5	23	14.84	21.12	27.45	0.26	251.779	142	16.0673	29.1381
Zm00001eb021260	11.06	14.72	18.31	12.79	13.17	12.58	9.9	11.4	6.05	0.05	23.9	27.23	27.86	17.73	15.2	11.76	10.83	16.35	6.42	0.14	0	0	0	0
Zm00001eb021270	2.95	9.62	11.45	7.26	3.44	2.32	1.58	7.43	9.08	1.49	5.57	13.8	25.16	10.07	4.83	3.68	2.71	12.24	17.55	1.44	0	0	3.52254	167.547
Zm00001eb021280	3.47	1.13	1.48	1.55	1.85	1.96	1.36	3.88	2.95	0.51	0	0	0	0	0	0	0	0	0.69	0	/	/	/	/
Zm00001eb021290	0.26	2.07	2.49	4.5	6.3	10.21	11.21	8.5	20.3	2.2	0.93	2.53	2.89	5.52	8.46	18.84	19.01	9.27	56.97	2.76	/	/	/	/
Zm00001eb021300	38.58	26.18	26.03	26.69	17.35	10.9	8.69	33.9	13.6	0.05	34.02	31.35	23.68	31.64	20.62	10.42	7.02	38.3	24.22	0.08	12.9756	0	4.73504	0
Zm00001eb021310	0.36	1.81	0.51	1.24	0.7	1.69	1.19	24.73	5.17	0	0.1	0.55	1.03	0.33	0.63	1.16	1.12	18.93	2.32	0	/	/	/	/
Zm00001eb021320	14.32	16.81	18.36	14.46	14.8	10	11.93	22.2	14.87	2.21	9.31	11.98	9.89	5.09	6.34	5.9	4.88	5.94	4.5	0.14	/	/	/	/
Zm00001eb021340	34.71	30.62	26.08	19.93	15.39	18.57	13.94	7.5	187.49	610.77	46.52	37.08	28.2	28.22	16.72	20.79	13.5	5.4	9.72	149.57	23.7308	5.64893	35.1776	141.927
Zm00001eb021350	60.85	55.87	20.03	19.15	9.8	74.95	39.32	71.32	8.59	0.03	86.65	54.71	35.52	56.28	33.74	107.85	41.87	88.28	22.19	0.68	/	/	/	/
Zm00001eb021370	0.41	0.39	0.7	1.86	0.92	0.66	0.36	0.21	0.3	0.03	4.65	3.16	4.97	1.17	2.82	1.78	1.72	2.65	1.71	0.26	/	/	/	/
Zm00001eb021380	30.06	25.26	32.35	34.43	31.6	47.35	68.39	29.08	60.03	7.16	28.66	29.31	39.69	32.53	27.39	38.2	58.11	25.64	37.56	13.5	/	/	/	/
Zm00001eb021390	9.38	9.06	9.23	11.44	12.41	10.69	8.09	4.97	1.29	0	8.98	9.33	10.2	11.58	15.39	12.2	6.63	5.39	1.74	0.05	/	/	/	/
Zm00001eb021400	13.72	14.21	11.18	14.58	9.07	8.24	7.93	4	0.57	0	16.22	14.9	16.81	16.45	13.54	13.97	13.56	3.22	1.06	0.03	/	/	/	/
Zm00001eb021410	2.06	2.14	1.84	2.71	2.46	1.93	2.63	1.07	0.08	0	0.04	0.06	0.2	0.1	0.12	0.22	0	0	0	0	/	/	/	/
Zm00001eb021450	18.62	3.77	2.31	3.35	3.67	4.48	2.73	3.37	0.03	0	6.35	2.87	0.99	0.83	3.59	4.54	3.07	0.3	0	0	/	/	/	/
Zm00001eb021470	0.07	0.14	0.43	0	0.33	0	0	3.12	1.6	0	0	0.12	0	0	0	0	0.18	1.29	0.34	0	/	/	/	/
Zm00001eb021500	0.08	0.26	0.09	0.17	0.68	569.3	573.31	0.29	0	0	0.1	0.05	0.07	7.41	13.18	1117.97	1553.59	1.99	0.17	0.09	/	/	/	/
Zm00001eb021510	1.99	4.01	4.02	3.22	2.87	5.94	10	9.17	11.16	3.98	2.43	4.42	6.02	3.18	3.25	12.14	13.18	14.07	21.57	12.96	0	2.18349	63.4939	67.0711
Zm00001eb021530	3.47	4.23	6.68	5.56	7.06	5.7	6.94	12.78	2.34	0	5.32	9.42	13.45	12.17	20.37	21.76	19.77	22.93	10.4	0.05	4.49775	5.55283	0	0
Zm00001eb021550	0.81	0.82	0.17	1.26	5.1	4.01	0.67	5	8.94	0	0.08	0.54	0.15	0.75	10.39	7.42	2	16.12	11.47	0.2	0	0	0	4.3484
Zm00001eb021590	0.14	0.1	0	0	0	0.24	0.37	0	0.28	0	0	0.13	0	0	0	0	0	0.07	9.67	0	/	/	/	/
Zm00001eb021600	0	0	0.12	10.1	0.96	0.09	0.2	0.47	0	0	0	0	0	2.84	0	0	0	1.06	0	0	0	103.17	0	0
Zm00001eb021640	0	0	0	0.05	0.14	0.11	0.21	0.45	0.5	0	0	0	0	0	0.17	0.74	0.18	2.23	1.48	0	/	/	/	/
Zm00001eb021650	3.57	1.92	2.17	2.22	2.79	4.38	8.52	6.17	14.76	0	0.68	1.03	1.17	0.13	1.12	2.27	12.46	5.39	22.73	0.22	/	/	/	/
Zm00001eb021660	0.58	10.21	23.7	9.23	44	40.2	38.57	0.65	2.59	0	0	0.18	0	0	0	0.28	0	0.21	0.5	0	/	/	/	/
Zm00001eb021670	5.07	10.79	22.5	11.83	32.18	35.16	26.6	3.92	2.9	0.37	0	0	0	0	0	0	0	0	0	0	/	/	/	/
Zm00001eb021710	0.56	1.3	1	0.97	0.88	1.6	1.67	5.26	0.06	0	0.43	0.37	0.86	0.28	0.53	1.85	3.1	4.72	0.35	0	/	/	/	/
Zm00001eb021720	6.67	3.46	2.66	1.78	2.19	3.9	1.32	0.34	4.74	0	10.31	4.28	5.93	0.62	5.22	6.93	2.08	0.36	10.38	0.06	0	32.488	0	0
Zm00001eb021750	8.02	7.21	3	2.06	1.7	4.92	3.51	4.35	0.51	0	8.12	6.28	2.57	6.37	1.63	3.69	3.13	3.18	1	0	/	/	/	/
Zm00001eb021760	5.79	6.94	7.91	5.05	6.54	4.29	4.02	3.17	1.2	0.09	32.18	24.65	22.02	11.19	13.38	8.98	9.23	8.44	4.91	0.49	16.3293	14.2026	0	0
Zm00001eb021780	4.93	7.68	6.27	3.32	4.36	2.53	2.45	7.59	1.1	3.66	5.63	4.7	5.75	0.92	2.73	2.96	2.25	0.88	0.44	5.74	/	/	/	/
Zm00001eb021790	0	0.07	0.42	0.19	0.17	0.33	0.47	1.47	0.34	0.03	0.22	0.15	0	0	0.44	0.12	0.82	0.64	0.11	0	/	/	/	/
Zm00001eb021800	0.03	0.28	0.33	0.32	0.45	0.46	0.43	0.87	0.16	0	0.08	0.22	0.45	2.95	0.15	0.51	0.41	3.49	0.61	0	/	/	/	/
Zm00001eb021820	15.41	14.75	18.56	11.96	10.73	8.52	7.89	9.98	7.04	1.38	48.2	43.69	38.66	27.09	27.18	18.67	14.61	17.39	18.21	0.63	108.373	51.1702	0	3.61688
Zm00001eb021830	0.67	0.61	1.9	0.76	0.74	0.77	1.06	7.45	3.59	0.07	0	0.13	1.28	0.07	0.09	0.31	0.5	2.59	3.78	0	/	/	/	/
Zm00001eb021840	0.32	0.79	0.56	0.47	0.5	0.33	0.23	5.26	0.47	0	0.46	0.36	0.68	0.7	0.7	0.09	0.17	8.91	0.42	0	6.22085	0	0	0
Zm00001eb021850	1.44	1.18	0.85	1.07	1.2	1.32	1.14	1.37	0.33	0.04	0	0	0	0	0	0	0	0	0	0	/	/	/	/
Zm00001eb021880	6.1	7.35	7.35	7.89	9.4	7	7.41	27.21	3.78	0	5.24	5.66	4.56	0.8	4.14	5.55	3.7	14.08	3.77	0	0	0	0	90.436
Zm00001eb021890	23.4	28.24	25.59	23.75	23.28	24.81	22.22	14.98	8.38	0.62	96.26	104.7	90.32	75.86	64.74	65.11	66.23	26.71	19.34	1	168.742	193.239	0	11.5151
Zm00001eb021900	22.1	16.14	16.73	16.43	19.3	11.53	9.89	15.13	4.32	0.22	25.58	18.1	19.59	21.58	10.55	9.62	7.13	7.51	4.13	0.28	/	/	/	/
Zm00001eb021930	/	/	/	/	/	/	/	/	/	/	/	/	/	/	/	/	/	/	/	/	0	0	0	0
Zm00001eb021940	6.68	6.31	8.48	8.65	6.6	8.65	9.65	11.21	6.35	0.45	4.76	6.22	7.09	5.2	6.43	5.34	6.97	2.73	3.21	0.84	/	/	/	/
Zm00001eb021950	0.1	0.14	0.05	0.02	0	0.01	0.04	11.4	122.04	40.06	0	0.11	0	0	0.15	0	0	37.58	105	40.82	0	0	237.846	487.479
Zm00001eb021960	1.59	0	0	0	0	0	0	0	0.09	0	0	0	0	0	0.08	0	0	0	0	0	/	/	/	/
Zm00001eb021990	18.42	20.28	5.6	2.02	1.63	10.35	2.14	29.48	12.43	0.14	3.94	2.23	2.46	2.98	0.56	3.29	0.3	4.92	5.78	0	/	/	/	/
Zm00001eb022000	40.64	37.83	34.74	38.51	33.69	45.81	43.74	61.24	41.14	7.36	15.44	31.05	29.55	17.6	31.1	30.98	29.7	40.89	43.71	1.65	/	/	/	/
Zm00001eb022010	174.06	168.39	184.07	168.97	144.81	132.83	91.22	140.12	176.88	112.94	0.16	0	0	0	0	0	0	0	0.32	0.14	/	/	/	/
Zm00001eb022020	0.19	0.28	2.26	1.59	3.2	2.18	1.86	0.36	0.71	0.11	0.11	0.32	0.5	0.04	0.34	0.13	0.24	0.09	0.11	0.1	/	/	/	/
Zm00001eb022040	5.33	16.3	14.91	16.61	16.26	20.75	17.88	21.04	4.24	0	7.35	7.77	13.21	16.02	10.35	14.78	12.65	14.89	7.58	0	/	/	/	/
Zm00001eb022050	7.93	7.7	3.79	3.47	2.75	4.28	3.97	12	3.61	0	1.61	4.26	1.91	0.79	2.34	2.5	2.89	2.06	2.29	0.05	/	/	/	/
Zm00001eb022060	4.62	4.67	1.52	2.17	1.62	1.82	1.39	3.87	1.72	0	0	0	0	0	0	0	0	0	0	0	/	/	/	/
Zm00001eb022080	8.45	12.97	15.95	12.41	15.15	12.49	12.38	16.34	6.34	0.05	28.29	24.43	27.83	24.76	23.68	20.74	24.66	38.34	21.53	0.55	34.0313	54.6602	2.96377	10.2556
Zm00001eb022110	0	0.23	0.17	0.24	0.68	0.63	0.37	0.16	4.79	17.5	0	0	0	0	0.16	0	0.17	0	2.34	8.3	/	/	/	/
Zm00001eb022120	8.84	11.4	19.02	13.68	14.1	17.31	18.42	20.02	35.61	17.47	9.1	8.81	17.8	10.84	19.66	30.98	37.11	53.67	67.23	56.86	/	/	/	/
Zm00001eb022130	3.43	3.41	4.16	3.55	4.08	3.98	2.86	2.34	2.16	0.41	6.17	7.14	8.45	5.39	5.91	5.92	4.13	7.3	7.19	0.63	0	3.03648	0	0
Zm00001eb022160	3.18	4.06	5.06	7.67	8.07	4.73	6	2.41	4.6	0.4	0.88	1.73	3.04	4.96	1.8	1.12	1.15	1.6	1.71	0	/	/	/	/
Zm00001eb022180	15.59	12.42	11.54	9.48	7.35	5.21	6.13	6.34	3.26	0.07	48.02	45.64	37.4	22.47	24.45	19.28	20.08	28.92	18.15	0.29	/	/	/	/
Zm00001eb022190	3.45	6.33	19.71	11.59	11.84	7.38	7.85	4.26	1.41	0.26	0	0	0	0	0	0	0	0	0	0	/	/	/	/
Zm00001eb022220	0.02	0.05	0.1	0.1	0	0	0.04	0	0	0	0	0.06	0	0.1	0.71	0.41	0.13	9.35	0	0.13	/	/	/	/
Zm00001eb022230	23.04	16.96	17.35	25.66	22.24	15.29	14.36	15.02	5.38	0	43.87	54.51	51.64	65.21	53.77	43.26	36.91	27.57	13.49	0.14	758.271	784.977	2.36169	0
Zm00001eb022240	1.84	1.78	1.48	1.57	2.93	2.94	3.54	14.83	3.84	0.37	0.31	0.77	1.37	0.43	1.33	2.57	4.15	9.76	2.98	0	/	/	/	/
Zm00001eb022250	1.01	1.05	2.07	1.36	1.44	0.63	0.34	0.36	0.16	0	2.9	1.32	1.35	3	1.48	0.54	0.48	0.19	0.04	0	/	/	/	/
Zm00001eb022280	53.2	47.21	21.81	26.8	23.59	35.29	27.59	18.14	6.07	0	19.14	24.95	14.76	22.31	11.3	13.6	12.8	4.28	2.76	0.03	25.4346	3.79845	0	0
Zm00001eb022330	6.6	10.64	10.33	14.48	15.09	11.76	9.9	9.76	10.06	0.1	10.13	8.13	9.12	15.16	13.71	13.78	10.87	6.96	31.39	0.23	/	/	/	/
Zm00001eb022360	0	0.04	0.03	0	0	0	0.03	0.67	0.04	0	0.04	0.14	0.12	0.06	0.16	0.09	0	4.94	3.8	0	/	/	/	/
Zm00001eb022380	53.59	46.75	19.61	58.24	71.35	94.93	118.45	18.65	4.05	0	13.37	14.14	12.93	16.28	38.79	56.59	50.78	8.17	4.77	0	/	/	/	/
Zm00001eb022390	21.87	18.56	5.42	3.5	2.63	16.79	14.98	21.35	9.21	0	0	0	0	0	0	0	0	0	0	0	/	/	/	/
Zm00001eb022400	20.16	28.48	28.67	31.9	26.49	26.68	27.26	21.74	13.54	2.01	28.68	27.7	32.7	39.91	27.56	26.12	23.59	23.73	21.52	4.16	19.21	64.1954	40.6255	125.158
Zm00001eb022410	16.41	21.79	12.04	11.73	7.67	29.59	21.44	47.5	7.92	0	3.21	2.3	3.68	0.85	1.53	8.32	3.95	3.22	6.78	0	0	70.0443	0	0
Zm00001eb022440	11.97	21.74	10.54	9.48	5.84	6.92	5.04	9.65	5.89	0.05	13.58	15.58	18.55	19.25	9.27	6.92	7.24	9.27	8.67	0.54	13.7656	7.46577	0	0
Zm00001eb022470	0	0	0	0	0	0.75	1.72	0	0	0	0.14	0	0	0	0	0.23	2.36	0.12	0	0	/	/	/	/
Zm00001eb022500	0.48	0.14	0	0.04	0.1	1.68	1.54	0	0	0	0.57	0	0	0	0.1	0.42	0.72	3.37	0	0	/	/	/	/
Zm00001eb022520	0.85	0.91	1.36	0.39	0.75	0.34	0.32	0.51	0.95	0	0.81	4.15	2.41	13.32	2.48	2.21	2.51	4.04	2.2	0.1	/	/	/	/
Zm00001eb022540	/	/	/	/	/	/	/	/	/	/	/	/	/	/	/	/	/	/	/	/	0	0	0	0
Zm00001eb022570	3.35	3.38	4.67	3.97	4.77	2.86	3.17	5.72	0.91	0.01	0.94	1.97	3.13	3.36	3.63	2.26	4	1.54	0.13	0	/	/	/	/
Zm00001eb022580	0.83	0.77	2.45	3.34	7.8	7.92	8.33	38.04	7.61	0	0.04	0.81	0.86	6.94	3.86	5.61	7.87	6.11	4.13	0	/	/	/	/
Zm00001eb022630	6.34	6.65	4.54	11.22	11.26	22.98	16.56	11.2	0.78	0	3.53	5.62	4.62	21.29	29.09	62.81	45.06	0.73	0.09	0	/	/	/	/
Zm00001eb022640	0	0.02	0	0	0	0	0	0	0	0	1.62	1.96	3.37	3.58	0.9	0.08	0	0	0.07	0	/	/	/	/
Zm00001eb022650	7.26	7.21	8.29	8.84	9.7	10.27	8.48	3.9	26.65	8.05	11.09	11.46	13.12	13.49	17.44	15.13	11.17	11.73	22.84	5.41	/	/	/	/
Zm00001eb022660	3.92	2.51	3.82	4.46	3.7	3.99	3.69	3.26	1.29	0	2.39	2.88	2.85	1.29	3.21	4.71	3.42	0.81	3.44	0	/	/	/	/
Zm00001eb022670	53.55	50.77	42.96	38.24	37.94	38.73	56.41	51.96	61.18	1.22	86.13	111.47	91.77	58.04	71.17	101.51	110.62	139.31	195.09	1.46	0	0	14.5287	0
Zm00001eb022680	13.91	11.04	11.02	11.92	12.06	9.39	7.81	11.53	4.94	0.51	14.1	10.79	11.85	13.02	12.1	8.3	6.71	9.34	4.34	0.4	275.814	209.839	0	0
Zm00001eb022710	0.36	0.72	0.49	0.48	1.45	2.71	2.87	0.21	0	0	0	0	0.3	0.1	1.37	1.99	2.72	0.36	0	0	/	/	/	/
Zm00001eb022720	0.92	2.19	3.59	5.27	9.08	5.8	2.73	1.81	3.99	0.02	0.53	1.58	2.95	5.14	3.03	2.39	0.74	1.04	2.44	0	/	/	/	/
Zm00001eb022740	4.61	6.2	7.56	8.5	11.15	9.66	9.82	6.73	10.14	0.94	9.39	8.41	6.92	6.46	7.23	6	5.45	10.75	15.92	1.83	26.7194	2.56739	20.8273	28.1297
Zm00001eb022750	4.62	4.74	3.83	5	2.02	0.95	0.84	2.13	1.28	0	0.85	1.37	2.53	0.17	1.19	0.48	0.46	0.54	0.74	0	/	/	/	/
Zm00001eb022760	0	0	0	0.03	0.09	0.03	0.16	0.19	0.63	0	0	0	0	0	0.09	0	0	1.37	0	0	/	/	/	/
Zm00001eb022790	0.15	0.03	0.03	0.06	0	0	0	0	0	0	0	0	0.14	0	0	0	0	0.72	1.34	1.25	/	/	/	/
Zm00001eb022800	2.25	0.43	0.37	0.38	0.95	0.39	0.5	0.38	0.83	0	0	0	0	0	0	0	0	0	0	0	/	/	/	/
Zm00001eb022820	11.86	15.72	16.42	14.37	13.27	9.82	8.35	12.6	27.94	1.89	2.47	3.76	5.55	2.51	3.48	2.61	2.2	2.86	4.01	0.31	/	/	/	/
Zm00001eb022830	9.03	7.04	8.01	7.32	6.84	4.44	3.71	4.15	1.54	0.03	19.85	11.26	10.21	7.25	5.3	3.95	3.31	4.4	1.79	0.19	/	/	/	/
Zm00001eb022840	0.54	0.16	0.14	0.11	0.1	0.19	0.04	0.49	0.22	0	1.87	0.54	1.12	0.82	1.62	1.47	0.81	0.96	2.53	0.08	/	/	/	/
Zm00001eb022860	0.09	0.43	1.51	2.04	2.7	4.89	5.94	57.86	56.16	0	0.13	1.4	1.94	0.69	2.96	4.66	6.44	7.74	21.62	0.15	0	0	0	0
Zm00001eb022870	1.97	1.61	1.44	2.45	1.32	1.3	1.32	0.37	0.08	0	1.58	0.64	0.44	0	0.52	0.14	0.96	0.27	0	0	/	/	/	/
Zm00001eb022880	0.16	0.61	0.33	0.32	0.14	0.28	0.26	0	0	0.07	5.33	12.22	7.06	2.96	5.07	8.36	8.67	8.92	11.9	2.52	/	/	/	/
Zm00001eb022890	0	0	0.07	0.2	0.96	0.57	1.75	18.2	16.12	0	0	0.17	0.47	0	3.91	4.08	8.54	13.71	30.13	0.07	/	/	/	/
Zm00001eb022900	0	0.35	0.55	1.04	1.39	0.69	0.59	0.57	0	0	0	0.2	0.28	0.07	2.11	0.53	1.12	0.16	0	0	/	/	/	/
Zm00001eb022910	2.52	2.93	3.54	3.73	6.14	4.74	6.33	3.39	4.53	3.76	18.06	14.95	10.73	13.95	19.06	17.6	18.7	25.87	32.09	28.38	88.245	104.584	254.208	397.658
Zm00001eb022930	22.17	21.8	27.07	24.29	16.31	16.34	14.64	32.09	17.5	6.01	67.49	57.19	69.89	25.79	27.88	26.83	30.51	81.12	80.02	40.18	33.2784	56.9837	173.39	169.657
Zm00001eb022940	7.5	11.04	13.43	7.71	10.37	11.35	14.35	21.76	9.48	0	6.5	6.37	5.63	4.86	4.52	7.83	11.14	7.94	5.25	0.18	/	/	/	/
Zm00001eb022950	0.08	0.25	0.14	0.32	0.1	0.13	0.15	4.43	0.88	0.03	0.08	0.06	0.08	0.03	0.08	0	0	3.96	1.01	0	/	/	/	/
Zm00001eb022960	1.1	2.66	4.97	7.38	18.41	12.58	6.79	1.6	16.27	15.79	0.39	1.89	3.92	5.65	10.83	10.1	2.75	1.95	4.92	2.33	/	/	/	/
Zm00001eb022970	3.85	2.71	2.52	4.84	4.28	4.06	2.24	1.27	0.06	0	5.39	3.72	2.8	4.42	4.03	4.21	1.62	0.48	0.2	0	/	/	/	/
Zm00001eb022980	80.2	34.01	8.41	10.37	6.76	17.28	8.08	29.96	80.53	12.03	35.39	11.92	3.95	4.94	3.07	4.41	3.92	4.51	56.98	30.51	/	/	/	/
Zm00001eb022990	0.06	0.04	0.1	0.02	0	0.03	0.02	0.06	1.69	0	0	0	0	0	0	0	0	0.03	0	0	/	/	/	/
Zm00001eb023010	7.51	9.9	5.85	3.45	6.34	2.94	3.64	2.15	1.06	0	9.54	8.72	5.74	3.03	6.08	4.22	3.18	5.18	2.08	0.08	/	/	/	/
Zm00001eb023020	45.4	45.67	39.38	55.35	37.82	39.02	27.7	52.09	45.32	2.4	69.33	87.96	77.1	97.58	81.74	53.25	37.86	50.59	170.91	3.11	/	/	/	/
Zm00001eb023080	31.62	32.64	28.63	25.84	21.44	20.35	17.57	20.62	10.92	1.95	90.22	94.54	77.69	73.28	59.67	42.58	30	63.01	31.1	0.54	1272.88	1238.34	156.79	150.388
Zm00001eb023090	1.41	1.16	1.1	0.95	1.17	0.84	0.82	1.15	0.25	0	0.1	0.11	0.1	0	0.03	0	0.08	0.04	0	0	/	/	/	/
Zm00001eb023100	6.94	8.12	5.94	8.74	8.63	7.31	4.97	6.15	59.72	24.37	4.34	7.3	13.09	8.61	11.98	8.26	5.88	10.77	29.96	9.3	0	4.6456	3.54056	0
Zm00001eb023110	1.36	2.73	3.92	3.81	4.42	5.81	7.94	6.17	5	0.16	7.89	5.43	7.97	10.6	10.92	9.29	16.15	23.29	6.17	0.31	0	11.8134	0	0
Zm00001eb023120	4.05	3.82	3.19	3.57	4.8	3.14	3.01	5.92	1.72	0	11.49	7.88	5.95	2.59	6.11	4.76	4.44	6.16	3	0	/	/	/	/
Zm00001eb023130	5.88	11.48	4.03	5.32	3.89	3.52	2.62	3.28	0.55	0	5.59	4.7	2.3	5.56	1.31	1.73	1.12	1.37	0.64	0	/	/	/	/
Zm00001eb023140	11.55	12.95	9.45	12.36	15.06	10.44	9.27	7.04	53.86	50	9.21	10.1	5.81	10.16	9.01	6.61	4.94	3.16	10	7.42	/	/	/	/
Zm00001eb023150	0.13	0.58	0.39	0.46	1.37	1.51	1.84	0.6	1.67	0.98	0	0	0	0	0	0	0	0	0	0	/	/	/	/
Zm00001eb023160	12.36	12.44	9.21	8.59	5.83	7.2	6.34	13.18	7.95	0.39	23.02	15.29	14.06	5.5	8.08	9.86	7.37	9.61	11.17	0.55	/	/	/	/
Zm00001eb023170	2.09	4.14	5.64	6.96	6.37	4.52	3.68	2.86	1.16	0	5.38	8.84	7.77	14.66	15.45	11.72	7.38	7.61	5.79	0	/	/	/	/
Zm00001eb023200	4.2	6.41	7.42	5.95	9.9	8.75	5.3	10.38	5.26	0.19	0.19	0	0	0.08	0	0	0	0	0	0	/	/	/	/
Zm00001eb023210	0.53	0.59	0.56	1.01	1.33	0.53	0.59	1.58	5.42	0	0.7	0.59	0.82	0	0.54	0.92	0.83	1.25	4.41	0	/	/	/	/
Zm00001eb023240	39.22	31.35	31.79	24.01	20.45	13.84	10.47	24.01	15.64	1.47	13.96	16.98	10.51	10.84	10.68	5.57	6.88	14.22	19.79	0	/	/	/	/
Zm00001eb023250	28.14	25.91	18.15	15.96	14.49	8.93	8.19	5.81	0.41	0	15.92	11.17	9.65	3.39	4.75	4.12	3.49	0.67	0.07	0	/	/	/	/
Zm00001eb023260	8.74	8.08	4.94	4.67	3.78	2.01	2.32	2.54	0.03	0	0	0	0	0	0	0	0	0	0	0	/	/	/	/
Zm00001eb023270	31.38	26.54	30.48	20.43	22.51	15.77	15.08	12.71	3.74	0.07	96.01	61.53	56.83	42.96	26.52	21.29	18.6	12.75	6.37	0.16	302.34	105.302	0	0
Zm00001eb023290	24.64	17.47	17.3	22.59	13.51	9.92	8.14	35.18	6.98	0.06	28.06	21.91	21.65	8.95	23.25	15.45	10.05	13.65	7.77	0	/	/	/	/
Zm00001eb023300	0.31	0.66	1.54	0.91	2.4	2	2.12	0.35	0.69	0.93	0	0.1	0.13	0.21	0.54	0.15	0.43	0.11	0.13	0	/	/	/	/
Zm00001eb023310	1.36	4.65	5.56	2.89	4.03	3.91	3.93	1.78	1.8	0.97	0	0	0	0	0	0.22	0.64	0	0	0	/	/	/	/
Zm00001eb023330	7.73	12.51	18.87	15.22	16.49	6.01	6.26	8.97	6.05	0	5.14	6.43	12.66	10.73	7.08	4.97	5.22	1.49	3.39	0	0	0	0	0
Zm00001eb023340	5.17	8.11	10.7	9.54	8.46	4.28	4.92	5.78	3.66	0	0	0	0.5	0	0	0	0	0	0	0	/	/	/	/
Zm00001eb023370	4.09	2.4	0.32	0.03	0	0	0	0.04	0	0	1.2	0.39	0.18	0.1	0.06	0.13	0.39	0.56	0.3	3.51	/	/	/	/
Zm00001eb023380	4.97	3.88	0.98	0	0	0	0	0	0	0.05	0	0.1	0	0	0	0	0	0	0.14	0.37	/	/	/	/
Zm00001eb023390	1.79	0.53	0.09	0	0	0	0	0	0	0	0	0	0	0	0	0	0	0	0	0	/	/	/	/
Zm00001eb023400	0	0	0.03	0	0	0	0.03	1.17	0.22	0	0	0.11	0	0.29	0	0	0	0.19	0.15	0.13	/	/	/	/
Zm00001eb023430	0	0	0	0	0	0	0	122.43	27.19	1.2	0	0	0	0	0.15	0	0	572.06	342.29	2.63	0	0	0	25.4025
Zm00001eb023450	2.19	5.4	9.12	6.85	8.73	7.35	8.45	6.92	8.07	0.7	9.92	11.35	15.18	17.23	10.18	10.59	9.48	10.67	9.18	1.29	86.6104	105.421	39.4731	31.0093
Zm00001eb023460	0.66	0.03	0.14	0.14	0.79	0.43	0.87	38.01	0.11	0	0	0.19	0.26	0.07	1.81	1.1	1.83	316.68	162.23	625.86	/	/	/	/
Zm00001eb023490	0.11	0.56	3.6	5.75	9.76	9.36	23.25	0.29	0.09	0	0.12	0.33	2.3	7.58	7.02	9.41	19.58	1.03	0.46	0	/	/	/	/
Zm00001eb023500	3.16	2.9	4.36	3.05	3.55	3.27	4.19	3.3	1.87	0.45	5.85	4.99	5.32	5.56	3.28	5.02	6.14	4.78	3.18	1.08	0	10.3308	0	0
Zm00001eb023510	3.55	2.86	3.4	4.88	4.62	4.46	5.92	6.11	1.51	0.65	4.38	5.61	3.1	2.41	4.47	3.78	4.48	2.94	0.59	0.07	/	/	/	/
Zm00001eb023520	3.75	4.75	3.28	2.66	1.92	2.85	1.34	6.63	3.25	0	3.91	4.38	4.57	6.79	2.12	2.83	0.71	8.21	8.02	0	/	/	/	/
Zm00001eb023540	1.87	1.96	1.42	1.92	1.81	0.98	0.6	4.2	1.7	0.33	0.12	0.31	0.67	0.22	0.28	0.27	0.17	0	0.24	0.21	/	/	/	/
Zm00001eb023560	1.68	3.83	3.55	4.41	6.33	4.45	3.83	3.19	0.79	0	1.01	0.06	0.5	0	0.17	0.19	0.09	0.36	0	0	/	/	/	/
Zm00001eb023570	0.54	0.52	0.35	0.25	0.05	0.07	0.02	0	0	0	1.84	1.01	0.17	0.63	0.18	0.1	0	0	0	0	/	/	/	/
Zm00001eb023590	6.48	6.77	4.69	4.65	5	3.67	3.06	2.88	1.03	0	4.7	3.75	1.73	2.52	2.14	2.06	1.07	0.57	0.18	0	3.87923	0	0	0
Zm00001eb023600	1.78	2.55	4.92	6.95	8.63	4.3	5.17	0	0.01	0	5.61	5.33	10.06	12.18	10.6	12.28	13.5	0.08	0.03	0.06	/	/	/	/
Zm00001eb023620	5.14	3.54	2.82	7.51	8.92	9.28	6.42	1.79	17.24	0.26	3.08	1.46	0.8	0.39	2.45	4.01	2.07	2.36	100.04	0.93	/	/	/	/
Zm00001eb023650	6.09	3.25	1.89	0.8	0.82	0.57	0.7	2.95	0.43	0	2.53	1.92	1.35	0.06	0.52	0.61	0.21	1.29	0.23	0	/	/	/	/
Zm00001eb023660	14.15	14.43	21.21	51.46	21.69	12.22	15.85	12.93	24.43	2.06	17.16	15.62	16.17	15.74	9.76	9.85	10.22	8.66	12.41	1.24	/	/	/	/
Zm00001eb023680	15.85	1.07	0.52	0.68	0.12	0.4	0.27	2.54	1.57	0	4.01	0.94	2.2	0.2	0.25	0.18	0.44	2.58	1.88	0	/	/	/	/
Zm00001eb023690	4.04	5.99	6.11	3.56	6.2	5.01	6.47	6.63	0.84	0	9.63	8.52	9.54	3.64	7.99	8.78	8.55	6.21	1.9	0	/	/	/	/
Zm00001eb023700	0.19	0.7	1.24	2.04	2.71	2.81	4.03	5.03	0.87	0	0.06	0.51	0.7	0.2	1.25	0.58	1.54	0.33	0.32	0	/	/	/	/
Zm00001eb023710	8.08	12.6	10.63	9.87	8.57	8.08	6.5	0.49	0.15	0.05	10.33	9.89	9.46	7.34	6.82	4.9	4.02	1.44	0.09	0.19	/	/	/	/
Zm00001eb023720	0.93	1.42	1.26	1.29	1.62	0.92	1.19	0.07	0	0	0	0	0	0	0	0	0	0	0	0	/	/	/	/
Zm00001eb023730	0.43	2.79	7.87	4.09	2.1	1.79	1.36	0.63	25.27	1.3	0.24	2.13	13.53	12.42	3.76	1.93	2.13	0.1	0	0	/	/	/	/
Zm00001eb023740	1.08	0.61	0.94	0.42	0.14	0.82	0.81	5.96	3.3	0	1.55	0.76	1.16	0.06	0.08	1.06	0.29	1.16	1.62	0	/	/	/	/
Zm00001eb023780	19.47	30.67	37.08	38.48	40.61	40	31.23	158.66	30.16	0.27	1.55	4	4.35	1.34	6.69	5.85	6.66	5.7	0.92	0.06	/	/	/	/
Zm00001eb023790	0	0	0.08	0	0	0	0	0	1.09	0	0	0	0	0	0	0	0	0	0	0	/	/	/	/
Zm00001eb023810	16.19	21.58	25.51	49.87	37.26	55.72	48.43	52.22	22.69	0.29	16.79	25.21	37.29	77.25	55.55	75.96	73.4	41.49	21.83	0.41	521.584	509.594	45.1089	34.875
Zm00001eb023820	882.38	698.37	615.08	402.76	236.85	211.3	126.82	314.2	123.72	29.08	1449.65	1160.51	818.88	486.65	522.91	322.57	210.57	428.38	356.55	8.28	/	/	/	/
Zm00001eb023830	13.27	18.23	12.89	14.31	9.85	14.07	17.82	21.31	67.3	14.66	2.56	2.62	4.12	6.83	3.23	6.56	10.18	17.33	7.32	0.7	/	/	/	/
Zm00001eb023840	0.18	5.57	8.19	1.76	0.85	0.44	0.56	2.65	2.29	0	0	5.08	21.55	7.36	1.07	0.98	1.61	1.56	1.66	0.08	/	/	/	/
Zm00001eb023860	32.62	27.82	24.64	22.37	30.1	26.42	22.28	26.37	17.47	0.73	36.73	36.24	19.67	19.65	28.88	21.55	15.82	23.36	11.05	0.39	1430.67	956.786	9.70274	48.3674
Zm00001eb023870	33.78	42.39	36.11	27.09	26.95	23.25	18.34	22.86	10.35	1.62	17.58	18.68	16.18	12.35	9.09	12.4	9.2	8.16	5.84	0.44	179.914	112.515	0	0
Zm00001eb023880	13.54	14.41	13.86	17.48	15.39	19.97	17.83	56.43	12.66	0.32	13.99	11.67	11.9	10.12	12.76	14.09	15.04	21.34	11.92	0.05	8.23878	0	0	0
Zm00001eb023890	26.46	19.55	21.81	26.76	20	19.38	15.16	38.65	55.19	281.28	18.65	20.75	13.03	12.58	13.85	19.75	12.6	21.77	16.4	5.15	/	/	/	/
Zm00001eb023910	28.23	19.52	22.09	18.89	19.17	16.11	12.87	22.97	15.68	2.89	47.87	57.64	38.88	35.4	21.87	22.41	22.18	23.47	23.67	10.39	/	/	/	/
Zm00001eb023920	11.87	13.34	19.25	15.23	16.67	10.16	10.17	12.43	24.12	3.71	3.05	3.49	5.32	4.63	3.82	2.59	2.97	3.85	12.58	8.02	/	/	/	/
Zm00001eb023930	6.78	4.19	4.84	4.6	3.4	2.5	1.85	9.08	2.42	0	7.73	7.72	8.35	11.02	3.91	2.47	1.65	5.47	2.26	0.7	0	18.167	0	0
Zm00001eb023940	0	0.03	0	0	0	0.31	1.35	0.44	0	0	0	0.04	0	0	0	0.65	1.31	0.67	0	0	/	/	/	/
Zm00001eb023950	89.95	33.85	20.18	29.9	50.41	68.78	72.73	77.63	66.79	0	109.12	37.96	37.79	14.32	55.61	76.71	117.95	97.65	188.02	3.85	/	/	/	/
Zm00001eb023970	37.87	43.2	35.95	70.89	77.24	96.9	102.04	55.3	40.86	27.55	23.5	19.97	25.39	28.11	47.56	87.75	86.74	32.23	47.07	69.89	/	/	/	/
Zm00001eb023980	3.05	1.92	2.83	1.49	1.44	1.1	0.91	2.36	0.91	0	0.59	0.42	0.41	0.08	0.07	0.04	0.07	0.12	0.03	0	/	/	/	/
Zm00001eb024000	0.06	0.3	1.8	1.37	11.19	8.28	9.39	0.07	0.19	0	0	0	0	0	0.12	0	0	0	0	0	/	/	/	/
Zm00001eb024020	8.61	2.77	1.44	2.3	1.83	0.66	0.75	0.24	0.34	0	1.46	1.42	0.57	0.12	0.64	0.35	0.23	0.71	0.1	0	/	/	/	/
Zm00001eb024030	12.48	8.79	7.52	4.77	8.32	8.66	9.65	0.92	0.41	0.16	19.86	19.48	13.94	10.79	14.01	10.55	10.53	4.57	5.23	0	/	/	/	/
Zm00001eb024070	0.46	1.11	1.77	1.45	1.39	0.92	0.79	0.63	0.26	0	2.72	2.86	2.96	1.33	1.79	2.17	1.09	2.44	0.78	0	/	/	/	/
Zm00001eb024120	2.09	3.82	3	3.12	3.6	6.09	2.45	8.15	2.07	0	0.33	0.19	1.25	0.26	0.81	2.67	1.08	0.73	1.39	0	/	/	/	/
Zm00001eb024130	9.84	7.09	5.8	4.92	4.75	4.59	3.61	9.15	2.07	0.15	31.67	21.03	18.09	18.11	15.74	14.66	13.8	10.04	4.56	0.25	360.786	217.919	0	0
Zm00001eb024150	0.02	0	0	0.57	0.45	5.42	3.57	0.36	0.15	0.11	0	0	0	0	0.38	1.4	1.45	0.07	0.04	0	/	/	/	/
Zm00001eb024180	14.92	7.05	3.41	2	1.57	0.59	0.49	4.17	0.65	0	11.3	5.49	7.73	1.52	1.13	0.83	1.14	1.1	1.85	0	0	0	0	0
Zm00001eb024190	14.47	19.42	16.64	25.78	26.96	30.59	30.33	39.77	17.51	2.15	11.84	15.53	13.68	22.56	27.46	27.85	27.45	25.29	16.18	0.14	0	10.1927	0	0
Zm00001eb024200	76.92	78.23	95.04	87.95	67.55	56.55	45.19	44.66	21.72	0.63	408.04	371.88	317.71	448.44	299.55	175.68	117.16	230.74	165.36	2.93	4601.61	4405.27	591.292	568.047
Zm00001eb024210	4.65	4.11	7.14	11.37	11.32	8.7	6.07	3.68	1.17	0	4.85	7.58	14.15	32.29	23.13	18.61	9.55	7.05	3.24	0	/	/	/	/
Zm00001eb024220	0	0	0.03	1.12	0.1	0	0	0.2	0.11	1.35	0	0	0	0	0	0	0	0	0	0	/	/	/	/
Zm00001eb024230	22.28	22.32	30.17	38.72	34.92	39.59	33.92	41.67	41.37	121.43	42.77	56.46	61.85	91.31	85.54	104.82	87.13	99.43	125.13	376.73	/	/	/	/
Zm00001eb024240	2.22	2.57	3.06	2.1	2.04	2.22	1.86	1.42	0.49	0	1.89	2.85	2.22	2.51	1.51	1.32	1.51	1.1	0.26	0	/	/	/	/
Zm00001eb024250	1.23	2.11	3.68	1.66	3.05	1.26	1.75	0.58	1.36	0	0.08	0.06	0	0	0	0	0	0	0	0	/	/	/	/
Zm00001eb024260	68.88	41.63	37.89	36.76	20.77	22.23	16.44	37.49	14.14	2.49	14.94	24.31	21.18	13.35	12.69	8.37	8.94	9.14	5.14	0.83	/	/	/	/
Zm00001eb024270	35.23	30.35	32.12	29.96	17.46	19.93	13.01	27.44	22.45	1.74	27.1	42.24	39.45	43.36	23.31	18.34	14.32	22.48	27.8	0.96	/	/	/	/
Zm00001eb024280	40.05	36.38	36.2	31.5	43.53	44.52	55.98	54.79	168.41	226.94	65.56	57.73	50.02	38.44	50.74	54.34	50.79	149.33	20.34	35.4	815.532	1010.75	63.9709	130.261
Zm00001eb024290	12.17	9.99	11.92	10.86	9.31	4.94	4.62	6.58	0.67	0	7.19	4.98	5.89	3.93	3.93	1.5	2.05	1.27	0.2	0	/	/	/	/
Zm00001eb024300	0.89	2.35	0.7	0.71	0.08	1.89	1.1	3.07	3.17	0	0.52	0.62	0.06	0.55	0.41	0.52	0.56	1.28	3.29	0.87	/	/	/	/
Zm00001eb024310	0	0	0	0.25	0.27	5.94	8.87	29.99	24.32	1.4	0	0	0	0	0.52	9.54	4.61	42.95	46.67	0.07	/	/	/	/
Zm00001eb024320	1.59	0.36	0.77	0.46	3.31	2.37	4.1	0	0.74	0.04	6.72	8.68	8.37	7.22	8.19	4.87	3.29	6.95	6.32	1.17	/	/	/	/
Zm00001eb024330	176.13	155.8	55.55	53.16	29.58	42.59	21.37	31.05	25.42	7.65	126.66	137.71	66.18	31.19	34.51	33.62	20.26	14.95	19.53	11.2	104.216	57.1021	0	0
Zm00001eb024360	10.92	10.26	7.86	12	10.21	14.71	23.14	22.42	35.21	23.45	20.31	21.43	18.34	18.45	18.97	26.7	49.81	36.97	45.6	75.37	594.762	620.335	429.433	625.414
Zm00001eb024380	2.74	7.83	4.81	7.09	2.53	3.85	2.42	17.47	6.94	0	0.86	3.68	1	4.82	1.82	1.05	2.53	3.11	4.12	0	/	/	/	/
Zm00001eb024390	0.48	2.18	1.88	1.93	0.9	1.38	1.15	3.86	0.44	0	0	0	0	0	0.08	0	0	0	0	0	/	/	/	/
Zm00001eb024400	0	0	0	0	0	0	0	0.04	178.68	1.23	0	0	0	0	0.09	0	0	1.53	991.8	1.92	0	0	31.3218	116.51
Zm00001eb024430	0.1	0.2	0.27	0.23	0.16	0.03	0.02	1.12	1.23	0.09	0.38	0.5	0.76	0.08	0.1	0	0.14	2.22	5.79	0.03	/	/	/	/
Zm00001eb024440	2.21	1.14	0.37	0.19	0.5	2.01	0.61	7.35	5.61	0	0.68	0.49	0.51	0	0.43	0.19	0.09	4.34	4.51	0	/	/	/	/
Zm00001eb024450	2.01	3.56	2.47	3.21	2.49	2.7	3.42	7.92	2.5	0	22.65	31.45	12.13	4.53	7.74	6.53	8.88	30.4	9.47	0.2	0	29.9095	0	0
Zm00001eb024460	29.11	30.21	33.69	26.15	18.99	15.59	15.7	38.6	19.22	2.73	62.74	61.61	85.39	73.4	53.49	31.2	30.98	62.08	46.86	0.89	286.665	512.947	120.745	201.243
Zm00001eb024490	17.72	21.24	15.91	13.05	11.22	9.05	12.96	13.56	4.28	0.06	33.52	23.43	30.99	19	15.67	12.63	16.46	7.13	4.56	0.17	/	/	/	/
Zm00001eb024550	4.69	7.93	10.25	12.69	10.63	7.89	8.9	9.9	4.34	0.28	14.21	17.18	16.48	13.72	17.7	16.61	16.07	20.25	8.68	1.11	/	/	/	/
Zm00001eb024560	10.16	12.34	15.22	13.78	18.64	13.93	16.98	12.41	6.85	0.68	25.18	15.08	18.06	14.29	12.26	12.15	12.57	10.68	7.46	1.45	69.7265	54.1119	0	0
Zm00001eb024570	2.66	1.5	2.44	4.65	8.61	21.84	18.87	9.58	1.76	0	3.04	5.41	4.43	9.72	14.71	24.74	16.73	1.29	0.62	0	13.4919	0	0	0
Zm00001eb024580	0.35	7.06	12.67	5.62	9.48	13.75	6.4	0.89	2.19	0	0	0.11	0	0.36	0	0	0.17	0.13	0	0	/	/	/	/
Zm00001eb024600	4.33	4.35	6.01	4.03	4.78	3.8	3.92	3.15	1.47	0	11.91	8.56	8.27	4.07	4.21	4.24	3.33	3.23	3.45	0.1	1.95974	0	0	0
Zm00001eb024620	3.09	2.11	1.68	1.8	2.13	3.07	2.48	2.93	0.9	0	4.4	1.96	4.12	0.72	2.11	1.95	1.44	1.2	0.58	0	/	/	/	/
Zm00001eb024640	0	0.71	0.44	0.63	1.8	1.56	2.23	0	0.21	0	0.77	0	0	0	0	0	0.84	1.09	0.51	0	/	/	/	/
Zm00001eb024670	0.24	0.29	0.3	0.93	17.76	36.46	30.67	0.17	0	0	0.07	0.15	0.07	2.23	20.82	38.1	25.93	0.06	0	0	/	/	/	/
Zm00001eb024680	37.02	18.34	4.26	1.62	1.46	1.32	0.63	1.35	0.19	0	146.27	30.29	8.96	2.31	1.05	0.95	0.78	0.65	0.25	0	8.27128	0	0	0
Zm00001eb024700	14.38	15.85	15.32	21.58	18.86	18.2	14.23	22.27	8.27	1.33	29.33	25.44	27.54	33.44	27.32	24.19	21.71	25.14	16.71	0.18	97.1643	225.801	0	0
Zm00001eb024710	6.38	2.77	2.63	6.1	4.5	2.5	0.99	0	0	0	0.15	0.43	1.2	0	0.46	0	0	0.13	0	0	/	/	/	/
Zm00001eb024740	106.54	110.93	102.09	83.86	58.06	58.12	39.18	44.76	50.04	14.59	21.68	42.54	40.46	55.3	34.83	25.78	13.3	25.91	8.54	1.36	/	/	/	/
Zm00001eb024750	64.21	91.41	88.68	112.86	83.4	79.51	69.4	84.13	119.98	8.46	111.97	147.24	141.92	156.17	134.78	102.43	87.92	76.45	239.64	14.54	605.431	1264.88	0	0
Zm00001eb024800	18.62	36.8	61.05	257.67	269.1	300.59	180.54	10.43	9.07	0.13	50.02	117.47	322.45	1243.38	1221.59	832.9	327.65	41.83	41.14	1.23	/	/	/	/
Zm00001eb024820	0.5	2.42	2.77	2	3.13	3.29	2.21	4.22	10.24	1.03	2.06	1.54	1.18	0.44	2.27	4.09	3.53	2.09	33.58	4.57	/	/	/	/
Zm00001eb024850	17.99	15.69	17.61	16.55	16.39	16.23	13.47	16.53	8.09	0.28	42.03	48.54	36.41	54.25	36.37	36.93	27.88	40.26	24.05	0.87	/	/	/	/
Zm00001eb024870	39.34	86.15	61.95	56.59	30.36	85.12	541.73	57.44	8.16	0	24.33	40.6	87.59	16.58	19.75	127.16	858.82	30.59	7.02	0.05	/	/	/	/
Zm00001eb024890	10.48	12.3	14.12	12.54	10.42	11.5	8.85	15.61	6.06	0	37.04	35.74	35.65	46.67	42.27	32.43	32.89	40.12	26.15	0.38	/	/	/	/
Zm00001eb024900	17.25	17.85	20.6	14.93	16.7	10.84	10.38	11.54	5.04	0.56	86.44	65.22	50.92	35.1	36.89	26.31	26.82	21.74	15.66	0.63	383.016	182.226	0	0
Zm00001eb024920	4.46	4.37	3.53	4.46	4.42	3.15	3.62	4.88	1.99	0	4.19	3.41	3	4.9	3.17	3.73	4.17	3.42	2.72	0	/	/	/	/
Zm00001eb024930	16.15	26.01	21.12	11.21	12.04	20.24	16.93	1.5	0.06	0	35.07	29.31	19.84	8.62	25.01	58.95	19.78	33.15	0.89	0.19	0	39.5786	0	0
Zm00001eb024940	8.84	2.59	16.15	7.85	2.15	12.08	16.98	6.73	17.27	3.53	0	0	0	0	0	0	0	0	0	0	/	/	/	/
Zm00001eb024950	0.28	2.35	4.4	1.94	13.14	8.19	5.35	0.5	0.72	0	0	0	0	0	0	0	0	0	0	0	/	/	/	/
Zm00001eb024960	0.07	0.11	0	0.02	0.02	0.16	0.17	12.71	3.65	0	0	0	0	0	0	0.26	0.06	2.96	3.99	0	/	/	/	/
Zm00001eb025020	3.43	7.83	10.4	9.2	8.86	9.13	12.37	8.19	17.61	8.34	11.03	12.18	16.48	22.48	8.82	9.2	10.77	15.16	17.28	6.75	/	/	/	/
Zm00001eb025030	15.13	16.87	15.37	18.53	17.25	20.33	17.44	28.13	11.33	0.91	22.85	22.01	23.16	15.72	20.61	27.76	27.8	20.1	13.75	0.23	0	13.4942	0	0
Zm00001eb025040	36.87	52.26	70.09	43.49	42.05	45.63	51.66	46.2	23.48	9.26	40.48	45.9	62.63	37.76	33.53	35.94	37.1	33.01	13.67	17.47	/	/	/	/
Zm00001eb025050	26.24	15.65	12.38	14.38	8.28	6.41	4.67	8.1	3.11	0	6.64	8.33	4.6	0.82	2.33	1.71	1.65	3.35	2.42	0	/	/	/	/
Zm00001eb025060	0	0	0	0	0	0	0	0	4.79	0.22	0	0	0	0	0	0	0	0	0	0	/	/	/	/
Zm00001eb025070	15.76	22.06	60.46	47.94	22.32	18.41	14.98	10.05	3.16	0.02	9.42	12.7	28.2	35.17	8	8.07	7.95	5.57	1.96	0.06	0	0	54.9082	443.578
Zm00001eb025080	17.91	14.04	16.91	20.25	18.85	13.93	10.24	9.06	2.95	0	5.56	5.33	7.16	9.01	13.75	7.43	4.78	4.13	2.98	0	/	/	/	/
Zm00001eb025110	1.46	1.33	1.93	1.33	1.5	0.85	0.84	1.1	0.35	0.04	1.17	1.29	0.6	0.18	0.32	0.21	0.24	0.21	0.03	0.03	/	/	/	/
Zm00001eb025130	40.05	38.1	40.34	32.7	27.31	23.81	20.44	19.1	11.69	0.59	127.14	138.24	134.95	112.97	82.46	62.79	56.68	57.78	29.14	0.68	844.287	885.728	28.9033	117.285
Zm00001eb025140	0.02	0.1	1.06	0.38	0.2	0.03	0.18	1.49	0.47	0	0	0.1	1.2	0	0.15	0	0.12	3.48	1.54	0	/	/	/	/
Zm00001eb025150	9.89	14.2	13.97	11.35	10.13	8.75	11.07	11.49	10.23	1.22	9.47	15.74	21.47	7.83	14.15	12.11	13.22	14.76	25.78	4.74	12.9269	0	0	0
Zm00001eb025160	0.17	0.75	1.89	5.57	3.54	8.03	8.57	9.19	0.6	0.04	0.18	1.25	2.28	3.82	6.35	25.19	21.76	23.77	3.57	0	/	/	/	/
Zm00001eb025170	63.33	76.34	51.15	59.53	48.66	73.52	63.6	185.32	108.07	9.59	107.5	119.42	103.98	135.26	164.09	148.74	143.81	270.57	409.64	23.59	0	13.9483	0	0
Zm00001eb025180	4.25	5.42	4.13	2.8	1.43	1	1.62	10.89	0.67	0	11.35	11.27	8	6.26	1.86	1.2	1.12	47.74	1.82	0	0	0	15.2193	5.72459
Zm00001eb025190	34.2	101.8	83.18	32.21	17.98	28.53	16.15	16.52	2.58	0	47.52	108.92	148.07	94.83	41.7	52.48	44.96	50.74	16.31	0.26	12.0864	17.271	0	0
Zm00001eb025210	27	51.02	73.49	45.41	52.03	54.14	44.04	45.51	49.01	10.7	28.69	44.09	37.21	13.63	42.41	35.25	27.17	38.91	80.95	12.43	/	/	/	/
Zm00001eb025230	0	0.15	0.34	0	0.22	0.21	0.2	0	0	0	6.46	2.37	0.57	0.11	1.46	2.9	0.47	5.37	0.14	0	/	/	/	/
Zm00001eb025240	2.51	2.58	3.99	2.14	2.35	1.45	1.34	1.28	3	1.88	3.82	2.2	3.08	1.58	1.13	1.15	0.28	0.82	0.98	0.06	/	/	/	/
Zm00001eb025280	2.79	5.77	8.79	4.88	12.63	9.8	14.3	5.39	7.94	0.79	2.09	4.99	3.11	1.1	5.67	5.46	1.13	3.55	1.39	1.23	/	/	/	/
Zm00001eb025290	138.26	108.27	93.16	102.62	64.59	48.59	34.92	97.34	119.26	46.29	46.21	55.58	48.08	27.5	32.45	22.55	17.06	39.53	52.56	1.73	/	/	/	/
Zm00001eb025300	22.71	31.61	33.85	32.41	22.5	48.29	58.7	34.78	17.43	2.66	36.09	37.68	56.46	54.46	44.59	108.53	143.59	32.99	37.3	9.29	/	/	/	/
Zm00001eb025310	94.86	84.32	79.51	76.65	56.89	52.68	40.51	38.16	11.11	0.02	94.82	122.34	117.61	102	96.88	82.69	58.2	44.39	13.95	0	216.256	115.159	0	0
Zm00001eb025340	8.45	8.28	9.14	8.22	8.95	7.92	8.61	6.27	12.97	4.52	22.98	19.32	17.83	16.84	21.79	19.65	17.9	16.32	23.92	13.02	/	/	/	/
Zm00001eb025350	49.18	42.08	32.16	41.61	33.73	38.07	29.4	30.35	6.69	0.11	14.41	16.03	15.3	15.88	14.57	18.8	15.49	18.29	3.98	0.22	/	/	/	/
Zm00001eb025360	12.79	11.96	10.68	9.16	7.74	9.97	6.72	9.82	2.57	0.34	0.97	3.18	1.93	0.69	1.87	2.3	0.82	2.12	2.16	0	/	/	/	/
Zm00001eb025370	0.36	1.32	1.15	1.67	1.71	4.33	3.83	0.4	0.13	0.04	0	0	0	0	0	0	0	0	0	0	/	/	/	/
Zm00001eb025380	0	0	0	0	0	0	0	0	0	0	11.71	7.4	10.02	3.13	6.97	7.93	6.79	8.58	7.77	0.21	/	/	/	/
Zm00001eb025390	44.4	32.84	34.98	39.39	30.72	29.07	23.09	35.53	29.59	16.36	157.28	136.49	110.85	123.83	74.21	66.18	56.89	89.2	68.7	94.16	/	/	/	/
Zm00001eb025400	10.81	6.84	1.74	1.77	2.02	3.9	3.62	8.26	6.39	0	5.06	4.05	0.88	2.09	0.94	3.12	3.34	11.11	8.65	0.1	0	0	0	4.8611
Zm00001eb025410	35.39	34.27	33.9	26.19	15.54	10.49	8.89	28.63	25.53	1.62	31.13	40.82	47.81	11.96	14.56	12.07	13.87	19.65	14.67	1.66	/	/	/	/
Zm00001eb025420	2.3	4.29	9.99	3.87	6.09	2.95	3.9	1.8	5.38	0.22	9.22	15.71	14.61	3.89	5.7	5.2	3.89	5.74	3.58	1.17	0	0	0	0
Zm00001eb025460	8.38	16.11	9.29	12.88	17.17	21.42	29.92	44.41	15.5	0	7.86	9.26	7.07	5.91	12.9	18.94	28.29	22.31	15.09	0.14	/	/	/	/
Zm00001eb025470	28.89	21.77	21.02	12.45	14.51	9.48	7.2	9.28	3.22	0	36.95	32.72	29.29	16.88	9.82	9.52	5.58	5.6	1.91	0.08	118.472	50.6683	0	0
Zm00001eb025490	14.51	65.8	122.45	149.34	179.29	127.2	128.02	1.37	0.15	0	82.79	200.11	315.08	207.65	370.78	279.11	294.56	0.56	0.45	0.13	454.842	1666.61	0	0
Zm00001eb025500	28.24	40.56	54.83	57.39	65.95	68.8	62.93	26.08	30.44	6.06	35.26	62.17	54.39	56.36	81.37	92.89	82.55	66.1	91.67	12.82	0	0	0	42.5627
Zm00001eb025510	24.62	34.72	42.58	32.99	27.95	25.36	21.5	20.39	6.87	0	15.33	12.21	11.3	7.63	9.38	8.1	5.76	5.1	4.16	0.06	797.252	411.819	0	17.0791
Zm00001eb025540	0	0.02	0.04	0	0.01	0.05	0	0.98	1.11	0	0.22	0.05	0.12	0.04	0	0.05	0.03	0.21	1.79	0	/	/	/	/
Zm00001eb025550	0	0	0	0	0.06	0.42	1.56	1.15	0.89	0	0	0	0	1.9	0.45	1.3	3.82	50.8	3.48	0.78	/	/	/	/
Zm00001eb025560	14.21	17.91	23.34	22.25	18.45	15.99	12.87	17.66	6.98	0.22	37.61	41.82	51.83	58.41	46	39.8	36.59	54.8	25.74	0.4	5.36074	10.2319	0	6.25559
Zm00001eb025570	0.09	0.02	0.06	0.13	0.04	0.17	0.09	0.64	0.02	0	0	0	0	0.07	0	0.1	0	2.09	0.09	0	/	/	/	/
Zm00001eb025620	3.32	3.92	5.71	5.18	6.46	3.6	4.96	2.79	1.46	0	7.77	8.91	8.57	3.83	6.56	6.25	5.52	3.1	1.77	0.05	/	/	/	/
Zm00001eb025630	0.79	1.44	2.1	1.33	0.89	1.22	0.88	1.99	0.44	0.09	0	0	0	0	0.05	0	0.03	0.02	0	0	/	/	/	/
Zm00001eb025640	10.13	8.31	10.81	13.59	12	12.84	10.59	10.3	8.61	2.42	30.18	27.83	27.06	29.6	39.1	26.81	23.92	27.35	15.51	0.69	0	6.51819	0	0
Zm00001eb025650	0	0.02	0.09	13.42	50.99	45.35	70.05	33.42	19.42	0	0.08	0	0	25.07	47.43	88.64	103.28	53.73	43.51	0.27	/	/	/	/
Zm00001eb025670	26.83	14.67	17.88	21.33	18.67	21.71	19.56	16.71	7.01	1.27	34.01	20.42	17.47	14.05	24.32	21.6	21.08	22.52	13.35	1.8	14.9725	5.60181	0	0
Zm00001eb025700	3.84	3.55	3.63	3.9	3.46	3.18	2.53	1.62	0.65	0	5.17	4.67	2.98	1.14	2.38	2.25	1.97	0.84	0.54	0	/	/	/	/
Zm00001eb025720	0	0	0	0.02	0.06	0.12	2.5	0	0	0	0	0	0	0	0.09	0.33	2.7	0.68	0.12	0	/	/	/	/
Zm00001eb025740	0	0	0	0	0	0	0	0	0	0	0.57	0	0.04	1.97	0	0.15	0.05	0	0	0	/	/	/	/
Zm00001eb025760	10.53	11.94	18.2	14.79	21.15	18.9	19.54	17.84	9.38	0.39	22.14	23.05	28.46	25.54	28.73	27.9	24.85	23.14	26.46	0.89	1.97338	1.58717	0	0
Zm00001eb025770	0.08	0.08	0.06	0.04	0.15	2.13	2.45	0.37	123.85	169.76	0.25	0.18	0.25	0.03	0.07	1.83	0.92	1.39	34.62	216.56	0	0	235.93	131.914
Zm00001eb025780	0	0	0	0	0	0.13	0.16	16.31	17.61	0.7	0.11	0.97	0.5	0.45	0.97	0.32	1.95	63.28	23.33	1.2	0	0	35.9727	41.2967
Zm00001eb025790	0	0	0	0	0	0	0	2.79	0.53	0	0	0	0	0	0	0	0	0.53	0.63	0	/	/	/	/
Zm00001eb025800	24.06	18.86	21.33	18.54	18.97	17.77	15.16	22.3	6.52	0.02	66.47	67.49	73.04	66.52	71.74	57.21	41.8	70.12	34.5	0.63	307.851	290.185	97.7708	67.3509
Zm00001eb025840	21.53	25.97	26.22	13.89	11.89	6.06	4.01	2.43	4.92	2.74	66.27	49.58	62.94	34.26	21.53	9.02	4.33	8.27	15.71	13.4	6.9433	31.0389	1.57141	1.41556
Zm00001eb025870	0.05	0.31	0.01	0	0.03	0.01	0.18	3	0.27	0.01	0.24	0.1	0	0	0	0.08	0.48	5.07	0.34	0	/	/	/	/
Zm00001eb025880	0.03	0.46	0.32	0.17	0.36	1.37	4.64	52.31	15.33	0	0.03	0.07	0.07	0.13	0.21	0.76	2.17	16.66	8.13	0.09	/	/	/	/
Zm00001eb025890	2.66	7.18	10.01	7.64	14.14	10.11	12.11	9.43	0.65	0	8.47	17.5	18.03	17.26	20.79	20.85	24.54	14.1	1.55	0	/	/	/	/
Zm00001eb025900	0.58	1.24	1.45	1.46	1.48	1.31	1.25	0.86	0.15	0	1.3	2.5	2.58	5.12	2.58	2.6	2.55	1.16	0.55	0.09	/	/	/	/
Zm00001eb025930	5.64	8.66	7.42	7.66	5	3.56	2.12	4.63	2.76	0.51	0.52	0.09	0.52	0	0.13	0	0	0	0	0	/	/	/	/
Zm00001eb025950	0	0	0	15.59	1.56	0.71	0.85	0.65	0	0	0	0	0.2	0	0.41	0.23	0	0	0	0	/	/	/	/
Zm00001eb025960	0.06	0	0	5.78	0.89	0.22	1.21	0.28	0.03	0	0	0	0	0	0	0	0	0	0	0	/	/	/	/
Zm00001eb025970	5.46	6.06	5.21	3.73	4.76	5.03	2.55	3.24	2.79	4.44	3.8	1.12	1.33	1.36	0.91	1.09	1.7	0.19	0.52	0	/	/	/	/
Zm00001eb026020	0	0	0	0	0	0	0	1.23	0	0	0	0	0	0	0.19	0	0	0.65	0	0	/	/	/	/
Zm00001eb026030	6.69	6.2	7.93	5.97	8.98	6.55	7.65	5.88	6.01	1.42	12.44	9.24	10.8	9.36	8.24	8.64	8.59	14.97	14.15	2.11	/	/	/	/
Zm00001eb026090	0.06	0.35	0.79	1.05	1.74	2.17	1.97	1.98	2.41	0.42	0.15	0.49	0.38	4.73	1.01	0.98	0.86	1.36	2.62	0.13	/	/	/	/
Zm00001eb026110	14.68	11.66	13.01	5.41	5.92	4.03	4.41	13.05	0.37	0	16.46	13.79	6.67	1.33	4.58	5.46	4.28	6.75	0.08	0.33	/	/	/	/
Zm00001eb026120	16.49	13.91	17.18	17.72	21.84	19	13.94	18.49	11.98	0.48	15.05	10.75	10.07	9.72	10.92	10.03	8.93	13.82	8.91	0.59	/	/	/	/
Zm00001eb026200	29.2	28	39.8	40.34	47.81	33.47	28.26	24.83	10.41	1.07	63.29	63.46	75.42	119.75	91.29	55.81	44.75	46.56	21.11	6.54	183.664	188.845	16.2068	74.022
Zm00001eb026220	2.3	35.16	16.04	6.08	5.51	4.11	9.11	5.3	0.78	0	1.64	24.78	23.68	0.57	3.55	3.1	6.99	5.22	0.1	0.36	/	/	/	/
Zm00001eb026240	0.49	1.12	1.62	1.2	2.62	2.3	1.23	1.16	5.37	5.34	0.04	0	0	0	0	0	0.04	0.16	14.63	18.66	/	/	/	/
Zm00001eb026300	6.99	6.5	6.55	7.1	7.78	5.23	4.57	9.22	1.87	0.72	0.11	0.03	0	0	0	0.05	0.02	0.44	0.07	0	0	27.8066	0	0
Zm00001eb026330	0.11	0.16	0.31	0.65	0.28	0.19	0.13	1.72	0.14	0	0.24	0.07	0.08	0.08	0.24	0.27	0.11	1.2	0.42	0.02	/	/	/	/
Zm00001eb026350	10.92	11.48	19.24	49.44	46.12	46.55	34.01	2.4	5.03	3.52	23	21.21	49.87	176.02	150.15	89.74	64.4	1.94	8.58	0.44	/	/	/	/
Zm00001eb026360	0.23	0	0	0.01	0	0.01	0.02	0	0	0	0.18	0.65	0.27	1.08	1.85	1.73	0.59	0.39	0.55	0	/	/	/	/
Zm00001eb026400	11.61	12.55	11.4	10.47	7.45	5.1	3.72	7.73	2.39	0.16	21.73	17.86	13.05	9.2	7.13	4.2	1.95	11.43	5	0.09	/	/	/	/
Zm00001eb026420	16.52	13.47	13.98	9.14	7.91	8.14	8.38	15.78	4.42	0	15.68	14.18	13.27	1.92	6.11	7.08	3.08	5.73	1.68	0	/	/	/	/
Zm00001eb026430	167.01	187.97	80.3	78.83	46.22	56.07	38.35	20.13	0.98	0	66.23	69.14	51.44	25.86	22.38	27.55	19.49	2.37	0.4	0.04	/	/	/	/
Zm00001eb026440	59.64	36.35	20.41	43.48	34.12	39.55	16.35	9.67	0.44	0	16.4	11.44	8.43	20.69	18.79	21.92	6	0.95	0.29	0.13	0	6.51819	0	0
Zm00001eb026450	4.86	6.36	3.75	8.63	12.07	13.82	8.26	0.44	0	0	0	0.1	0	0.37	0.75	1.94	0.79	0	0	0	/	/	/	/
Zm00001eb026460	0.08	0.07	0.07	0.05	0.12	0.02	0.49	1.23	0	0	0	0.06	0.08	0	0	0	0	2.39	0	0	/	/	/	/
Zm00001eb026490	0.6	0.39	0.52	0.47	1.17	1.34	6.01	0.08	0.03	0	6.68	3.59	2.85	5.74	2.52	6.43	26.02	0.25	0.11	0	/	/	/	/
Zm00001eb026500	2.09	22.15	16.5	29.04	41.66	254.79	487.68	7069.49	594.53	0	0.99	18.16	19.19	34.75	152.01	421.94	696.94	5240.37	438.84	18.8	/	/	/	/
Zm00001eb026530	0.26	1.22	0.47	0.2	0.57	0.51	3	1303.65	7.91	0	0	0.38	0.12	0.07	9.04	1.56	3.96	2231.14	16.01	6.76	/	/	/	/
Zm00001eb026540	0.34	0.4	0.49	2.41	6.06	9.32	8.18	3.66	3.37	0	1.07	2.99	5.42	2.21	22.79	28.41	36.88	4.37	16.36	0	/	/	/	/
Zm00001eb026550	1.41	0.94	0.79	0.62	1.26	0.78	1.23	3.71	0.05	0	2.48	3.54	2.68	1.76	2.8	3.56	3.41	6.87	0.16	0.03	/	/	/	/
Zm00001eb026560	24.14	17.42	12.81	8.53	7.6	4.93	4.31	14.71	3.95	0	0.6	0.49	0.75	0	0.15	0	0.41	0.06	0	0	0	0	5350.07	2245.77
Zm00001eb026580	51.81	82.31	88.51	83.59	75.45	38.63	29.19	12.08	1.13	0.81	158.48	227.84	246.02	152.14	117.29	71.6	55.4	8.17	1.55	0.16	609.382	376.96	0	0
Zm00001eb026600	1.31	1.52	1.17	1.79	1.12	1.78	6.5	37.97	1.02	0.24	0.71	3.57	0	0.42	1.27	2.4	4.83	76.24	7.3	0.47	/	/	/	/
Zm00001eb026610	7.72	4.49	5.8	7.41	3.98	3.86	2.41	8.52	1.05	0.37	0.29	0.07	0.29	1.15	1.57	0.97	0.84	1.97	0.87	0	/	/	/	/
Zm00001eb026640	0	0.18	0	0.07	0.03	0.22	0.48	7.19	5.93	0	0.11	0.23	0.21	0.26	0	0.6	0.23	1.93	6.58	0.29	/	/	/	/
Zm00001eb026650	22.5	18.74	19.41	17.28	15.76	9.37	6.78	6.81	1.71	0.05	48.81	42.22	44.27	35.26	17.27	11.98	7.82	14.92	4.87	0.18	50.006	13.9412	0	0
Zm00001eb026660	0.97	0.31	1.74	0.63	3.15	1.48	1.73	0	0.05	0	25.54	24.47	33.09	18.85	17.41	8.87	7.83	12.64	4.17	0	49.0029	0	0	0
Zm00001eb026670	0.05	0.06	0.13	0.11	0.3	0.87	14.07	0	0	0	0.74	0.11	0.15	0.06	0.45	4.22	24.99	0.72	0.04	0	/	/	/	/
Zm00001eb026680	0.89	0.72	1.76	2.2	4.41	3.33	4.06	2.69	0.63	0	1.45	4.11	2.72	3.19	6.37	7.68	8.17	1.75	0	0	/	/	/	/
Zm00001eb026690	0.98	0.42	1.01	2.58	4.19	4.35	6.57	10.29	1.2	0.03	3.99	4.09	3.68	5.51	7.37	14.49	17.94	3.64	0.67	0	/	/	/	/
Zm00001eb026700	0.38	0.04	0.17	0.22	0.12	0.19	0.63	7.05	3.84	0.06	2.12	0.32	0.05	0.04	0.2	1.33	0.86	9.81	5.77	0.17	/	/	/	/
Zm00001eb026710	5.89	1.92	0.68	0.24	0.14	0.07	1.05	293.21	30.4	0	8.92	4.71	0.49	0	1.07	1.01	2.59	181.31	69.06	1.32	/	/	/	/
Zm00001eb026770	0.32	1.39	1	1.95	1.61	1.1	1.15	0.32	0.11	0	0.75	0	1.5	0.48	0.31	0.17	0.16	0.39	0	0.13	/	/	/	/
Zm00001eb026800	4.58	2.14	3.18	2.02	1.21	1.23	1.33	2.74	0.56	0	2.9	1.54	0.84	0.3	0.48	0.63	0.71	0.8	0.09	0	/	/	/	/
Zm00001eb026810	29.89	27.23	38.8	50.35	48.32	55.79	43.02	16.02	22.87	5.64	80.63	75.7	96.27	146.27	137.4	114.26	83.72	47.11	56.92	20.7	59.7811	184.002	21.4411	29.808
Zm00001eb026820	0	0.02	0.04	0.05	0.04	0.02	0.06	0.03	0	0	1.16	1.95	1.75	0.64	1.39	1.07	1.09	0.99	0.15	0.04	/	/	/	/
Zm00001eb026840	7.05	8.16	6.02	6.02	6.2	5.67	4.24	0.49	0	0	10.39	11.25	8.64	3.92	9.97	8.96	9.02	0.08	0	0	8.1992	14.2785	0	0
Zm00001eb026860	0.04	0.44	0.14	0.08	0.19	0.54	0.34	0	0	0	0	0.51	0	0	0.12	0.8	1.94	0	0	0	/	/	/	/
Zm00001eb026880	23.06	20.25	19.78	16.57	15.31	14.35	10.05	16.17	8.12	2.37	27.44	17.97	12.37	8.46	7.56	7.03	4.43	4.36	6.16	8.11	/	/	/	/
Zm00001eb026900	/	/	/	/	/	/	/	/	/	/	/	/	/	/	/	/	/	/	/	/	144.864	309.168	41.5852	161.571
Zm00001eb026910	0	0	0	0	0.28	0	0	0	0	0	0.21	0.15	0.41	0.33	0	1.16	0	0	0	0	/	/	/	/
Zm00001eb026930	0.02	0.08	0.16	1.14	1.49	2.67	3.39	3.16	1.48	0	0.12	0.2	0.24	0.09	1.67	3.35	5.45	5.8	3.83	0	/	/	/	/
Zm00001eb026940	294.42	299.82	348.22	214.97	227.16	250.26	179.23	214.93	105.96	2.3	1883.48	2134.59	1895.77	1674.85	1579.66	1442.69	947.91	990.3	961.26	18.09	26290.3	23938.8	4818.33	10921.4
Zm00001eb026960	8.66	7.41	5.34	4.56	4.59	3.88	3.78	7.21	9.85	11.57	30.29	26.96	19.42	7.51	9.39	8.43	9.07	21.19	37.66	39.61	0	0	0	11.3196
Zm00001eb026970	12.03	9.04	9.5	8.52	8.53	8.67	7.01	7.62	1.87	2.3	0.6	0.69	0.24	0.19	0	0	0	0	0	0	/	/	/	/
Zm00001eb026980	2.38	5.45	7.21	6.25	6	6.54	6.07	0.79	1.72	2.92	0	0	0	0	0	0	0	0	0	0	/	/	/	/
Zm00001eb026990	18.26	19.32	19.45	17.02	17.68	16.92	14.46	19.99	10.15	1	33.19	32.32	34.03	22.16	22.5	23.42	17.84	23.89	23.25	0.1	/	/	/	/
Zm00001eb027020	0	0	0	0	0	0.05	0.17	0.59	0	0	0	0	0	0	0	0	0.45	10.7	0	0	/	/	/	/
Zm00001eb027070	0	0	0.2	12.58	0.92	0.65	0.87	0	0	0	0	0	0	0	0	0	0	0	0	0	/	/	/	/
Zm00001eb027080	3.66	5.35	7.95	4.64	6.14	6.11	4.11	5.01	1.87	0	0.62	0.28	0.84	0.67	0.16	0.09	0.08	0.13	0.15	0	/	/	/	/
Zm00001eb027090	0.86	0.91	1.71	1.13	3.06	2.31	2.05	1.07	0.14	0.04	0	0	0	0	0	0	0	0	0	0	/	/	/	/
Zm00001eb027100	7.59	5.49	5.81	5.11	5.52	4.88	4.57	6.14	2.43	0.04	3.3	3.56	3.89	5.32	4.55	3.92	3.04	4.23	1.27	0.03	/	/	/	/
Zm00001eb027120	0.83	2.11	4.95	2.52	3.82	2.14	2.21	1.56	0.26	0	3.62	2.04	3.25	2.26	2.2	2.42	2.8	1.98	1.12	0.08	/	/	/	/
Zm00001eb027200	38.98	32.61	25.62	31.44	30.98	27.05	19.46	24.09	16.63	0.83	23.48	19.17	16.68	16.31	27.43	24	13.29	16.19	13.53	0.63	/	/	/	/
Zm00001eb027210	0.03	0.87	1.65	0.96	2.67	1.72	2.37	0.15	0.03	0	0.18	0.13	0.12	0.05	0	0.13	0	0	0	0	/	/	/	/
Zm00001eb027220	0	0.39	0.52	0	0.33	0.19	0.09	0.04	0.55	0.67	1.7	1.41	1.95	2.06	1.73	1.3	1.16	0.61	2.05	0	/	/	/	/
Zm00001eb027280	3.44	1.42	1.15	1.74	0.59	0.67	0.45	0	0.05	0	0	0	0	0	0	0	0	0	0	0	/	/	/	/
Zm00001eb027340	18.93	18.3	22.45	23.28	17.6	16.77	12.7	16.79	10.92	2.03	67.03	63.55	65.81	73.66	47.96	42.15	33.89	36.6	43.52	3.38	199.153	240.915	188.977	105.14
Zm00001eb027380	0.69	0.05	0.57	0.22	0.56	1.08	0.55	0.51	8.55	0.63	2.77	0.14	0	0	0.2	0.89	0.64	0	8.9	0.53	/	/	/	/
Zm00001eb027400	0.47	0.35	0.78	0.82	1.53	1.44	1.64	0.76	2.13	0.63	0.09	0	0	0	0.09	0.1	0.1	0	0	0	/	/	/	/
Zm00001eb027410	5.77	6.58	3.92	4.53	3.53	8.73	8.38	4.06	3.7	3.99	0.09	0.06	0	0	0.09	0	0	0	0	0	/	/	/	/
Zm00001eb027490	0	0	0	0	0	0	0	0	0	0	0	0.21	0	0.12	0	0.17	0	1.76	0	0.26	/	/	/	/
Zm00001eb027550	0	0	0.03	0.05	0.06	0.09	0.34	1.53	4.86	0.07	0	0	0.19	0	0.08	0.3	0.13	1.59	18.93	0	0	0	6.9456	0
Zm00001eb027580	0	0	0	0	0	0	0	53.79	492.35	0.45	0	0	0	0	0	0	0	796.43	5217.71	11.09	0	0	7278.1	6055.94
Zm00001eb027590	11.11	11.45	10.94	11.28	15.11	13.24	12.77	12.17	4.02	0.06	39.67	41.54	34.82	27.84	31.13	30.66	24.99	19.86	8.51	0.08	59.896	133.623	2.86574	0
Zm00001eb027640	0.18	1.66	1.5	0.94	1.28	1.07	0.71	0.72	0.46	0	2.94	3.34	4	3.08	2.51	1.75	1.15	1.37	0.23	0	/	/	/	/
Zm00001eb027670	53.97	39	33.27	47.51	29.47	27.55	17.44	14.31	4.99	0	76.72	72.46	84.93	108.96	63.49	40.95	28.04	11.85	7.22	0.19	/	/	/	/
Zm00001eb027720	8.3	9.77	9.77	9.51	10.24	8.14	7.36	10.89	5.31	0.42	20.41	14.89	13.92	9.59	9.94	8.77	7.7	6.81	4.22	0.13	5.21947	0	0	0
Zm00001eb027730	0.44	1.17	1.01	0.97	0.36	0.33	1.79	10.97	124.42	18.27	0.66	2.74	2.4	0.37	0.2	0.57	2.24	31.28	408.14	71.2	45.7649	0	11399.8	5414.73
Zm00001eb027750	10.65	8.92	9.41	9.46	7.49	4.36	3.07	4.75	1.24	0.04	10.45	9.87	9.84	11.5	5.67	5.32	3.38	6.52	0.81	0	/	/	/	/
Zm00001eb027760	136.85	171.55	164.3	197.97	165.62	161.72	159.2	75.41	9.99	1.16	101.58	158	176.67	123.59	143.01	140.43	140.18	71.65	15.23	0.14	15.8967	0	0	0
Zm00001eb027780	0	0	0.95	2.24	0.24	0	0.08	0	0	0	0	0	2.99	1.71	0.37	0	0.08	0.06	0	0	/	/	/	/
Zm00001eb027790	3.22	2.78	2.77	2.61	12.59	25.7	26.35	2.01	0.56	0.34	5.58	5.22	3.81	0.66	23.31	36.3	29.33	1.03	0.63	0.13	/	/	/	/
Zm00001eb027800	10.72	9.9	12.17	9.32	10.07	7.95	6.93	9.61	3.57	0.05	23.68	20.93	20.15	19.67	15.84	12.47	9.6	10.51	7.49	0.05	132.578	61.6195	0	0
Zm00001eb027810	5.66	5.06	4.88	3.84	4.7	4.1	6.67	3.95	0.81	2.02	16.2	16.25	9.71	7.9	9.97	8.52	12.71	5.41	1.83	0.16	/	/	/	/
Zm00001eb027820	7.09	25.85	19.39	31.17	49.91	60.84	61.48	149.02	25.06	484.03	1.57	2.55	2.69	2.9	2.6	5.27	5.59	4.22	1.89	40.52	/	/	/	/
Zm00001eb027830	5.29	8.5	9.79	10.38	10.13	8.93	6.74	9.22	6.28	0.51	16.17	23.21	32.98	26.75	20.99	18.06	12.3	25.77	27.3	0.17	238.388	318.059	201.585	160.964
Zm00001eb027840	22.31	17.8	9.03	9.92	4.71	2.74	1.69	0.8	5.54	7.03	0	0	0	0	0	0	0	0.73	0.1	0.25	/	/	/	/
Zm00001eb027860	0	0.02	0.04	0.03	0.06	0.11	0.28	0.49	0.05	0	0	0	0	0	0.27	0.23	0.66	0	0.34	1.25	/	/	/	/
Zm00001eb027880	32.43	26.09	27.53	27.11	23.71	20.46	13.48	28.05	9.77	0.08	33.79	40.78	41.98	33.64	33.71	22.56	15.41	24.85	17.46	0.06	48.805	123.403	81.418	19.919
Zm00001eb027890	18.42	9.53	6.73	2.69	0.86	0.7	0.73	1.61	0.37	0	27.34	10.89	7.54	1.53	1.96	0	0.77	3.27	1.92	0	/	/	/	/
Zm00001eb027920	0	0.08	0.02	0.03	0	0.02	0	0.06	0.31	0	0	0.04	0.06	0.2	0.31	0.07	0	0	1.67	0.05	0	12.1237	0	0
Zm00001eb027940	0.12	0.09	0.02	0.23	0.25	0.1	0.08	0.48	0.73	0.04	0.9	0.12	0.78	0.09	0.34	0.19	0.18	1.53	1.12	0	/	/	/	/
Zm00001eb027950	2.08	1.77	2.19	2.48	3.29	4.06	3.62	6.73	3.21	0.02	8.33	6.61	7.92	11.38	7.58	10.8	11.94	15.14	10.23	0	0	0	0	0
Zm00001eb027960	1.01	2.08	7.22	6.4	6.72	5.31	3.03	3.36	4.7	0.22	4.56	5.47	7.36	2.17	9.06	6.77	5.31	0.78	6.61	0.5	/	/	/	/
Zm00001eb027970	6.25	6.47	7.24	8.51	10.19	7.55	7.94	7.74	0.72	0	18.34	16.92	10.77	11.91	16.28	11.87	12.44	15.61	2.15	0.02	/	/	/	/
Zm00001eb028000	9.55	8.06	7.97	7.49	7.71	5.39	4.67	5.62	2.25	0.04	57.03	48.24	31.62	19.82	21.81	15.33	10.53	20.5	9.31	0.08	88.2496	44.1212	0	0
Zm00001eb028010	0	0	0	0.01	0.06	0.05	0.05	0	0.01	0	0.22	0.36	1.03	0.92	0.66	0.56	0.81	0.53	0.4	0	852.129	761.436	40.6625	65.188
Zm00001eb028020	1.45	1.25	1.67	1.77	1.83	1.42	0.91	4.41	4.47	0	1.95	3.13	3.03	2.15	4.62	4.23	2.62	4.36	13.05	0.08	/	/	/	/
Zm00001eb028030	25.26	20.18	19.28	12.29	9.7	11.87	9.27	30.27	52.67	7.64	150.04	162.86	149.57	108.55	38	34.24	17.21	51.73	91.76	34.35	/	/	/	/
Zm00001eb028040	0	0	0	0	0	0	0	0	0	0	1.22	0.33	0.68	0.97	1.01	0.51	0.58	0.59	0	0	/	/	/	/
Zm00001eb028060	7.78	6.52	10.32	8.63	11.24	14.76	15.15	21.12	23.39	3.38	6.74	7.48	9.01	1.66	7.12	10.77	12.75	11.48	20.11	4.86	/	/	/	/
Zm00001eb028070	1.57	0.24	0.36	0.92	0.72	1.19	1.01	3.43	3.1	0.27	0	0	0	0	0	0	0	0	0	0	/	/	/	/
Zm00001eb028090	0	0.04	0.08	0.37	0.33	0.65	0.23	0	0.05	0	0.97	0.93	0.73	1.35	3.64	2.36	2.46	2.76	1.54	0	/	/	/	/
Zm00001eb028100	0	0	0	0	0	0	0	0	0.47	12.06	0	0	0	0	0	0	0	0	0	17.58	/	/	/	/
Zm00001eb028110	41.01	34.07	35.56	26.51	26.03	29	24.59	26.16	14.95	2.91	27.06	19.82	19.22	24.8	17.4	19.89	16.72	14.28	11.6	2.53	75.7218	69.4911	0	0
Zm00001eb028150	10.29	9.66	9.28	8.93	7.23	3.45	2.84	4.01	3.15	1	0.12	0	0	0	0	0	0	0.1	0	0	/	/	/	/
Zm00001eb028160	0.08	0.4	0.35	0.19	0.72	0.39	0.7	23.55	83.37	0	0	0.09	0	0	0.13	0	0.54	0.75	6.39	0	/	/	/	/
Zm00001eb028170	48.02	54.26	52.7	50.43	43.91	44.94	34.13	26.38	13.56	0.58	171.53	161.76	146.84	136.48	142.31	113.23	90.26	86.63	60.91	2.83	1482.74	1450.86	13.3422	9.5275
Zm00001eb028190	2.14	1.69	2.03	2.56	2.64	2.6	2.99	4.58	3.55	0.23	0.72	1.1	0.85	0.38	1.92	2.18	3.04	3.78	5.37	0.15	/	/	/	/
Zm00001eb028200	0	0	0	0.06	0.04	0.09	0	1.15	149.47	0.33	0	0	0	0	0.52	0.17	0	11.32	641.13	3.46	0	0	1415.35	1263.25
Zm00001eb028210	10.91	9.02	8.8	8.49	4.82	3.38	4.34	3.6	1.27	0.88	28.91	33.03	22.63	17.69	10.84	4.96	6.78	12.08	4.34	0.19	68.5897	0	0	0
Zm00001eb028220	26.36	24.17	27.85	26.64	19	15.19	10.89	13.48	4.04	0.11	14.22	15.96	25.74	24.93	12.31	8.32	6.07	3.43	3.21	0.06	/	/	/	/
Zm00001eb028240	0	0.26	0.54	0.64	1.33	2.93	30.01	0	0.65	0.69	10.87	12.7	11.84	13.18	21.75	36.39	18.42	4.76	4.54	0.18	/	/	/	/
Zm00001eb028250	29.29	22.28	25.62	19.81	24.25	30.72	32.74	21.32	31.86	24.02	50.37	35.31	27.91	15.87	24.66	36	38.19	30.89	25.49	16.49	9.97553	0	6.75725	30.7479
Zm00001eb028280	19.48	20.94	26.93	15.56	21.7	18.23	17.49	17.3	8.44	0.59	24.63	29.99	25.61	12.33	14.02	16.38	10.77	15.49	9.58	0.54	/	/	/	/
Zm00001eb028290	13.56	12.05	10.57	11.97	7.5	6.81	5.65	10.79	5.12	0	20.93	21.31	11.63	15.98	13.26	10.4	12.29	22.31	6.75	0.05	/	/	/	/
Zm00001eb028310	23.72	19.72	20.64	12.62	13.23	11.24	8.27	10.99	3.66	0.04	15.71	16.09	13.8	7.25	9.23	5.4	4.53	3.92	5.11	0	77.3205	49.3919	0	0
Zm00001eb028330	25.23	40.35	25.73	14.03	8.16	4.36	3.58	2.23	0.42	0.09	0.97	1.25	1.74	0	0.4	0.51	0.42	0.11	0	0	/	/	/	/
Zm00001eb028340	0	0	0	0.06	0	0.46	3.32	0.25	0	0	0	0	0	0	0	0.99	7.4	0.5	0	0	/	/	/	/
Zm00001eb028360	3.12	2.67	4.92	3.6	2.95	2.8	2.22	1.96	0.63	0.06	1.4	1.26	1.16	1.56	0.54	0.69	0.54	1.44	1.2	0	/	/	/	/
Zm00001eb028370	68.36	61.64	65.47	78.54	60.04	70.28	56.84	57.23	30.26	0.25	40.84	55.49	70.26	86.72	80.39	73.59	63.72	28.81	43.77	0.59	/	/	/	/
Zm00001eb028380	5.32	3.15	3.85	8.39	3.73	1.8	1.77	2.15	0.57	0.04	12.18	8.92	3.41	8.6	4.17	2.74	1.94	2.51	1.09	0.03	0	0	0	0
Zm00001eb028390	3.16	2.77	3.59	3.59	4.94	6.82	8.06	2.88	29.05	73.99	2.42	0.27	0.76	0.15	1.3	2.07	1.87	1.9	1.02	5.31	/	/	/	/
Zm00001eb028400	41.95	36.49	33.17	23.5	13.47	5.04	7.85	4.44	1.86	0	185.48	200.58	109.53	54.44	32.21	13.13	15.4	5.02	1.68	0.12	2226.86	929.24	0	0
Zm00001eb028420	86.75	180.62	235.69	254.89	528.93	489.55	508.29	375.48	532.62	0	449.59	353.09	338.75	371.31	391.08	456.33	419.61	168.54	298.91	0.63	/	/	/	/
Zm00001eb028430	416.94	558.36	439.9	577.25	840.76	778.72	822.55	1076.09	839.06	0	20.41	15.19	18.06	3.32	21.61	14.37	15.18	3.56	9.16	0.12	/	/	/	/
Zm00001eb028440	562.33	370.45	373.97	476.83	287.75	345.51	198.38	617.28	487.57	39.7	476.21	449.73	411.78	620.18	474.63	429.85	270.16	293.09	612.24	30.94	/	/	/	/
Zm00001eb028450	9.32	10.2	9.69	8.83	8.13	10.59	6.76	18.84	11.72	0.69	0	0	0	0	0	0	0	0	0	0	/	/	/	/
Zm00001eb028460	27.29	28.01	30.89	35	36.87	37.9	25	26.49	15.47	0.63	27.81	33.46	36.96	57.11	60.84	51.88	40.58	37.42	37.56	0.48	/	/	/	/
Zm00001eb028480	0	0	0	0	0	0	0	0.22	36.81	67.68	0.09	0	0	0.07	0.27	0	1.33	0.89	26.21	236.25	0	0	0	111.522
Zm00001eb028490	5.55	2.93	2.44	2.75	2.41	2.7	2.95	2.76	0.82	0	2.6	2.52	1.74	2.04	1.72	1.51	2.23	1.52	0.78	0	/	/	/	/
Zm00001eb028500	7.27	9.76	10.76	7.97	8.51	7.5	11.69	6.89	3.88	0	29.75	22.26	27.18	17.28	12.93	15.42	22.54	21.57	7.44	0.22	/	/	/	/
Zm00001eb028510	11.53	8.54	9.86	9.25	8.71	8.11	6.7	5.41	3.46	0.1	9.36	8.65	5.37	7.26	6.42	6.03	4.83	4.04	4.43	0.19	/	/	/	/
Zm00001eb028520	58.16	38.79	28.95	34.76	25.23	25.05	18.25	33.39	12.1	1.04	11.49	13.14	5.76	8.54	3.76	4.14	4.8	9.06	5.59	0	/	/	/	/
Zm00001eb028550	9.39	8.62	7.11	7.85	6.11	6.75	5.8	11.71	6.68	0	10.37	10.77	9.26	6.78	8.65	10.34	9.79	10.68	14.54	0.09	/	/	/	/
Zm00001eb028560	6.46	5.33	4.89	4.16	3.14	2.15	1.82	3.04	1.48	0	9.98	7.62	5.79	4.22	4.63	1.91	2.06	3.43	1.61	0	/	/	/	/
Zm00001eb028570	16.45	13.71	19.2	37.36	13.49	8.61	9.34	9.07	4.51	0.35	34.14	22.62	26.43	72.18	23.64	13.67	16.28	12.13	9.58	0.04	257.758	212.19	0	43.351
Zm00001eb028580	0.02	0	0	0	0	0	0.01	0	91.14	53.96	0	0	0	0	0	0	0	0.12	90.32	254.49	0	0	428.992	479.958
Zm00001eb028590	0	0	0	0	0	0	0	0	15.25	15.69	0.17	0.36	0.33	0	0	0.74	1.08	1.27	0.17	0	/	/	/	/
Zm00001eb028610	0	0	0	0	0	0	0	0.31	1.54	0.02	0.06	0	0	0	0	0	0.06	1.58	2.25	1.95	/	/	/	/
Zm00001eb028670	14.73	17.64	20.67	16.68	21.09	20.47	20.93	15.9	68.26	41.47	16.52	11.19	10.58	8.97	8.1	8.84	6.63	5.63	35.79	78.28	0	0	0	0
Zm00001eb028680	4	2.01	1.65	1.31	1.64	0.78	1.05	2.22	3.1	0	3.27	2.22	1.39	3.51	1	0.66	0.76	0.64	0.64	0.4	/	/	/	/
Zm00001eb028690	35.79	29.82	24.55	19.95	17.25	12.42	9.56	32.85	16	1.7	0	0	0	0	0	0	0.07	0	0	0	/	/	/	/
Zm00001eb028710	27.16	29.6	36.68	27.06	34.31	27.15	30.02	24.16	30.23	21.78	40.35	32.75	32.88	18.78	19.33	19.35	18.47	17.64	16.29	13.79	271.023	151.187	16.592	61.7065
Zm00001eb028720	21.57	7.48	3.66	2.37	1.02	1.02	1.24	5.28	2.41	0.27	10.68	3.96	2.09	0.54	0.44	0.53	0.93	18.72	3.3	0.27	/	/	/	/
Zm00001eb028730	/	/	/	/	/	/	/	/	/	/	/	/	/	/	/	/	/	/	/	/	0	113.883	0	0
Zm00001eb028740	42.81	39.95	42.49	43.6	34.9	34.32	26.22	39.78	43.76	0.64	137.47	211.9	225.41	191.27	155.14	174.39	110.49	200.16	199.1	2.17	/	/	/	/
Zm00001eb028750	15.88	22.12	25.34	15.02	15.44	11.35	11.4	8.05	4.04	0.15	12.51	9.11	15.02	11.64	3.58	4.19	3.41	5.2	2.67	0.32	12.5052	9.90244	0	0
Zm00001eb028760	0	0	0	0.1	0	0.08	0.2	9.4	0.15	0.08	0	0	0	0	0.17	0.19	0	3.53	0.17	0	/	/	/	/
Zm00001eb028780	18.31	21.79	17.75	36.55	52.77	34.13	16.85	13.03	10.7	6	16.73	23.63	23.64	77.61	72.47	39.06	15.52	16.44	7.16	5.31	24.1255	61.5435	0	0
Zm00001eb028800	0.89	0.91	1.64	2.37	6.11	3.95	3.7	1.71	0.7	0.71	0.39	0	0.39	0.52	5.04	4.81	3.66	0.55	0.13	0.35	/	/	/	/
Zm00001eb028810	53.83	48.16	38.07	36.82	25.3	25.53	17.01	13.15	9.71	0.2	57.21	63.79	55.2	40.72	35.88	30.27	19.6	21.34	25.42	0.35	1081.76	634.119	224.149	80.1629
Zm00001eb028820	2.41	1.67	2.04	1.89	3.09	2.2	1.76	12.58	6.46	0	0.48	0.64	0.48	4.43	1.07	1.09	1.05	2.47	2.1	0	/	/	/	/
Zm00001eb028860	4.68	3.55	1.88	1.75	2.55	4.61	3.93	10.46	6.22	0	3.47	2.22	1.56	0.13	1.34	4.24	3.87	4.42	3.36	0	/	/	/	/
Zm00001eb028880	0.05	0	0	0.29	0.04	0	0.36	0.17	3.15	0.21	0	0.06	0	0	0	0	0	0	0	0	/	/	/	/
Zm00001eb028900	3.76	1.92	2.7	3.31	3.58	3.57	2.66	5.38	0.92	0.2	0	0	0	0	0	0	0	0	0	0	/	/	/	/
Zm00001eb028920	0	0.32	1.32	0.19	1.12	2	1.01	0	0	0	0	0	0	0	0	0	0	0	0	0	/	/	/	/
Zm00001eb028930	27.42	30.58	35.42	37.01	42.63	52.57	45.25	41.17	25.84	6.3	40.72	65.4	72.49	74.12	95.37	92.81	75.93	60.78	49.47	30.31	137.001	182.725	1240.74	1494.32
Zm00001eb028940	219.75	201.77	234.67	251.19	183.31	171.96	109.05	120.49	99.75	3.21	101.18	198.83	232.34	190.74	149.77	132.35	75.61	92.88	84.32	0.84	1146.11	1390.22	287.088	644.611
Zm00001eb028980	350.77	292.36	241.78	181.93	148.1	104.78	85.56	104.28	47.15	1.19	581.56	657.74	506.52	285.65	247.57	174.01	118.24	307.85	186.15	1.95	/	/	/	/
Zm00001eb028990	41.3	29.62	17.15	17.14	10.99	18.68	10.01	14.99	1.95	0	17.09	10.08	3.83	0.13	0.34	0.94	0.36	0	0.34	0	/	/	/	/
Zm00001eb029000	0	0	0	0	0	0	0	0	0	1.2	0	0.18	0	0	0.13	0	0.14	0	0	0	/	/	/	/
Zm00001eb029010	11.28	11.63	15.19	12.59	14.62	10.02	10.88	10.48	5.63	0.42	57.89	56.76	53.91	49.45	36.67	30.51	28.78	85.28	51.16	1.38	241.94	166.411	87.5288	72.2995
Zm00001eb029020	1.68	0.45	0.37	0.52	0.49	0.18	0.66	1.71	0.08	0	0	0	0	0	0	0	0	0	0	0	/	/	/	/
Zm00001eb029040	8.37	4.96	2.88	4.18	3.76	3.74	3.95	4.5	3.57	0.21	2.43	1.6	0.56	0	0.19	0.84	0	0	2.05	0	/	/	/	/
Zm00001eb029080	7.67	8.64	6.1	4.12	3.15	2.77	3.14	6.44	7.17	6.71	15.91	18.94	14.62	8.6	5.38	3.63	2.92	15.19	16.32	2.41	138.336	6.97962	81.1123	77.7447
Zm00001eb029120	0	0	0	0	0	0	0	0	0.9	3.1	0	0.15	0	0	0.11	0	0	0	0.11	0.09	/	/	/	/
Zm00001eb029130	0	0.24	0	0.12	0	0	0	0	0.25	8.98	0	0	0	0	0	0	0	0	0	0	/	/	/	/
Zm00001eb029200	387.16	407.58	353.27	394.82	325.85	239.44	214.81	196.76	47.2	1.7	1075.15	1194.76	1553.16	1916.26	1424.82	704.96	662.1	738.46	245.8	4.74	18691	18297.6	2174.33	2778.01
Zm00001eb029210	4.28	4.44	5.63	7.13	24.42	47.62	94.67	28.88	2.45	0	0	0	0	0	0	0	0	0	0	0	/	/	/	/
Zm00001eb029220	2.21	2.02	3.01	3.19	3.93	1.72	1.72	3.53	1.84	0	2.49	2.24	2.99	4.97	0.53	1.17	1.38	0.3	0.52	0	/	/	/	/
Zm00001eb029230	0.61	0.19	1.44	1.3	1.45	1.23	1.73	1.37	1.01	0	0	0	0	0	0	0	0	0	0	0	/	/	/	/
Zm00001eb029250	15.69	12.13	11.64	11.1	12.24	10.14	11.59	16.7	6.02	0	17.85	19.07	19.12	23.82	14.75	12.19	7.89	29.7	6.6	0.08	/	/	/	/
Zm00001eb029260	0.83	1.22	1.67	1.7	2.02	1.44	0.81	0.47	18.49	37.06	1.33	0.79	0.6	1.55	0.39	0.81	0.37	0.38	33.97	202.22	0	0	64.1069	64.0845
Zm00001eb029290	0	0	0	0	0	0	0	0	0	0	9.9	12.7	17.08	22.34	8.76	11.1	7.06	3.77	3.39	0	/	/	/	/
Zm00001eb029300	57.98	27.51	18.72	20.28	26.1	15.32	16.5	6.53	1.29	0	26.71	13.95	10.8	6.18	10.76	9.68	8.21	0.86	0.21	0	/	/	/	/
Zm00001eb029330	80.01	73.14	69.64	62.71	55.13	50.4	42.63	32.4	21.09	5.02	204	181.29	141.52	104.51	97	83.06	68.39	48.88	29.77	7.17	503.801	259.106	0	0
Zm00001eb029370	16.45	17.6	21.8	12.63	4.4	3.56	6.48	1.89	1.47	0.01	132.07	166.31	130.07	26.41	5.31	4.75	9.8	10.4	6.77	0.06	66.2596	0	0	0
Zm00001eb029380	5.49	6.51	8.07	7.57	7.33	6.01	3.96	5.61	1.78	0.08	2.62	4.28	6.66	9.48	7.84	3.67	3.46	3.41	1.47	0	/	/	/	/
Zm00001eb029390	29.51	22.05	13.5	8.33	7.64	4.3	7.41	7.05	2.62	0	69.31	54.63	30.18	21.33	15.51	12.51	16.23	10.01	8.78	0.15	53.0415	58.2923	0	0
Zm00001eb029410	5.79	8.42	8.04	12.74	14.04	35.76	34.39	18.41	109.01	230.25	5.46	4.89	7	9.57	8.81	19.12	16.03	10.64	80.08	279.96	/	/	/	/
Zm00001eb029450	0	0.09	0.12	0.05	0.04	0.02	0.15	0.09	23.69	2.22	0	0.29	0.13	1.19	0.07	0.04	0.26	0.03	66.25	8.31	0	0	608.506	1000.09
Zm00001eb029460	0.19	1.91	1.59	1.03	0.68	1.23	2.7	1.71	0.57	0	0	0	0	0	0	0	0	0	0	0	/	/	/	/
Zm00001eb029470	2.59	1.97	1.57	2.3	2.99	1.6	2.59	4.53	0.6	0	4.17	2.79	3.49	0.73	2.13	3.56	3.69	2.33	0.97	0	0	0	0	0
Zm00001eb029490	5.59	5.62	7.72	6.68	8.12	10.46	8.31	3.61	4.39	2.94	7	8.07	4.29	12.8	5.91	9.19	5.22	4.09	2.51	2.95	/	/	/	/
Zm00001eb029510	14.71	12.09	14.88	14.37	10.91	7.03	5.53	9.03	4.4	0.02	22.9	12.83	11.71	12.08	8.16	5.05	4.61	5.98	2.81	0.08	/	/	/	/
Zm00001eb029520	5.08	9.67	10.4	20	19.81	27.48	24.15	49.83	3.28	0	2.15	7.27	9.67	5.86	15.78	29.99	26.56	89.65	14.56	0.82	/	/	/	/
Zm00001eb029530	26.2	19.41	20.45	13.22	14.47	13.31	12.96	39.34	10.78	0.08	22.29	37.69	33.86	12.99	16.89	14.6	20.04	113.62	46.33	0.56	0	47.1318	3.27307	13.4775
Zm00001eb029540	4.01	3.87	4.66	3.18	6.86	10.76	9.38	0.91	0.81	0	8.49	5.7	3.76	1	5.73	12.45	7.43	1.72	0.38	0	/	/	/	/
Zm00001eb029550	18.42	14.03	15	15.66	10.07	7.91	8.2	6.28	14.31	6.07	18.36	21.12	16.92	14.91	12.54	8.04	10.48	5.63	21.41	18.83	12.8361	20.9334	77.8649	120.247
Zm00001eb029560	7.88	10.68	9.56	10.15	12.8	10.49	7.32	6.92	4.07	1.56	5.76	6.19	10.85	4.57	7.48	3.96	4.36	3.05	4.73	0.58	/	/	/	/
Zm00001eb029570	0.69	2.18	1.65	1.58	3.48	3.99	1.52	1.61	0.38	0.09	0.49	0.38	2.36	0.18	2.82	2.77	0.71	1.12	0.26	0.12	/	/	/	/
Zm00001eb029580	81.71	68.26	70.01	65.57	59.12	50.73	49.77	42.56	23.76	3.66	99.09	88.16	81.16	56.04	50.46	41.17	39.89	19.6	13.4	3.16	878.964	1000.32	0	0
Zm00001eb029590	0	0	0.02	0	0.05	0.14	0.23	1.19	0.02	0	0.12	0	0	0	0.12	0.13	0.19	1.33	0.12	0	/	/	/	/
Zm00001eb029610	6.23	5.27	5.68	3.73	5.05	3.38	3.36	0.58	2.25	14.29	2.03	1.68	2	1.19	0.83	0.84	0.67	0.19	1.34	6.07	/	/	/	/
Zm00001eb029640	21.24	13.94	6.24	5.94	4.9	4.54	2.57	3.41	1.82	0.39	32.23	15.85	5.07	5.91	3.25	1.75	2.96	1.39	0.96	0.09	/	/	/	/
Zm00001eb029660	0.51	2.62	3.01	3.71	5.58	3.18	3.16	2.38	51.9	338.02	0.57	1.01	0.81	0.81	1.56	1.01	1.23	0.41	1.64	14.9	0	0	0	12.598
Zm00001eb029680	3.95	2.12	1.78	0.98	1.03	0.71	0.9	1.32	1.38	0.08	13.46	4.14	2.18	1.21	1.24	1.29	1.05	0.51	1.69	0.04	/	/	/	/
Zm00001eb029690	24.28	19.27	23.89	29.93	26.1	29.26	27.21	21.91	5.66	0	27.02	33.09	31.9	23.17	46.12	47.6	47.89	15.37	16.99	0.14	/	/	/	/
Zm00001eb029710	12.33	11.9	8.69	9	8.97	16.64	9.99	7.7	5.93	0.59	6.1	3.61	3.43	4.79	4.24	5.4	3.15	4.29	3.09	0.49	/	/	/	/
Zm00001eb029720	0	0	0	0	0	0	0.06	1.76	0.46	0	0.11	0.08	0.29	0	0.04	0.16	0.12	15.62	4.11	0.1	2.27023	6.55257	1.69307	0
Zm00001eb029730	0.76	3.91	3.2	1.21	0.69	0.63	0.65	2.6	3.8	0.11	7.33	22.16	15.52	7.54	1.7	2.83	2.2	7.59	39.61	0.94	/	/	/	/
Zm00001eb029740	5.53	6.76	12.18	5.98	9.64	10.36	11.24	4.26	5.77	0.07	3.52	6.09	7.84	3.42	6.9	8.83	7.43	5.37	17.92	0.12	/	/	/	/
Zm00001eb029750	0.07	0.45	0.9	0.53	0.96	0.76	0.76	0.08	1	0.46	0	0.11	0	0	0.16	0	0	0	0	0	/	/	/	/
Zm00001eb029770	0	0.02	0.13	20.97	41.44	36.13	18.51	0.11	0.38	0	0.31	0.1	0.62	55.71	104.88	80.09	41.9	0.15	0.97	0.12	0	39.609	0	0
Zm00001eb029780	0.52	4.2	11.75	3.73	14.49	9.36	7.25	1.21	3.46	1.44	0	0	0	0	0	0	0	0.23	1.08	0	/	/	/	/
Zm00001eb029880	0	1.53	5.77	22.91	37.31	54.65	71.58	125.09	58.16	0	0	1.07	2.12	1.77	15.83	16.57	43.46	26.35	15.25	0.08	/	/	/	/
Zm00001eb029890	0	0.68	2.02	3.19	15.38	15.93	25.61	4.6	10.78	0	0	1.04	1.75	6.07	12.12	9.5	26.91	15.92	13.44	0	/	/	/	/
Zm00001eb029900	2.3	1.38	2.31	2.04	2.82	2.28	2.28	0.55	0.63	0.15	0	0	0	0	0	0	0	0	0	0	/	/	/	/
Zm00001eb029940	0.08	0	0.03	0	0	0.07	0.15	1.14	0.68	0	0	0	0	0	0.23	0.25	0	1.42	0.67	0	/	/	/	/
Zm00001eb029960	4.42	5.98	7.75	4.54	6.12	11.16	19.3	14.19	4.27	0.01	3.85	4.92	6.11	0.95	2.87	12.73	11.93	5.27	2.58	0.11	/	/	/	/
Zm00001eb029970	1.89	2.74	2.83	2.65	2.32	1.81	1.43	2.22	1.14	0.02	3.83	2.24	2.69	4.16	2.46	1.72	1.34	0.95	0.77	0.16	/	/	/	/
Zm00001eb029990	19.3	35.19	40.49	33.37	47.13	22.39	17.06	14.05	5.95	0	12.07	21.89	37.97	19.43	22.46	14.78	11.29	7.56	4.17	0	/	/	/	/
Zm00001eb030010	29.2	75.94	93.95	88.1	120.21	85.26	82.44	27.53	7.76	0	20.99	59.26	67.17	43.14	47.3	45.36	39.97	33.48	11.78	0.07	/	/	/	/
Zm00001eb030050	4.67	10.75	14.7	15.75	16.04	9.54	3.84	7.69	16.56	7.74	5.16	7.45	12.7	25.04	23.07	13.97	6.22	12.55	12.9	7.6	0	11.2125	55.3414	114.483
Zm00001eb030090	19.68	20.8	28.66	16.32	9.47	4.4	3.24	3.94	3.01	0.58	46.44	47.98	60.84	21.4	9.56	5.15	3.64	3.68	3.68	0.53	/	/	/	/
Zm00001eb030110	5.73	13.07	18.02	9.87	8.46	5.52	6.48	1.85	0.15	0	3.54	4.86	12.26	6.78	6.57	7.13	6.36	9.89	1.56	0	0	0	0	0
Zm00001eb030170	0.38	0.17	0.24	0.12	0.27	0.66	1.42	32.4	3.11	0	0.18	0.3	0.24	0.14	1.92	1.43	3.23	61.28	6.2	0.86	/	/	/	/
Zm00001eb030190	0.6	2.36	0.21	0.28	0.05	0.49	1	2.2	0.46	0	0.07	0.1	0	0	0	1.2	0.15	6.73	0.43	0.44	/	/	/	/
Zm00001eb030210	48.35	31.74	23.4	20.5	14.88	10.48	10.31	17.09	11.29	0.03	106.44	86.68	61.18	51.94	35.31	24.38	18.64	19.28	25.2	0.23	1942.82	1132.01	67.6395	79.9383
Zm00001eb030220	8.88	9.9	12.36	8.37	6.7	6.02	5.33	3.95	1.5	0.1	15.22	13.04	19.14	12.1	13.75	9.85	9.62	13.33	11.25	0.25	4.85841	0	0	0
Zm00001eb030250	15.43	13.79	16.17	20.41	18.28	13.35	10.52	19.44	10.25	1.73	8.44	15.19	17.2	22.44	38.73	25.54	22.42	28.33	26.41	0.73	/	/	/	/
Zm00001eb030260	13.58	12.96	8.12	5.26	5.34	4.22	5.44	22.09	8.63	0	9.95	8.37	5.91	5.38	4.02	4.77	3.54	3.72	3.7	0	22.6618	16.1106	0	0
Zm00001eb030300	51.4	50.29	52.67	42.56	31.56	23.83	23.98	40.68	18.23	0	45.41	53.7	49.86	39.84	33.44	30.12	29.6	32.08	25.34	0.22	123.789	113.95	0	0
Zm00001eb030310	7.88	9.76	12.54	9.19	8.82	7.46	5.96	5.78	1.66	0	0	0	0	0	0	0	0	0	0	0	/	/	/	/
Zm00001eb030320	0	0	0	0	0	0	0	41.7	76.02	2.36	0.22	0.13	0	0	0	0.04	0.08	355.43	981.58	5.64	/	/	/	/
Zm00001eb030390	4.64	6.08	8.64	4.51	4.29	3.81	3.81	12.52	7.02	0	11.2	8.37	19.74	3.89	7.46	9.96	10.27	15.29	10.29	0.02	/	/	/	/
Zm00001eb030400	37.78	63.93	37.85	22.97	16.56	13.94	14.31	10.97	6.86	0.17	18.07	18.01	15.58	3.82	2.97	4.76	6.83	3.53	3.1	0	/	/	/	/
Zm00001eb030410	7.61	6.37	7.41	7.64	5.52	4.19	3.05	3.07	2.04	0	25.79	21.89	14.3	8.19	7.95	6.58	7.39	15.49	7.38	0.28	/	/	/	/
Zm00001eb030420	38.27	32.97	25.31	14.05	15.99	10.14	9.62	9.2	4.95	0	48.21	45.86	42.63	15.23	27.86	17.72	16.91	14.31	10.97	0.07	338.581	193.824	0	73.4695
Zm00001eb030430	9.57	14.17	18.66	4.01	1.76	0.66	1.13	1.82	0.93	0	12.69	9.88	11.98	0.87	1.05	0.71	0.68	0.49	0.8	0	/	/	/	/
Zm00001eb030440	89.21	93.93	104.65	99.96	78.19	90.8	60.79	98.08	79.1	39.05	242.73	315.55	331.3	209.02	196.34	175.66	111.81	173.48	99.8	54.37	/	/	/	/
Zm00001eb030450	2.47	4.11	1.51	2.59	0.52	1.11	0.21	0.2	0	0	4.2	3.01	2.27	1.29	1.28	1.4	0.88	2.19	1.84	0	/	/	/	/
Zm00001eb030470	8.5	7.36	9.94	6.84	8.61	5.24	6.01	4.29	2.48	0.01	25.71	15.86	14.9	6.56	9.74	9.58	8.43	5.23	4.96	0.06	17.2454	23.6729	0	0
Zm00001eb030480	1.29	0.88	1.69	1.14	1.62	1.26	0.66	1.2	0.16	0.02	3.83	4.41	5.15	1.66	3.59	1.78	1.68	1.28	1.28	0	/	/	/	/
Zm00001eb030490	38.06	37.74	44.43	37.05	29.69	25.78	15.89	19	5.27	0.02	0	0	0.17	0	0	0	0.18	0	0.17	0	/	/	/	/
Zm00001eb030510	10.47	6.47	7.08	7.35	6.8	5.59	3.24	0.56	0.04	0	13.47	6.04	4.91	6.69	4.68	4.58	4.05	0.04	0	0	/	/	/	/
Zm00001eb030530	55.66	41.39	33.57	43.22	23.4	16.91	10.22	29.97	7.91	0	11.05	4.57	8.89	6.28	3.59	2.14	1.45	4.21	2	0	/	/	/	/
Zm00001eb030540	0.05	0.41	1.42	1.76	1.37	0.57	0.64	2.88	0.83	0.23	0.05	0.04	0.05	0.16	0	0	0	0	0.05	0	/	/	/	/
Zm00001eb030550	15.27	3.07	2.08	1.41	2.26	21.63	16.1	118.11	136.13	0.16	17.16	3.74	2.59	1.93	10.84	42.87	26.7	120.64	401.53	4.13	/	/	/	/
Zm00001eb030570	22.08	20.08	18.95	17.24	16.58	11.9	12.24	9.61	4.26	0.05	67.4	48.59	41.22	30.52	24.98	18.93	14.9	15.9	12.16	0.16	0	0	0	0
Zm00001eb030590	0.38	0.15	0.45	1.11	2.11	1.07	0.87	0.06	0.16	0	0.09	0.07	0	0	0	0	0.1	0.08	0	0	/	/	/	/
Zm00001eb030600	1.85	3.14	4.34	3.92	5.27	4.54	3.86	3.98	6.01	7.7	0	0	0	0	0	1.1	0	0	1.31	0	/	/	/	/
Zm00001eb030630	5.57	9.58	12.77	6.5	13.39	9.73	8.64	5.69	15.32	9.21	0	0	0	0	0	0	0	0	0	0	/	/	/	/
Zm00001eb030640	90.2	74.08	76.12	79.75	70.16	68.62	46	88.03	74.42	7.4	92.53	107.91	131.89	108.91	109.42	86.09	89.81	89.11	151.43	14.31	/	/	/	/
Zm00001eb030650	1.61	4.16	2.37	1.76	2.6	3.44	1.66	1.3	0.07	0	1.21	1.41	1.28	2.97	0.78	1.85	1.18	0.48	0.16	0	/	/	/	/
Zm00001eb030660	9.98	8.79	11.45	8.64	8.83	5.3	4.72	5.54	3.33	0.34	9.99	10.17	11.25	7.16	4.44	3.19	2.28	3.86	3.23	1.01	/	/	/	/
Zm00001eb030670	103.41	100	120.51	137.72	115.16	89.39	78.52	81.76	43.46	7.23	18.67	17.33	18.31	27.38	16.84	10.2	9.87	17.32	8.38	0.42	/	/	/	/
Zm00001eb030680	6.3	5.33	6.56	4.13	7.63	5.72	6.08	6.13	22.21	21.77	10.66	5.07	5.92	4.89	3.51	4.77	3.96	4.94	14.12	63.41	0	0	36.4805	134.171
Zm00001eb030710	9.14	15.25	20.87	34.37	32.34	25.87	19.55	17.07	22.7	5.12	5.61	16.36	28.15	71.82	57.98	34.79	20.76	40.85	25.28	2.84	0	24.8091	60.3392	0
Zm00001eb030720	6.8	9.3	12.69	7.74	6.17	4.28	4.14	1.79	0.41	0	17.64	26.26	29.73	8.17	15.86	12.96	12.82	7.34	0.81	0.04	/	/	/	/
Zm00001eb030730	3.11	2.26	1.48	2.91	6.82	3.41	0.91	0.85	1.23	0	0.55	1.16	0.22	0.85	3.91	2.24	0.36	0.37	2.25	0	/	/	/	/
Zm00001eb030740	1.24	0.77	0.31	0.82	4.97	2.84	0.6	0	0.96	0	1.41	1.64	1.93	1.65	5	3.39	0.29	0.63	2.82	0	/	/	/	/
Zm00001eb030760	10.83	8.43	7.45	9.69	13.9	14.31	15.55	8.27	8.66	3.26	5	8.23	7.18	7.41	23.29	25.68	28.66	10.58	7.37	0.6	/	/	/	/
Zm00001eb030770	1.6	1.73	1.12	1.7	2.78	2.65	4.39	2.62	0.61	0	0	0	0	0	0	0	0	0	0	0	/	/	/	/
Zm00001eb030780	3.19	2.01	2.22	3.41	4.45	10.53	11.98	3.6	0.56	0	0.59	0.39	0.74	0.16	0.56	2.11	1.67	0.63	0	0	/	/	/	/
Zm00001eb030790	1.28	1.93	2.43	2.07	1.33	1.66	0.53	1.29	1.04	0.38	0	0	0	0	0	0	0	0	0	0	/	/	/	/
Zm00001eb030830	1.41	2.49	2.23	2.25	1.6	1.47	0.6	1.48	1.17	0.44	0	0	0	0	0	0	0	0	0	0	/	/	/	/
Zm00001eb030840	1.15	1.44	1.9	1.54	2.48	1.24	1.6	1.42	0.3	0	0.63	0.35	0.07	0.12	0.38	0.25	0.08	0.25	0.04	0	/	/	/	/
Zm00001eb030850	1.18	1.61	2.24	1.2	1.85	1.62	1.36	0.65	2.42	0.88	1.29	0.82	0.54	0.27	1.16	0.39	0.21	0.84	0.59	0.04	/	/	/	/
Zm00001eb030870	4.27	5.66	7.57	7.01	9.23	9.37	11.4	17.76	6.83	0.43	2.05	1.55	0.98	0.09	1.04	1.81	2.69	15.02	9.89	0.14	0	0	4.2129	0
Zm00001eb030880	1.87	3.02	3.46	4.81	4.63	1.42	2.53	4.93	11.86	0.22	5.55	9.04	8.44	3.86	12.78	3.92	5.57	21.92	62.99	0.36	0	0	52.523	104.937
Zm00001eb030890	30.4	30.14	26.63	25.15	20.02	19.84	17.69	28.14	12.06	1.72	16.93	22.49	13.39	9.08	12.93	8.45	11.63	17.65	8.51	0.79	/	/	/	/
Zm00001eb030930	1.61	1.79	3.26	4.62	4.45	3.1	4.4	43.14	17.86	0.16	2.09	2.87	2.68	6.63	5.9	3.56	4.15	171.73	67.72	0.42	/	/	/	/
Zm00001eb030950	8.06	10.34	13.54	9.97	14.42	12.35	13.05	10.1	4.34	0.15	13.44	9.75	10.33	6.93	11.53	12.45	11.72	12.43	8.52	0.2	/	/	/	/
Zm00001eb030960	4.93	3.91	5.04	5.7	5.69	4.31	4.96	1.42	0.53	0	9.88	6.69	9.08	13.39	7.96	6.24	6.34	3.17	2.35	0.03	/	/	/	/
Zm00001eb030970	23.81	20	21.77	22.76	19.58	15.41	15.83	39.86	31.29	0.03	33.02	37.28	39.12	28.01	49.92	40.44	45.51	34.74	69.24	0.26	778.707	995.985	13.0133	42.2382
Zm00001eb030980	134.85	90.29	58.2	52.4	57.78	37.79	32.5	39.16	10.14	0.41	178.29	135.43	87.29	64.71	93.69	51.27	37.47	65.24	17.85	0.21	2514.71	1802.18	83.8245	124.511
Zm00001eb030990	4.97	5.45	3.39	2.64	2.25	1.44	1.68	2.41	0.56	0	1.94	2.4	1.2	0.46	0.96	0.65	1.02	1.07	0.47	0	/	/	/	/
Zm00001eb031030	0.49	0.02	0	0	0	0	0	1.21	11.24	0.04	9.48	0.12	0	0	0	0	0	0.3	2.26	0	/	/	/	/
Zm00001eb031040	0.74	0.04	0.5	0.91	1.7	1.24	2.6	22.25	5.2	0	0.16	0.29	0.45	0	1.08	1.42	2.44	18.8	3.93	0.18	/	/	/	/
Zm00001eb031110	26.55	20.8	14.42	8.09	4.5	2.59	2.8	2.11	0.07	0.03	60.99	57.97	41.35	16.28	5.06	4.38	2.84	6.29	0.91	0	125.336	14.1282	0	0
Zm00001eb031130	11.92	12.13	15.17	5.37	3.8	2.86	3.08	3.13	1.82	0.01	9.11	8.8	11.66	5.12	3.1	2.52	2.62	1.52	0.96	0.22	/	/	/	/
Zm00001eb031140	1.97	1.53	28.41	85.93	9.12	4.85	22.2	0.1	0.53	0.23	0	0.44	0.77	1.23	0	0.52	0.5	0.13	0	0	/	/	/	/
Zm00001eb031150	13.78	35.14	37.25	22.52	19.83	16.67	21.69	36.51	22.42	1.42	0	0.12	0.08	0	0	0.09	0.09	3.68	0.16	0	/	/	/	/
Zm00001eb031160	1.26	6.32	4.01	2.47	4.05	2.79	4.16	3.7	5.24	4.7	0	0	0	0	0	0	0	0	0	0.29	/	/	/	/
Zm00001eb031170	9.84	17.19	15.98	14.05	6.97	2	3.18	2.21	0.52	0.01	13.58	15.38	16.94	18.42	4.7	1.42	1.38	1.31	0.23	0	7.95123	0	0	0
[truncated: 26,278 more rows]

## Sheet: Sheet2
Data S2. The expression information of the genes belonging to the high TE group.
	Transcriptome (FPKM)										Translatome (RPKM)
Gene ID	0.5 mm anther	1.0 mm anther	1.3 mm anther	1.5 mm anther	2.0 mm anther	2.5 mm anther	3.0 mm anther	4.0 mm anther	5.0 mm anther	Pollen	0.5 mm anther	1.0 mm anther	1.3 mm anther	1.5 mm anther	2.0 mm anther	2.5 mm anther	3.0 mm anther	4.0 mm anther	5.0 mm anther	Pollen
Zm00001eb000420	226.92	263.79	266.99	203.2	83.72	58.6	35.76	48.84	27.64	12.09	1245.35	805.1	536.17	390.39	252.53	130.91	116.47	74.09	101.61	25.58
Zm00001eb001240	38.04	32.92	29.76	21.65	18.05	15.71	13.86	17.7	6.79	0	423.59	432.53	336.89	166.36	117.05	78.04	58.57	113.73	94.5	1.21
Zm00001eb002060	189.02	191.9	174.16	138.34	120.06	101.53	84.72	107.01	38.63	0.14	813.3	982.73	886.06	797.06	420	362.08	278.34	321.31	128.91	1.22
Zm00001eb004200	0.67	4.75	1.28	1.29	0.84	2.49	0.55	1.64	858.38	1166.44	2.9	2.81	2.12	7.01	1.36	2	1.26	14.94	3828.25	13174.9
Zm00001eb004660	52.72	65.79	84.23	86.21	71.45	79.43	59.74	148.85	113.55	1.37	320.34	356.44	454.19	508.69	524.85	466.54	345.12	375.13	510.86	18.12
Zm00001eb005300	0.68	0.2	0.66	50.69	71.52	795	3043.94	1.73	1.77	0.25	0.22	0.08	0.83	294.9	372.7	4524.01	12303.7	6.88	4.63	1.19
Zm00001eb012470	4.97	4.9	6.23	2.51	6.42	30.8	56.98	51.13	56.51	1.77	9.42	13.73	28.42	12.1	73.62	248.4	340.03	286.76	566.72	9.11
Zm00001eb015090	3.18	4.36	5.81	5.38	3.92	2.92	3.19	3.61	4.81	80.29	19.74	17.51	25.61	24.19	10.65	10.46	11.7	17.9	31.58	1596.1
Zm00001eb017330	1.11	1.38	1.01	0.82	1.26	1.77	4.48	1.88	94.33	85.42	6.15	4.45	1.79	1.51	1.42	4.85	8.83	4.32	334.03	945.3
Zm00001eb018960	0	0.1	0.04	0.12	0.01	0.23	0.62	101.12	116.49	3.94	0.11	0.05	0	0.29	0.7	0.97	1.64	666.33	2071.09	17.35
Zm00001eb020700	0	0.06	0	0	0	0	0.08	14.6	361.71	61.09	0.4	0.29	0.18	0.07	0	0.15	0.24	269.74	4173.1	749.16
Zm00001eb021040	68.19	67.88	60.6	126.66	127.55	152.38	135.12	49.93	51.21	1.64	203.59	253.84	273.75	326.75	604	659.67	662.56	285.89	725.7	4.34
Zm00001eb024400	0	0	0	0	0	0	0	0.04	178.68	1.23	0	0	0	0	0.09	0	0	1.53	991.8	1.92
Zm00001eb026940	294.42	299.82	348.22	214.97	227.16	250.26	179.23	214.93	105.96	2.3	1883.48	2134.59	1895.77	1674.85	1579.66	1442.69	947.91	990.3	961.26	18.09
Zm00001eb027580	0	0	0	0	0	0	0	53.79	492.35	0.45	0	0	0	0	0	0	0	796.43	5217.71	11.09
Zm00001eb030320	0	0	0	0	0	0	0	41.7	76.02	2.36	0.22	0.13	0	0	0	0.04	0.08	355.43	981.58	5.64
Zm00001eb032290	43.71	72.73	87.22	79.42	115.56	67.38	80.39	118.92	31.25	0.78	336.72	550.82	587.52	450.14	435.3	315.17	286.81	1016.38	458.79	31.18
Zm00001eb033930	1.37	6.31	13.91	22.94	48.22	76.88	182.64	287.68	3.06	0.09	2.38	13.79	36.86	42.72	143.58	273.96	530.96	6444.26	341.95	20.09
Zm00001eb034130	49.35	91.49	108.26	51.78	37.47	28.68	38.07	49.07	15.42	1.75	536.59	793.48	1076.84	464.61	148.09	119.71	152.69	226.25	97.68	1.8
Zm00001eb034200	0	0	0.01	0.03	0.01	0	0	3.46	93.9	0.11	0.16	0.06	0.08	0	0.1	0.02	0.02	54.92	662.07	6.47
Zm00001eb038370	339.75	372.44	450.18	525.14	363.11	393.73	288.24	493.73	510.96	12.3	1480.19	1754.72	1966.58	2568.6	2112.1	1332.29	1052.61	1352.87	1973.76	41.61
Zm00001eb040040	180.9	326.02	380.51	521.27	476.95	695.95	739.67	182.68	90.07	1.35	1557.21	2758.44	3245.48	3342.16	3663.5	5158.93	5913.56	2357.95	748.84	13.2
Zm00001eb041390	0.06	1.03	1.42	0.39	0.2	0.37	2.6	7.5	11.72	0.05	0.69	0.49	2.4	1.37	1.94	17.9	12.08	305.96	108.19	5.2
Zm00001eb041780	308.1	245.89	209.87	254.01	184.15	163.9	148.22	120.23	135.98	7.58	970.61	887.44	635.17	778.76	804.96	578.3	555.14	633	1022.71	38.26
Zm00001eb042230	31.34	34.73	30.45	38.15	40.43	35.09	28.35	22.67	27.82	48.93	84.97	82.68	77.25	70.95	89.82	78.07	68.98	72.72	74.26	276.48
Zm00001eb043450	2.95	1.5	0.28	0.64	35.49	534.76	540.72	2.64	1.56	0	10.2	2.69	1.39	15.43	338.11	2036.19	999.65	1.1	2.04	0.67
Zm00001eb045380	1.78	23.14	80.16	23.78	9.08	3.51	2.82	0.97	0.13	0	15.32	88.74	324.85	206.93	24.61	6.31	4.01	4.37	0.29	0.04
Zm00001eb045530	87.27	113.16	95.39	64.05	65.82	45.96	28.2	46.89	8.31	0.11	427.2	510.12	458.03	372.49	406.29	228.51	144.62	154.56	38.87	0.53
Zm00001eb045790	119.92	121.83	122.34	146.56	176.77	191.92	111.36	167.37	71.72	1.4	905.84	1372.55	1578.08	1694.79	1741.74	1617.5	843.17	806.98	493.62	18.42
Zm00001eb045940	0	0	0.02	0	0.01	0.01	0.02	0	73.17	75.82	0.04	0	0	0	0.04	0	0.04	0	110.53	519.25
Zm00001eb046580	101.43	83.04	74.09	82.14	63.7	59.9	44.67	44.42	7.99	0.12	506.38	377.02	325.13	502.26	332.36	216.43	129.38	211.49	54.31	1.84
Zm00001eb047980	21	30.82	27.47	29.11	29.06	36.52	37.97	40.35	69.99	61.37	56.16	81.55	81.89	59.84	96.39	136.44	165.19	140.53	358.38	416.83
Zm00001eb049310	29.76	19.86	37.54	42.66	40.92	35.87	41.67	84.32	113.98	25.39	59.36	49.4	72.25	25.41	73.17	63.78	92.34	451.42	465.4	84.6
Zm00001eb049570	401.92	261.99	221.34	196.58	185.56	172.75	123.31	185.54	94.46	1.47	1649.14	1219.28	731.53	574.72	885.16	587.44	387.71	709.32	530.61	6.31
Zm00001eb049630	0.2	0.47	0.65	0.7	1.39	1.38	1.77	0.98	0.05	0	4.1	16.83	32.24	31.08	71.68	63.74	97.51	221.59	11.56	1.95
Zm00001eb050180	0	0	0	0	0	0	0	18.92	105.96	0.25	0	0.1	0.28	0	0	0.78	0.6	57.16	954.25	1.84
Zm00001eb050240	1.87	20.09	58.48	181.05	190.02	160.67	52.69	3.84	10.61	1.78	11.07	92.94	507.89	1511.83	1178.4	519.97	116.35	22.1	56.47	2.09
Zm00001eb050410	7.09	6.8	5.1	8.06	19.6	74.31	101.74	7.31	3.13	0.13	58.98	49.6	24.52	49.21	120.95	472.56	399.95	75.24	45.1	0.69
Zm00001eb052790	47.6	292.84	217.4	134.27	33.3	155.98	188.92	160.9	90.86	0	100.86	304.88	485.41	377.23	175.63	393.77	1247.41	2057.76	953.28	30.32
Zm00001eb053790	63.35	66.9	72.72	56.41	50.94	59.62	65.38	44.97	34.07	3.65	515.77	546.1	566.02	527.04	339.64	447.74	364.72	375.57	426.8	12.06
Zm00001eb055330	75.11	82.42	72.5	89.14	90.28	63.82	46.73	75.38	764.42	1255.25	667.16	661.55	531.27	606.34	630.47	318.65	211.15	2110.39	9610.44	23137.6
Zm00001eb056560	0.03	0.08	0.03	0.02	0.01	0.03	0.04	1.45	44.78	67.69	0	0	0	0.07	0	0	0	1.33	142.36	366.1
Zm00001eb056930	150.35	188.27	196.71	274.39	215.22	195.55	136.02	136.14	68.86	0.22	420.61	524.55	844.47	1617.27	1092.45	667.98	325.2	201.88	114.56	1.31
Zm00001eb057000	8.24	11.8	13	11.16	16.03	94.94	122.57	60.41	3.01	0	25.24	21.19	30.57	20.56	96.22	641.09	246.94	107.12	8.44	0.38
Zm00001eb057250	0.03	0.75	8.52	270.57	122.8	28.96	5.15	37.16	40.46	0	3.07	3.61	12.32	357.59	234.22	53.62	12.07	342.85	27.2	1.39
Zm00001eb057720	135.55	168.72	204.94	149.74	134.12	135.38	110.04	92.93	75.14	4.01	340.06	592.82	598.13	576.18	597.3	432.4	264.03	294.37	389.34	4.25
Zm00001eb057810	55.62	92.16	91.29	156.73	130.72	113.9	83.5	236.02	132.5	50.78	169.84	280.58	378.91	712.12	582.51	359.47	242.39	1576.13	363.6	72.73
Zm00001eb058220	6.03	17.92	32.19	49.9	28.72	18.04	37.97	34.37	57.2	30.7	3.99	15.23	37.63	64.26	39.6	35.35	131.19	373.14	123.98	143
Zm00001eb058700	15.07	41.07	37.96	38.82	42	50.74	35.95	22.97	47.64	2.96	25.99	46.5	37.06	83.04	36.22	40.49	32.71	58.59	412.05	17.06
Zm00001eb059100	6.55	8.31	10.62	10.34	10.24	8.47	6.37	14.47	9.03	55.86	19.59	20.68	38.02	36.75	18.52	15.55	14.36	60.37	28.51	497.92
Zm00001eb061180	51.54	144.69	292.77	392.83	205.43	161.22	145.57	80.9	23.94	0.78	230.26	444.57	1508.77	1869.63	632.75	427.39	402.59	1162.2	65.72	4.76
Zm00001eb063520	0	0	0	0	0	0	0	9.99	785.4	0.37	0	0	0	0	0	0.1	0	39	2805.06	6.24
Zm00001eb063540	0.32	0	0.08	0.09	0	0	0.05	6.32	665.61	2225.13	0.88	0	0	0.15	0.1	0.11	0	142.69	3200.95	7081.75
Zm00001eb063550	0	0.08	0	0	0	0	0.02	0.45	841.52	454.76	0.32	0	0	0	0	0	0	0.88	1396.22	2188.06
Zm00001eb063770	180.25	177.32	197.07	159.24	136.02	123.56	82.04	73.82	54.75	10.03	954.13	923.87	822.89	484.51	595.34	428.15	295.85	237.89	201.56	7.1
Zm00001eb064570	175.38	127.08	112.45	92.38	74.84	65	45.78	98.27	60.37	2.49	783.6	828.54	440.84	309.68	448.78	263.76	161.76	406.64	447.07	3.69
Zm00001eb064750	0	0.01	0.09	0.12	0.14	0.19	0.16	4.34	0.03	0	0	0.16	0	0.09	3.12	0.12	0.04	474.15	1.24	1.23
Zm00001eb065120	0.03	0.09	0.19	0.1	0.21	0.25	5.15	15.53	2.05	0.15	0	0	0	0	1.07	4.3	14.58	580.07	0.47	2.7
Zm00001eb065160	177.17	189.71	172.29	151.13	171.09	201.8	168.6	122.45	31.87	0.64	630.98	758.87	711.37	814.33	1029.41	912.45	805.31	367.73	136.09	1.59
Zm00001eb065200	0	0	0	0	0	0	0.01	15.93	199.28	0.6	0	0.07	0.02	0.06	0.1	0.17	0.05	148.03	1515.4	6.63
Zm00001eb066830	41.04	40.8	25.45	15.13	12.14	11.01	5.83	9.94	11.4	0.84	68.36	94.49	72.01	26.35	38.26	36.53	27.64	229.74	615.13	11.27
Zm00001eb067380	0.58	0.37	0.57	1.07	1.36	0.62	14.47	3.4	3.47	0	1	0.82	0.95	0.53	34.6	42.32	129.91	902.76	3.58	3.85
Zm00001eb067550	35.89	40.68	41.26	48.26	63.79	70.74	49.29	49.66	72.11	3.65	144.84	127.79	131.34	201.12	255.92	234.31	150.08	317.17	633.09	12.68
Zm00001eb068120	0.11	1.12	25.8	3.95	0.05	0.25	3.12	29.24	4.16	0	0.41	1.42	25.46	4.34	7.11	8.97	19.57	1131.37	179.08	4.12
Zm00001eb069510	0.06	1.05	0.54	0.08	0	0.49	11.89	76.74	26.57	1.81	0.5	3.96	2.25	0.11	5.86	5.68	27.18	713.57	245.05	10.91
Zm00001eb070240	30.08	31.93	36.99	42.34	40.82	57.17	64.49	79.11	67.93	18.14	234.7	208.8	225.52	205.16	176.29	271.33	274.22	438.85	264.58	142.16
Zm00001eb074940	0	0.41	0.06	0.15	0	4.17	22.32	34.7	0.88	0	0	0	0	0.4	13.3	9.65	46.14	846.83	33.69	2.69
Zm00001eb075940	10.76	16.26	12.4	16.35	19.66	15.42	25.25	62.09	29.19	0.04	30.93	41.98	39.99	27.12	51.15	82.9	128.18	648.93	72.5	2.58
Zm00001eb076110	0	0	0	0	0.02	0.06	0.21	41.85	73.36	1.05	0	0	0	0	0.22	0.24	0.06	288.33	334.67	1.55
Zm00001eb076120	89.84	81.88	107.31	120.56	103.92	103.53	70.67	122.69	124.52	2.51	315.37	494.32	553.3	728.48	463.8	391.92	232.27	268.67	401.14	17.69
Zm00001eb078210	341.98	372.5	370.8	207.37	209.43	165.78	127.2	135.68	48.41	1.9	1988.72	1622.15	1176.94	1111.21	1079.78	625.32	362.12	480.99	327.46	4.86
Zm00001eb080380	445.19	578.55	531.53	472.44	420.35	264.41	442.01	5845.9	92.71	0	2268.26	1682.6	1717.93	1362.78	1636.12	1165.03	1615.77	11349.9	214.86	46.25
Zm00001eb080570	257.54	219.57	196.16	216.13	163.51	159.81	135.71	58.59	79.6	57	1656.78	1573.14	1232.8	1093.23	1072.07	840.17	823.04	589.55	637.39	684.96
Zm00001eb080860	0.69	0.91	0.7	0.87	1.03	0.8	0.42	0.72	446.16	137.73	0.28	0	0	0	0	0	0	0.03	403.42	1872.06
Zm00001eb081030	57.74	127.71	139.48	104.12	93.69	65.83	73.01	111.35	102.95	0.41	127.96	280.68	382.85	168.04	249.07	225.72	228.87	228.83	515.55	2.83
Zm00001eb081270	72.67	140.11	311.15	243.2	90.49	73.38	67.09	80.39	141.83	103.72	327.86	549.79	1419.57	1283.76	291.46	238.75	223.18	559.01	630.27	336.48
Zm00001eb081480	0	0.02	0	0.07	0.18	131.34	1019.46	5.24	0.06	0.21	0.13	0	0	4.68	11.09	494.33	2205.53	274.26	0.6	1.18
Zm00001eb082670	243.37	220.69	213.31	237.63	174.59	199.72	100.98	186.78	186.12	11.29	794.2	1112.02	1426.99	1295.09	1379.03	755.41	582.03	477.26	547.38	35.44
Zm00001eb083110	0	0.08	0.03	3.94	56.05	502.76	1606.11	2.62	0.46	0	0.06	0.14	0	47.86	262.31	2645.56	4671.74	9.77	1.33	0.43
Zm00001eb083630	5.55	5.05	4.16	30.62	51.37	40.26	58.92	4.55	0.69	0.03	1.8	3.54	3.46	55.87	78.14	85.41	302.64	15.66	1.01	0.5
Zm00001eb085730	80.93	81.8	66.67	81.8	53.34	46.65	39.64	43.91	34.55	1.67	269.57	375.39	235.37	164.1	166.28	144.38	101.33	344.19	187.12	2.05
Zm00001eb087810	0.12	0	0	0	0	0	0	5.22	2455.87	413.3	0.2	0	0	0	0	0	0	11.66	3316.55	2744.12
Zm00001eb088430	0	0	0	0	0	0	0	183.15	205.8	0.33	0	0	0	0	0	0	0	936.31	1678.85	5.26
Zm00001eb089020	47.48	60.82	58.82	96.22	152.28	202.14	394.85	35.15	52.47	13.13	223.47	218.52	175.25	366.31	536.31	838.31	1249.24	344.54	176.93	46.02
Zm00001eb090060	0.84	0	0.1	0.12	0	0.41	0.53	2.93	2004.4	830.13	0.85	0	0	0	1.15	15.54	5.22	253.29	9174.04	10596.7
Zm00001eb092070	0.43	0.76	0.34	0.34	0.77	0.43	0.64	25.51	600.05	519.1	16.37	21.89	11.83	12.17	14.18	10.94	11.04	663.77	7687.3	11734.3
Zm00001eb095080	227.68	131.29	116.67	100.03	83.01	74.55	57.77	74.46	53.32	2.42	1055.01	1187.77	687.48	609.65	530.74	427.56	274.4	553.28	389.01	6.55
Zm00001eb096070	49.46	72.72	79.19	137.38	278.29	299.65	144.8	102.33	51.13	0.25	274.25	396.22	398.14	1089.84	1675.02	1372.91	675.21	258.21	147.98	3.93
Zm00001eb096790	0	0.1	0.04	0.3	0.72	1.17	1.54	0	118.12	36.12	0.14	0	0	0.86	0.69	3.05	3.83	0.35	200.83	367.19
Zm00001eb096980	45.91	93.76	183.95	447.27	540.4	413.09	260.68	65.47	168.13	0.56	53.41	110.77	214.48	659.56	958.97	607.92	352.04	361.86	650.71	2.16
Zm00001eb097010	0	0	0	0	0	0	0.02	0.14	547.68	323.76	0.56	0	0	0	0	0	0	6.69	2600.79	2826.78
Zm00001eb097020	0.24	0	0	0	0	0	0.02	0.21	1056.6	1965.82	1.94	0.05	0	0	0	0	0.07	8.37	4756.62	18477.9
Zm00001eb097280	0	0	0	0	0	0	0.19	0	334.16	385.67	0	0	0	0	0	0	0	0.77	733.24	1963.96
Zm00001eb098340	13.3	23.24	28.12	24.29	32.09	25.87	21.37	6.3	34.51	77.09	40.26	80.86	94.54	73.36	116.59	79.97	61.87	17.18	130.41	575.47
Zm00001eb100570	0	0	0	0	0.04	62.11	1056.39	0.02	0	0	0	0	0	4.64	11.3	603.34	3662.5	0.74	0	0.15
Zm00001eb101690	0	95.24	603.23	311.92	57.89	0.43	2.01	0	0	0.25	2.67	156.98	1708.14	1646.29	83.58	1.68	4.28	11.26	0.21	0
Zm00001eb101750	204.16	246.51	222.09	142.97	145.55	96.84	73.41	86.37	27.48	0.25	1537.99	1417.37	1168.31	739.03	678.46	431.62	330.31	655.92	544.66	6.99
Zm00001eb101990	37.45	40.55	39.19	36.51	40.76	43.61	45.7	47.76	18.16	0.36	214.91	301.16	289.94	253.4	213.89	215.92	177.85	294.98	237.49	1.72
Zm00001eb102130	2.31	2.54	2.18	4.33	3.37	3.16	8.58	235.39	13.3	0.11	0.16	0.04	0.16	0.08	38.2	12.18	37.27	7994.31	632.41	25.95
Zm00001eb102500	219.86	171.25	162.51	118.13	103.05	87.96	69.49	127.14	53.6	1.24	828.43	876.47	644.49	401.05	498.59	298.87	217.99	508.39	410.34	3.96
Zm00001eb102600	19.5	19.1	23.46	26.75	27.35	32.41	25.23	46.54	98.02	186.77	39.45	72.32	82.33	85.14	94.98	118.46	79.58	140.16	275.47	956.08
Zm00001eb102760	72.21	61.03	55.09	45.61	44.47	47.83	49.28	43.3	20.32	1.72	316.66	308.9	244.85	224.89	223.53	216.07	200.9	135.92	88.46	5.29
Zm00001eb102850	21.21	20.02	15.61	29.26	64.65	108.8	109.63	18.12	37.48	2.08	60.94	74.15	77.42	215.16	329.48	505.84	577.29	60	164.25	8.27
Zm00001eb103260	73.09	68.46	77.44	71.97	80.07	76.66	49.92	45.6	59.28	0.93	355.77	334.19	325.14	307.72	377.12	350.83	250.49	112.48	323.57	2.97
Zm00001eb104400	41.07	52.62	55.09	62.87	63.83	53.34	33.79	41.43	16.41	0.16	418.12	500.81	602.83	882.31	660.01	349.06	184.54	149.23	96.76	8.1
Zm00001eb106160	53.83	73.56	32.96	34.83	34.26	49.87	47.42	38.29	12.26	6.22	198.2	190.66	189.34	147.81	183.38	164.3	219.63	261.31	262.67	2.45
Zm00001eb107290	17.08	24.63	22.53	28.6	50.64	56.38	50.53	9.15	4.58	0.86	149.78	161.39	120.42	133.24	296.22	324.82	275.88	38.39	27.55	0.38
Zm00001eb108120	94.77	94.2	103.48	84.76	96.46	85.27	111.14	94.54	64.52	18.35	621.57	591.06	561.18	524.7	563.79	407.88	525.27	563.9	484.83	150.05
Zm00001eb108330	39.55	18.25	6.64	8.52	12.92	29.54	17.49	85.69	115.59	0.06	57.46	18.59	9.19	29.14	31.42	74.76	46.25	539.58	660.07	18.68
Zm00001eb109330	174.45	157.7	142.81	104.56	111.54	68.1	60.14	93.5	48.55	0.16	298.57	325.49	225.52	243.19	242.94	164.79	100.74	637.25	421.33	3.32
Zm00001eb109740	0.3	5.13	15.39	132.28	161.24	140.73	59.55	0.07	0.13	0.11	2.88	21.49	110.66	767.54	894.57	467.35	110.12	1.42	0.19	0
Zm00001eb110830	1.95	1.89	1.97	3.19	5.02	6.64	4.66	1.52	90.63	168.22	3.92	3.83	4.76	8.96	5.22	5.99	3.84	3.74	149.4	873.38
Zm00001eb111720	57.21	57.29	53.9	41.67	39.14	29.83	26.32	38.52	12.46	0.37	511.03	414.85	248.32	206.43	160.85	111.7	81.75	201.31	116.58	1.98
Zm00001eb111740	68.25	63.24	59.53	58.53	46.6	45.65	32.26	33.35	80.96	12.78	226.3	189.62	148.89	108.27	142.94	86.11	75.66	110.93	418.02	58.65
Zm00001eb113790	144.2	126.75	78.53	82.82	53.45	53.99	33.37	94.98	252.51	260.39	245.33	256.79	297.91	199.61	139.82	127.07	84.75	155.53	880.2	1540.54
Zm00001eb113960	0.21	0.33	0	0	0	0	0	469.61	640.3	14.21	0	0	0	0	6.55	0	0.61	2163.14	5351.03	18.75
Zm00001eb116930	160.2	166.67	145.33	85.17	94.73	67.91	67.13	72.11	23.12	0.25	835.39	922.81	715.96	417.68	489.6	330.81	251.48	500.25	252.87	2.82
Zm00001eb122720	43.3	64.1	70.89	83.99	110.79	97.78	58.12	74.9	51.6	0.42	118.2	215.63	257.93	458.85	388.03	296.66	137.39	191.44	170.37	0.85
Zm00001eb122770	0	0	0	0	0	0	0	208	181.37	0.16	0	0	0	0	3.02	0.1	0	795.35	1186.86	4.09
Zm00001eb122860	16.74	30.72	28.62	41.43	69.55	56.62	31.76	16	9.84	0.07	116.44	121.34	116.88	399.39	516.57	306.7	132.89	54.01	49.75	0.33
Zm00001eb123580	0.16	0.86	1.84	0.64	0.07	0.07	0	0	171.96	178.48	1.52	1.46	1.01	0.4	0	0	0	4.75	897.62	2492.02
Zm00001eb124560	110.45	85.24	91.58	53.62	43.26	38.85	32.1	79.22	42.55	2.06	483.18	608.96	432.08	150.16	205.71	143.59	105.42	488.73	391.99	3.25
Zm00001eb125400	1.17	3.64	6.4	9.7	11.67	11.07	5.92	37.93	48.67	1.19	4.98	12.29	21.48	39.49	47.68	23.45	12	292.08	345.98	2.85
Zm00001eb126900	42.83	74.33	88.9	84.2	93.58	89.67	72.27	246.14	373.59	108.78	51.08	90.67	127.33	94.78	109.55	103.92	102.48	238.78	1042.42	938.2
Zm00001eb127600	0.23	0.11	0	0	0	0	0.03	0.39	942.61	2870.12	2.6	0.16	0	0	0	0	0	5.82	4149.96	17788.9
Zm00001eb128150	18.81	17.6	13.81	12.8	10.58	7.38	4.73	4.7	18.11	45.19	32.18	30.2	21.42	24.16	19.76	13.5	8.57	17.83	85.82	280.59
Zm00001eb128890	28.95	27.11	25.84	21.33	35.61	40.26	54.59	30.75	45.15	8.01	286.31	253.75	191.55	139.76	197.29	249.16	246.12	425.45	433.78	58.15
Zm00001eb129360	126.08	128.08	116.26	100.46	82.84	50.45	42.74	26.08	37.96	43.58	187.34	226.7	171.01	148.31	115.15	63.61	59.8	38.12	81.93	280.08
Zm00001eb130150	0	0	0	0	0	0	0	1.46	1778.97	395.59	0.88	0	0	0	0	0	0	8.65	2889.3	3917.47
Zm00001eb130660	0.04	0.08	0.04	30.12	51.68	46.76	25.25	0.07	0	0	0	0.19	1.98	255.93	297.35	134.43	39.95	0.52	0	0.08
Zm00001eb131700	0.09	0.17	16.68	48.43	23.46	31.2	242.38	3.34	2.18	1.18	0.78	0.64	22.82	149.16	72.4	128.2	408.94	598.92	0.95	8.25
Zm00001eb132550	0	0	0	0.02	0.09	0.05	0.09	0.32	265.53	361.62	0.65	0	0	0	0.05	0	0	5.15	1912.56	7477.18
Zm00001eb132660	5.94	3.65	5.17	6.4	7.09	6.73	6.56	6.46	17.22	31.8	13.88	14.11	13.47	7.97	15.34	19.82	22.36	24.57	85.91	303.51
Zm00001eb132730	0	0	0.1	0.02	0.09	0.17	9.38	492.83	484.36	1.6	0	0.53	1.21	1.43	21.02	3.63	28.35	2666.44	3926.41	19.45
Zm00001eb133280	10.31	10.22	8.32	6.77	6.18	4.92	4.87	4.18	17.05	19.59	53.84	31.99	23.13	15.52	21.14	15.85	17.67	13.43	74.5	246.61
Zm00001eb135440	0.43	0.05	0.06	0.08	0.03	0.23	0.07	23.68	169.49	0.41	1.49	0	0	1.33	0.04	0.34	0.04	194.17	1250.22	3.42
Zm00001eb136490	644.34	699.83	683.24	460.14	443.31	296.85	281.17	284.59	59.59	1.95	1812.26	2176.27	2555.34	1459.63	1201.48	792.28	972.35	1336.4	599.71	7.54
Zm00001eb136750	193.28	310.42	194.58	178.64	149.41	306.06	688.2	306.8	72.13	0	352.86	372.65	533.8	302.18	607.4	1300.77	3845.83	2077.46	310.99	9.84
Zm00001eb136950	0.23	1.36	0.89	4.87	0.92	1.71	19.76	17.61	211.42	211.84	1.82	2.79	2.06	4.68	0.71	9.41	42.44	31.98	486.17	1239.37
Zm00001eb137310	0	0	0	0	0	0	0.05	42.38	70.35	1.5	0	0	0	0.07	0.62	0.05	0.05	681.01	967.08	3.76
Zm00001eb138110	89.16	66.74	61.04	68.49	37.48	34.36	27.85	79.57	24.31	0.46	473.22	432.53	305.31	185.41	269.48	173.25	146.02	258.11	111.27	1.31
Zm00001eb141690	0	0.04	0	0	0.01	0.11	0.52	5.23	52.64	1.54	0	0	0	0	0.25	0.02	0.57	92.31	461.76	17.37
Zm00001eb141930	62.06	88.5	102.31	108.46	142.59	183.05	138.93	48.04	33.46	0.62	214.42	405.13	529.04	659.39	767.49	1133.43	690.09	205.2	173.7	1.31
Zm00001eb142220	110.25	152.76	128.24	201.88	610.55	640.07	370.11	280.64	89.35	2.11	179.55	225.64	378.32	1184.17	2337.38	2490.71	1143.83	287.44	135.59	6.03
Zm00001eb143510	28.4	46.52	62.39	68.95	75.76	80.04	69.88	24.84	19.44	4.38	110.41	176.08	197.07	280.62	419.81	276	215.86	99.87	101.41	2.06
Zm00001eb144240	127.99	167.12	190.86	175.85	184.79	199.14	213.51	147.55	370.21	287.73	815.51	954.34	1275.97	924.65	930.51	1162.09	844.66	886.03	2190.12	1761.64
Zm00001eb145520	10.25	15.58	14.33	6.73	5.4	3.93	2.25	20.38	36.13	7.14	95.89	127.01	121.53	56.12	43.27	19.71	13.48	144.77	322.2	29.27
Zm00001eb146770	918.51	1526.24	880.84	612.03	329.54	127.57	83.14	72.59	35.13	10.6	3123.87	3247.89	2497.98	3082.09	947.18	223.47	177.1	81.11	28.05	4.76
Zm00001eb149770	0.17	0.3	0.14	0.54	2.85	53.27	61.79	6.67	343.27	321.31	1.1	0.03	0.07	4.65	14.53	199.36	105.81	82.63	2250.61	5751.63
Zm00001eb150140	18.33	35.24	53.43	50.56	54.26	44.3	38.88	33.11	12.1	0	37.16	120.64	159.05	102.67	118.53	111.72	89.72	251.96	44.98	0.88
Zm00001eb150420	76.77	86.15	90.82	88.18	70	49.34	44.8	64.2	15.94	289.58	100.19	151.93	149.72	247.31	197.99	98.32	80.03	133.32	30.22	1574.6
Zm00001eb151470	0.02	0.03	0.03	0	0.18	0.03	0.08	31.63	50.8	0.16	0	0.11	0.12	0	0.16	0	0.13	133.58	500.9	0.78
Zm00001eb152200	0	0.01	0	0.02	0.11	0.07	0.05	0.29	44.03	90.99	0.33	0	0	0	0	0.4	0.07	167.74	657.55	2706.95
Zm00001eb152450	50.99	71.06	83.16	107.17	178.61	180.12	117.96	62.81	55.95	2.14	195.94	357.46	508.02	659.84	958.52	938.64	479.86	223.29	276.24	5.18
Zm00001eb153460	15.74	18.17	30.67	46.41	73.43	88.21	60.3	14.2	5.31	0.03	105.21	87.03	109.41	287.94	461.81	461.37	278.46	36.2	18.26	0.6
Zm00001eb154490	26.12	51.93	89.31	180.5	167	172.36	87.25	26.42	22.56	0.1	88.44	173.35	624.74	1620.9	1068.89	518.36	183.28	24.94	19.86	0.46
Zm00001eb154650	5.35	6.39	13.08	0.7	0.49	0.11	2.11	26.56	44.57	5.74	5.43	7.74	38.71	5.56	1.02	1.28	3.8	112.26	330.28	9.06
Zm00001eb156850	0.01	0	0	0.07	0.04	0.23	0.82	0	473.49	191.59	0.61	0	0	0	0	0.47	1.25	1.01	1962.91	2471.73
Zm00001eb157540	39.59	41.13	45.01	56.79	54.8	42.63	37.87	18.06	11.22	1.23	276.08	245.14	221.2	233.6	218.39	129.5	105.36	97.14	69.9	2.11
Zm00001eb158340	0	0	0	0	0	0	0.04	130.58	101.1	7.09	0	0	0	0	0	0.06	0	446.26	942.79	5.94
Zm00001eb158960	0.05	0.08	0.19	0.07	0.21	0.13	0.23	1.8	847.07	1670.1	2.02	0.09	0.21	0.1	0.32	0.12	0.23	27.27	4249.41	12201
Zm00001eb160060	1.27	0.85	1.61	1.1	0.84	0.21	0.26	0.5	22.78	39.45	1.99	0.92	0.99	3.83	0.58	0.4	0.46	0.72	59.22	390.17
Zm00001eb160620	43.25	57.29	74.49	78.12	80.72	75.74	61.2	103.19	77.12	1.92	202.34	298.05	407.27	311.32	338.8	287.23	270.84	273.84	439.44	16.83
Zm00001eb161120	0	1.63	1.86	1.22	0.53	2.43	93.49	213.82	6.05	8.57	0.13	0.31	1.86	0.38	131.53	195.52	600.83	7854.29	320.61	30.02
Zm00001eb161130	0	0	0.07	1.12	0.36	16	120.08	21.27	0	2.67	0	0	0	1.87	60.6	589.65	1645.68	619.69	0.61	33.75
Zm00001eb161140	0	15.41	44.54	12.6	7.26	45.82	765.22	747.64	26.66	0.06	0.1	3.31	25.73	3.27	705.48	1790.25	6082.79	14253.8	185.07	61.48
Zm00001eb161160	1.41	7.36	10.49	7.13	1.91	29.26	182.68	32.36	0.81	0	0.6	6.05	13.55	22.23	112.34	839.35	3248.33	952.5	9.66	3.96
Zm00001eb161560	32.68	132.34	308.45	215.87	40.4	10.9	17.08	34.57	36.34	15.73	184.97	415.52	1209.12	738.64	116.18	58.44	88.07	1449.45	1310.77	15.23
Zm00001eb162070	0.71	0.23	0.29	0.57	0.33	0.46	0.55	9.55	0.18	0	0.06	0.09	0.26	0.18	5.98	0.22	0.95	593.18	0.71	2.41
Zm00001eb163860	3.77	89.22	134.15	162.14	99	323.77	418.76	8.34	1.49	0.02	4.19	122.83	278.96	199.81	358.37	1668.77	1330.06	11.8	3.49	0.7
Zm00001eb165660	0.04	0	0	0	0	0	0	0.2	260.11	559.95	0.49	0.03	0	0.01	0	0	0	3.62	1491.84	3788.84
Zm00001eb166550	11.52	10.75	8.44	5.5	6.1	7.62	6.36	24.26	6.37	0	61.98	33.43	30.15	14.07	11.11	20.34	22.26	329.23	45.71	1.15
Zm00001eb169570	23.48	30	29.48	24.4	36.12	26.67	26.6	13.46	12.53	0.06	208.88	239.56	211.57	139.43	188.4	130.82	152.51	183.83	344.02	0.75
Zm00001eb169970	635.29	526.88	510.49	480.41	322.94	378.9	322.94	295.53	243.15	145.47	1509.57	1780.3	1368.03	899.5	907.92	948.65	871.11	811.16	862.58	759.66
Zm00001eb170040	201.39	278.9	347.48	255.4	297.8	373.08	357.8	213.93	201.04	16.28	1398.13	2005.22	2510.96	1663.84	1782.82	2857.45	1876.04	2512.21	1661.7	318.79
Zm00001eb171030	43.19	40.44	48.02	79.07	61.01	62.18	46.36	79.75	79.18	5.18	142.46	152.05	218.5	330.87	368.24	199.08	196.53	142.76	211.47	6.93
Zm00001eb171880	0.04	0	0	0	0	0.01	0.06	0	333.29	490.33	0.58	0	0.08	0	0.04	0	0.12	0.13	400.14	2952.98
Zm00001eb172040	23.67	30.14	31.81	23.18	29.69	29.83	27.84	29.61	21.17	36.62	67.44	55.05	59.8	55.54	35.58	41.6	40.1	50.5	48.71	299.71
Zm00001eb172970	46.1	43.82	24.2	61.73	59.42	58.27	28.14	17.15	7.86	0	209.22	135.98	85.22	383.3	343.14	269.33	114.28	55.23	38.9	0.97
Zm00001eb173560	79.12	81.48	67.82	58.97	66.66	65.12	67.79	64.29	26.59	3.18	446.97	420.84	341.96	310	261.73	231.76	198.58	325.3	208.29	11.71
Zm00001eb175200	200.76	148.36	109.47	98.2	77.04	74.8	64.58	81.39	68.78	38.64	557.21	494.36	504.27	305.99	235.53	244.41	185.69	215.66	233.34	296.86
Zm00001eb175290	0	0	0	0	0	0	0	0	2626.59	566.82	0.49	0	0	0	0	0	0	3.22	4673.12	5869
Zm00001eb175370	0	0	0	0.04	0	0	0	7.38	2264.59	77.58	0	0.12	0	0	0	0	0	8.13	5279.42	1919.4
Zm00001eb175870	0	0	0	0	0	0	0	1.28	989.61	234.7	0.25	0	0	0	0	0	0	19.58	5246.53	1650.41
Zm00001eb176820	0	0	0	0	0	0.03	0.31	114.28	33.67	0.58	0	0	0	0	2.01	0.26	1.56	1100.66	1008.69	3.63
Zm00001eb177020	1.53	1.34	7.28	127.43	205.5	261.75	102.27	0.09	0	0	3.82	7.4	115.78	2258.86	2177.12	1262.64	329.16	1.25	0.17	1.23
Zm00001eb178250	26.23	39.04	41.86	66.46	63.67	53.37	44.49	42.88	26.85	0.95	94.33	112.47	159.8	338.2	189.36	121.25	72.11	118.37	103.87	4.61
Zm00001eb179490	267.87	222.4	202.87	210.91	154.26	140.54	136.45	97.88	114.46	3.86	1189.32	985.42	682.13	672.48	694.49	455.54	471.51	724.93	1079.3	18.89
Zm00001eb179810	4.57	10.59	14.03	40.51	117.07	118.96	123.23	45.33	8.58	0	19.51	39.95	44.97	283.45	508.39	404.68	368.84	117.96	31.94	0.6
Zm00001eb180690	0	0	0	0	0	0	0.36	733.14	0.38	0	0	0	0.39	8.15	282.24	3.35	26.92	20920.5	22.88	89.72
Zm00001eb180920	64.55	58.25	63.38	72.45	54.54	52.65	38.36	58.71	50.41	2.57	174	233.8	277.43	219.21	283.23	192.62	122.7	153.34	256.58	1.07
Zm00001eb183810	0.05	0	0	0	5.07	211.96	290.55	0	0	0	0.04	0.13	0	8.96	119.05	1656.93	1671.5	1.13	0.32	0.19
Zm00001eb184000	55.78	99.83	160.13	216.99	251.45	309.8	309.36	79.7	399.51	78.01	398.54	843.33	1231.3	2037.06	1246.92	1265.21	961.04	349.88	1941.38	740.38
Zm00001eb184090	30.52	34.13	38.59	20.8	26.81	21.47	15.65	1.59	1.73	1.25	345.2	276.56	157.31	74.7	125.6	99.49	44.03	30.64	5.41	1.53
Zm00001eb184610	4.52	3.74	7.52	1.9	0.59	0.37	14.94	16.3	0.66	0.07	2.39	2.87	7.88	0.61	3.48	27.84	54.69	399.15	2.3	2.04
Zm00001eb185780	2.57	4.77	9.14	20.32	55.99	38.84	15.78	2.07	190.32	24.11	2	2.7	6.42	82.99	178.12	83.29	17.21	2.9	990.22	126.17
Zm00001eb187040	505.41	467.36	496.93	439.7	278.24	261.17	156.59	103.44	32.6	3.11	1488.2	1687.2	1413.73	1061.32	1593.49	811.15	556.84	235.9	145.62	3.09
Zm00001eb188030	67.17	81.02	82.13	48.87	36.74	14.18	7.31	1.25	0.72	0.09	403.98	317.04	298.86	321.05	177.68	49.2	19.29	6.6	2.65	0.63
Zm00001eb189380	105.12	94.74	104.73	120.92	101.97	89.4	87.27	125.22	411.52	48.88	311.29	416.96	423.79	528	533.98	366.33	319.21	572.91	1817.68	628.9
Zm00001eb189480	0	0.16	0.03	0.03	0	0	0	229.26	40.77	1.2	0	0	0	0	2.74	0.2	0.78	766.99	303.88	2.77
Zm00001eb189870	49.74	38.74	36.4	36.58	29.89	23.25	18.89	14.97	7.35	0.6	373.91	342.19	289.4	204.73	199.3	133.45	105.57	123.15	82.84	1.05
Zm00001eb190470	0	0	0	0	0	0	0	6.42	613.63	1177.47	0.57	0	0	0	0	0	0	15.37	1227.64	5977.47
Zm00001eb190570	0.03	0	0.03	0.1	0.1	0.06	0.11	0.03	90.11	47.67	0.16	0.03	0.12	0	0.12	0.13	0.08	0.66	220.66	246.8
Zm00001eb192050	140.65	139.49	109.62	83.05	50.83	18.64	23.11	10.96	1.86	3.01	619.95	792.22	499.9	327.68	213.75	72.8	72.38	22.76	4.22	8.75
Zm00001eb192410	0.05	0.8	3.04	50.67	117.86	102.31	40.45	0.2	0.67	2.84	0.48	1.93	9.92	301.98	455.98	281.28	64.74	0.86	0.81	0.68
Zm00001eb192970	0	0.07	0.64	26.61	40.67	45.87	29.27	0	0.18	0.08	0.08	0.27	3.49	240.6	240	128.41	41.85	0.04	0.76	0.04
Zm00001eb194740	0.12	0	0.01	0	0	0.1	6.02	0.15	292.63	784.63	0.44	0	0	0.13	0.11	0.93	15.82	39.22	780.69	4113.79
Zm00001eb195460	0.76	0.47	0.72	0.48	0.75	0.57	0.68	0.7	73.37	69.37	0.16	0.28	2.74	3.89	1.69	1.24	0.6	0.54	165.83	396.78
Zm00001eb196090	0.11	0.21	0.28	0.26	0.2	0.26	0.54	17.95	43.37	0.06	0.43	0.46	0.53	0	0.44	0.24	0.12	52.59	435.49	0.47
Zm00001eb196100	7.98	10.85	12.49	9.39	5.92	17.62	15.37	34.84	1.59	0.09	2.25	3.14	3.92	6.32	11.99	8.66	16.97	1966.48	14.13	6.06
Zm00001eb196650	31.73	26.09	28.18	28.6	26.69	22.66	25.52	37.77	31.26	4.2	195.95	178.68	147.27	175.08	160.57	127.71	137.97	273.72	215.5	13.39
Zm00001eb197090	0	0	0	0	0	0	0.02	0	198.18	179.97	0	0	0	0	0	0	0	0.06	443.88	937.46
Zm00001eb197380	0	0	0	0	0	0.24	3.36	37.52	0.84	0	0	0	0	0	2.31	0.79	9.4	284.99	17.45	1.81
Zm00001eb198300	74.5	77.02	86.53	116.13	84.03	77.08	55.78	55.93	33.61	2.86	326.74	385.46	410.86	537.53	403.47	272.55	240.24	303.84	179.7	4.68
Zm00001eb202310	1.43	3.53	9.12	44.36	46.66	53.98	31.59	3.48	0.73	0	2.35	8.17	43.08	247.21	207.62	110.03	38.83	0.6	0.48	0
Zm00001eb202400	78.72	90.23	65.79	60.49	67.42	55.42	46.27	35.68	67.93	49.13	327.93	372.1	213.32	177.58	198.69	148.41	111.76	112.96	642.59	969.92
Zm00001eb202700	22.85	12.92	7.38	6.55	4.62	11.75	8.27	14.9	11.17	6.36	12.74	8.59	8.12	5.94	6	5.05	2.03	420.06	33.18	10.06
Zm00001eb202800	1.12	3.07	3.18	1.21	4.24	3.62	0.64	6.34	222.73	197.85	1.76	4.2	3.68	2.03	1.86	1.55	0.48	22.37	894.28	1708.29
Zm00001eb202830	396.64	484.33	496.32	783.96	860.2	1486.77	1474.21	231.88	95.06	2.39	2568.09	3588.29	3199.87	4332.65	5527.82	8028.41	6441.37	1789.08	619.46	9.46
Zm00001eb202910	791.57	563.86	384.93	346.41	255.19	211.19	132.14	342.92	106.07	2.05	1343.76	2251.01	1687.41	893.48	1144.11	807.78	501.92	1039.3	663.43	6.81
Zm00001eb205160	34.64	35.22	40.94	36.78	34.37	35.81	35.46	43.08	29.78	0.59	144.22	200.24	152.43	119.81	150.56	136.29	115.95	280.53	156.85	2.8
Zm00001eb205310	0.45	0	0.01	0	0.03	0	0.06	44.14	1203.76	2190.84	1.74	0	0	0	0	0	0	129.53	2961.14	13841.9
Zm00001eb205590	123.18	77.2	61.16	60.75	47.62	36.75	32.15	49.94	10.77	0.99	387.38	324.23	167.8	97.9	178.24	95.74	87.79	304.61	53.26	1.65
Zm00001eb206470	17	66.79	167.32	279.28	85.86	68.11	136.55	143.18	9.45	0	21.32	89.49	438.6	430.82	207.62	218.43	484.5	2089.64	240.03	8.9
Zm00001eb209960	82.71	91.97	103.92	68.67	69.56	70.13	66.94	70.25	15.5	0.07	561.94	505.39	397.43	327.87	325.29	315.27	364.8	238.14	117.24	1.95
Zm00001eb210660	579.6	762.31	461.3	441.68	208.54	73.12	52.16	48.3	17.26	14.22	3132.98	2692.34	1853.03	2379.12	916.32	182.64	165.96	105.68	25.42	7.59
Zm00001eb211420	0	0	0.04	0	0	0	0.03	102.86	48.84	0.12	0.27	0.07	0.1	0.05	2.31	0.04	0.07	1007.34	1278.89	5.17
Zm00001eb211740	201.09	232.05	226.04	242.36	201.03	241.38	202.17	313.12	164.17	0	1389.91	1395.59	1428.41	1211.36	1259.42	1204	1244.79	957.06	545.75	6.58
Zm00001eb212550	40.81	63.23	64.14	55.15	68.8	64.65	56.51	52.57	76.31	22.21	131.07	221.08	213.75	288.27	314.84	221.04	146.26	177.6	479.19	71.04
Zm00001eb212800	45.03	41.47	27.24	4.95	3.73	1.15	1.14	1.37	0.13	0.03	266.85	271.74	114.42	0.48	0.47	0.19	0.1	0.44	0	0.02
Zm00001eb213080	520.73	355.59	284.09	227.92	175.18	158.23	112.1	178.3	78.16	2.11	857.69	1203.53	821.8	639.95	820.73	589.16	338.24	829.4	504.58	7.42
Zm00001eb214560	73.85	109.01	80.79	166.61	124.73	143.24	77.08	88.6	51.07	10.22	252.31	373.03	562.92	1595.01	980.04	534.72	274.74	669.27	155.9	15.22
Zm00001eb214880	0.06	0	0	0.01	0	0	0.04	32.29	136.66	0.45	0.22	0	0	0	0.57	0	0	368.47	2158.64	3.21
Zm00001eb216070	64.37	60.49	46.74	43.17	43.54	28.54	26.24	77.74	1077.93	1863.96	197.02	155.38	130.29	83.54	98.43	51.12	45.07	1093.57	5133.26	16017
Zm00001eb216990	93.14	62.12	48.78	38.56	35.21	41.96	31.5	50.19	26.48	1.27	471.84	428.2	302.02	173.15	199.34	192.32	136.85	171.19	191.78	2.17
Zm00001eb217890	0.65	3.25	22.43	52.43	58.52	58.47	27.5	1.44	0.37	0.03	2.07	12.55	144.97	240.24	308.46	327.56	148.78	1.12	0.57	0.75
Zm00001eb221180	43.35	52.69	54.57	49.25	41.94	45.26	33.72	55.34	40.57	0.39	178.92	283.31	350.4	287.8	199.01	204.01	128.63	179.51	187.1	3.15
Zm00001eb221790	8.74	18.34	22.07	14.91	34.34	33.09	26.19	20.06	9.18	0.08	431.43	519.96	514.28	599.06	603.26	408.47	244.28	290.7	158.21	1.43
Zm00001eb222570	43.19	57.22	58.21	46.12	65.66	87.62	114.28	62.85	30.94	2.54	259.07	288.83	258.26	219.13	268.57	394.67	454.41	242.68	133.28	21.06
Zm00001eb224090	0	0	0	0	0	0	0	0	257.09	0.12	0	0	0	0	0	0	0	1.72	2013.12	2.79
Zm00001eb224160	0.37	1.65	192.11	432.62	64.95	121.41	2058.43	805.53	0.12	0	2.7	37.27	969.4	2773.36	3274.15	7105.26	28010.6	37882.4	29.34	168.03
Zm00001eb225390	1.3	1.36	1.42	1.21	1.54	1.61	2.12	13.43	1.29	0.48	0.4	0.23	0.07	0.11	1.87	0.12	0.12	591.65	1.3	2.14
Zm00001eb226140	0	0.03	0.08	0.06	0.03	0.01	0.02	43.66	368.84	2.46	0	0	0.07	0	0	0	0	328.75	3749.66	7.34
Zm00001eb226280	0.09	0.18	0.51	0.64	0.69	0.63	1.82	41.82	44.69	1.7	0.3	1.14	2.16	3.62	2.68	3.5	7.63	155.89	526.53	5.62
Zm00001eb228570	103.56	115.8	135.65	82.77	74.38	102.7	103.16	124.3	107.73	59.23	404.95	595.87	726.85	340.63	370.29	521	665.54	496.56	592.8	543.11
Zm00001eb228740	0.01	0.05	0.24	5.85	5.57	7.37	6.56	13.73	161.45	55.87	0	0.15	1.18	34.9	19.3	34.12	14.27	93.05	887.91	457.13
Zm00001eb228780	0.03	1.56	5.04	1.66	0.74	1.43	1.87	9.22	0.51	2.87	4.37	9.27	17.24	3.66	19.49	9.6	17.14	637.58	1.32	3.67
Zm00001eb228860	17.99	23.86	28.71	36.25	40.12	40.49	31.08	86.25	46.37	0.16	75.94	74.73	102.64	101.57	152.23	137.07	120.48	133.35	238.12	0.63
Zm00001eb229260	47.56	77.45	102.84	123.7	121.84	106.74	80.63	37.74	42.15	4.31	359.17	581.49	861.51	973.18	640.18	456.43	266.66	255.12	237.44	34.33
Zm00001eb229350	0	0	0	0.03	0	0.08	5.14	26.06	0.35	0	0	0	0	0	18.92	9.79	28.22	1064.32	136.49	2.82
Zm00001eb229360	0	0	0	0.5	0.07	0	0	18.92	654.47	25.96	0	0	0	0.07	0.1	0	0	58.52	1192.4	580.59
Zm00001eb229460	9.53	12.89	5.59	5.17	4.93	4.16	5.72	23.72	162.76	35.37	15.4	17.32	16.34	7.73	5.59	7.99	10.31	60.88	570.29	500.16
Zm00001eb229790	7.29	6.03	4.72	5.37	4.37	5.8	8.96	24.24	11.99	0.36	23.75	16.16	16.19	11.49	25.79	31.06	62.19	1372.19	73.82	6.29
Zm00001eb229930	85.53	106.25	188.59	294.58	165.17	117.04	166.19	58.92	77.33	0.9	108.39	150.1	326.83	441.72	392.24	309.55	566.67	307.82	749.72	5.42
Zm00001eb230070	1.85	2.87	4.85	4.78	6.16	13.89	10.59	6.42	253.22	124.49	1.8	6.39	24.69	15.79	17.34	28.05	20.59	21.3	1122.12	700.93
Zm00001eb230820	35.6	29.52	34.99	67.42	61.61	80.47	65.44	96.72	70.03	37.86	47.64	69.61	203.3	236.41	226.58	204.65	213.25	568.82	333.52	266.89
Zm00001eb230860	31.95	37.48	38.08	53.7	31.07	19.15	6.4	2.58	0.82	0.04	201.13	245.72	295.99	421.89	201.2	60.03	13.5	15.14	12.48	0.09
Zm00001eb231180	5.62	17.87	50.96	71.4	46.56	32.61	14.04	16.53	0.64	0	5.49	15.47	67.09	140.83	107.63	120.38	41.54	325.34	23.84	1.4
Zm00001eb232200	75.62	53.62	43.56	38.06	32.15	30.01	26.66	45.56	65.91	4.45	368.93	455.88	319.94	213.91	231.13	196.55	148.24	355.86	586.55	19.53
Zm00001eb233070	181.65	174.04	195.6	215.09	190.98	179.21	145.51	191.91	173.54	5.74	803.57	825.22	933.97	1155.1	1048.21	1015.06	731.23	899.73	1325	46.07
Zm00001eb236060	0.4	17.91	43.37	45.31	56.26	60.81	31.86	12.79	81.14	6.09	1.57	38.56	173.17	168.82	306	221.01	130.06	102.57	447.05	19.27
Zm00001eb236740	0.12	0.09	0	0	0	0	0.06	2.41	1179.06	2360.32	1.68	0	0	0	0	0.08	0	45.14	4593.67	17177.1
Zm00001eb237890	36.3	24.65	26.54	29.86	41.79	45.17	31.68	20.11	6.6	0	109.55	125.79	110.15	121.96	253.72	222.56	172.21	86.49	28.05	0.48
Zm00001eb240090	112.33	91.52	99.08	84.86	72.05	56.4	40.67	58.81	16.88	0.04	435.52	484.37	376.3	280.91	268.89	185.94	118.18	234.25	84.24	1.23
Zm00001eb240160	49.51	43.08	54.57	58.65	123.75	142.59	76.53	50.99	20.23	0.11	235.22	265.11	286.26	403.48	783.97	713.9	392.64	233.65	111.16	1.4
Zm00001eb240700	113.43	149.09	252.57	180.22	168.46	206.04	184.72	385.82	290.12	0.71	404.49	612.28	737.47	517.5	855.22	1225.08	1078.98	1380.43	1490.41	14.7
Zm00001eb242110	0	0	6.21	100.07	10.75	0	1.18	704.86	1.21	0	0	0	12.05	172.99	180.38	1.94	25.48	14409.6	9.92	54.62
Zm00001eb242610	15.94	22.37	25.2	19.7	27.36	19.85	12.32	11.37	61.97	5.27	74.32	104.41	109.83	69.56	104.01	62.27	50.12	234.61	508.72	42.25
Zm00001eb243010	62.33	90.04	97	110.27	94.42	118.54	101.83	93.89	39.89	1.28	168.07	351.43	422.71	355.06	315.03	322.03	287.63	359.21	264.21	4
Zm00001eb245630	0	0.19	0.4	0.09	0.03	0.05	0.01	0.62	109.31	54.29	0.06	0.25	0.23	0.07	0	0	0.06	1.6	380.81	415.34
Zm00001eb245940	0.12	1.63	2.59	0.93	1.48	0.64	0.67	11.27	82.41	87.02	1.01	8.99	18.15	0.34	0.68	1.27	1.35	96.86	439.9	671.56
Zm00001eb246370	90.94	105.21	119.91	118.32	121.45	111.55	84.42	116.92	288.06	16.36	669.34	1034.53	1119.06	1263.47	787.41	562.4	349.92	617.14	1826.34	182.08
Zm00001eb247590	139.67	207.44	272.38	239.12	219.4	178.57	132.78	166.54	88.82	6.9	727.22	930.2	1248.38	1048.44	814.14	492.98	336.16	728.58	407.08	42.21
Zm00001eb249860	2.7	4.49	5.84	4.66	1.54	0.66	0.28	69.83	477.98	129.27	1.57	3.07	5.82	6.69	1.17	0.8	1.39	178.07	1367.1	1008.34
Zm00001eb250600	0.78	0.68	0.79	0.68	0.37	20.03	1703.34	1.46	0.05	0.01	0.03	0.2	0.1	0	15.07	298.78	4509.64	7.21	0.41	0.43
Zm00001eb251750	0	0	0	0	0	0	0	0	535.48	255.3	0.37	0	0	0	0	0	0	0.06	729.21	2121.76
Zm00001eb251770	0.07	0	0	0	0	0	0	0	452.23	249.24	0.15	0	0	0	0	0	0	0.06	404.6	1518.63
Zm00001eb251780	0	0	0	0	0	0	0	0	352.23	353.32	0.73	0	0	0	0	0	0	0.14	1063.04	5308.71
Zm00001eb251790	0	0	0	0	0	0	0	0	737.7	76.71	0.07	0	0	0	0	0	0	0.31	1028.09	547.04
Zm00001eb252870	200.23	236.68	245.58	223.96	158.65	145.14	100.63	185.41	232.32	52.92	821.94	1202.35	1366.57	1041.77	855.53	649.08	439.88	1133.52	1390.73	680.99
Zm00001eb253200	26.24	31.48	44.23	63.61	44.76	26.44	17.69	23.2	6.96	0	121.81	139.73	218.38	443.86	230.67	108.86	55.85	62.48	30.13	0.24
Zm00001eb253240	3.22	10.61	11.59	22.85	7.75	7.06	2.39	265.91	38.36	4.44	1.22	8.02	8.95	10.63	15.88	6.37	3.51	1218.19	517.01	6.12
Zm00001eb254900	258.12	592.47	287.09	119.1	131.18	94.35	127.15	43.06	17.11	0	213.55	321.77	265.31	33.84	68.48	67.29	79.37	841.4	168.51	5.73
Zm00001eb256940	0.43	0.21	0.35	0.47	0.18	0.2	0.32	1.7	402.58	710.96	0.83	0.62	0.39	2.18	0.67	0.05	0	6.16	620.76	4219.15
Zm00001eb256970	28.99	59.96	73.88	70.13	97.96	67.62	77.89	53.65	6.23	77.98	46.62	137.5	189.72	111.87	235.13	164.12	179.33	74.3	13.96	483.74
Zm00001eb257640	54.75	87.93	108.76	79.88	90.47	96.95	102.09	73.47	63.2	20.15	249.29	363.45	463.99	329.19	349.33	446.85	422.9	583.93	371.62	343.5
Zm00001eb258170	79.26	79.24	81.76	55.78	63.97	67.87	85.93	33.78	29.32	37.79	379.19	395.97	356.8	332.04	259.1	245.5	260.61	208.38	110.9	17.12
Zm00001eb260710	229.45	208.5	174.79	273.32	282.07	251.96	204.1	359.15	189.79	0.44	268.81	255.85	299.72	217.77	388.28	341.12	343.05	1742.89	1606.06	7.58
Zm00001eb260960	439.18	303.16	244.52	178.39	126.05	106.24	75.3	114.97	33.52	0.44	972.41	1328.3	1069.79	688.7	947.64	549.2	427.53	1127.63	386.95	6.64
Zm00001eb261280	64.29	46.91	45.41	45.63	32.45	27.59	20.81	29.04	11.51	0.03	400.88	308.83	285.35	269.01	186.83	115.62	99.33	126.75	64.63	1.21
Zm00001eb266290	11.18	63.51	86.08	61.55	90.5	123.64	161.9	135.09	63.7	0.44	33.61	145.82	355.83	155.6	290.3	472.1	474.37	1232.01	270.26	6.94
Zm00001eb267820	1.3	0.33	0.22	0.59	70.3	848.93	743.35	5.86	0.11	0	0.06	0.21	0.06	37.14	387.26	3600.34	1770.35	10.32	0.48	0
Zm00001eb268230	0	0	0	0.7	3.51	3.67	3.03	0	5.43	8.76	8.52	9.88	41.07	46.36	40.11	12.08	8.15	20.26	194.73	289.11
Zm00001eb268240	0	0.43	0.28	0.99	2.79	3.1	2.08	0	4.79	6.44	4.1	7.27	19.58	62.92	22.29	13.13	8.04	18.93	157.92	243.34
Zm00001eb270350	0.08	0	0	0	0	0.03	0.03	0	65.9	204.71	0.63	0	0	0	0	0	0	0	195.05	2367.06
Zm00001eb272290	118.12	129.58	141.26	137.31	132.87	90.15	124.37	77.76	61.3	0.29	250.69	354.76	399.13	553.87	416.15	265.01	310.26	433.38	463.8	2.34
Zm00001eb274860	0	0	0	0	0	0	0.04	4.84	19.75	0.06	0	0	0	0	0	0	0	56.94	285.15	0.38
Zm00001eb275880	0.01	0	0	0	0	0	0	0	358.53	339.26	0.29	0	0	0	0	0	0	0	591.66	2177.62
Zm00001eb275940	0	0	0	0	0	0	0	0	1.71	0.27	0.27	0	0	0	0	0	0	0	514.61	1722.58
Zm00001eb276860	240.93	222.69	232.13	217.5	190.8	167.91	115.43	155.05	48.46	0.57	1681.86	1716.2	1642.7	1412.46	1294.71	1031.63	633.87	865.41	331.52	6.5
Zm00001eb278000	0	0	0	0	0	0.14	0.82	37.58	12.58	0	0	0	0.39	0.31	1.61	3.99	4.93	355.61	80.71	0.35
Zm00001eb278070	41.14	48.31	17.27	12.19	4.74	28.61	21.54	34.72	6.82	0	230.89	195.53	92.24	66.27	50.97	196.32	216.29	320.68	39.12	1.91
Zm00001eb278610	346.9	300.35	211.99	156.55	126.39	98.11	76.55	116.84	32.3	0.69	1124.91	1083.64	906.76	430.57	713.42	454.69	348.56	489.83	311.18	3.21
Zm00001eb279440	0	0.1	0	0.1	0	0.05	0.05	29.43	112.84	52.23	0.05	0	0.11	0	0.06	0	0	164.9	541.09	304.21
Zm00001eb280890	0	0	0	0	0	0	0	11.92	35.09	2.38	0	0	0	0	0	0	0	104.63	351.9	1.36
Zm00001eb283150	0	0	0	0	0	0	0.02	0	115.36	0.3	0.05	0	0	0.1	0.02	0	0.03	0.49	1318.59	4.26
Zm00001eb283650	0	0	0	0.34	0.14	0.35	29	3.97	0	0	0	0	0	1.28	20.76	205.61	370.5	337.41	0.6	1.5
Zm00001eb284020	0.31	0.36	0.16	0.34	0.71	0.4	1.02	1.76	785.97	34.17	0	0	0.46	0	0.16	1.72	0.83	14.6	2795.09	284.29
Zm00001eb284860	0	0	0.06	0	0	0.06	0	23.08	1627.79	1641.08	2.24	0.23	0	0	0	0	0	21.16	2629.06	13731.8
Zm00001eb285450	110.93	104.7	99.89	86.21	84.82	69.68	56.12	41.37	25.21	0.6	1269.88	1015.14	765.69	653.68	670.72	433.6	317.72	209.81	227.05	11.39
Zm00001eb286210	60.46	64.47	67.03	52.23	53.87	44.21	39.4	32.55	15.54	1.27	461.01	394.61	271.95	204.6	183.39	126.65	106.5	117.29	88.39	3.48
Zm00001eb286470	39.83	28.73	25.14	17.95	11.33	7.33	7.65	8.64	2.51	0.01	333.62	260.23	203.08	113.34	50.42	30.53	38.56	81.69	12.47	0.26
Zm00001eb286870	15.79	26.19	13.51	11.63	5.95	22.09	20.31	38.49	40.68	96.64	15.78	10.34	9.61	12.14	7.01	19.86	15.01	20.75	74.25	646.52
Zm00001eb287610	107.6	140.42	121.37	134.18	143.72	179.08	182.51	124.77	139.72	152.11	287.41	377.98	385.44	457	468.94	681.02	593.36	458.31	369.44	1022.28
Zm00001eb289490	44.34	62.16	27.41	36.26	36.84	47.11	36.73	80.77	41.48	2.29	50.84	54.93	52	45.56	62.17	82.44	80.57	455.17	64.93	2.52
Zm00001eb291240	809.41	541.57	424.72	360.77	295.05	242.04	197.97	378.63	146.16	5.58	2958.43	3103.38	2011.43	1217.34	1583.23	1231.53	831.74	1392.4	986.38	28.97
Zm00001eb291810	163	157.55	140.08	176.01	206.27	243.04	304.94	174.35	151.07	75.43	780.93	487.07	552.7	761.13	1105.28	971.98	1635.2	862.23	833.82	179.14
Zm00001eb292180	0.21	0	0	0	0	0	0	2.47	1666.19	212.8	0	0	0	0	0	0	0	5.61	3641.92	1232.6
Zm00001eb292210	0	0	0	0	0	0	0	0.6	1093.89	1386.75	1.65	0	0	0	0	0	0	3.5	4242.29	13489.5
Zm00001eb293600	1.18	1.25	0.62	2.08	4.14	2.99	2.53	152.43	2498.87	1614.65	1.94	1.39	1.92	1.45	8.71	3.7	6.05	914.3	8779.88	13746.1
Zm00001eb293780	0.62	3.59	13.71	51.95	44.14	25.89	14.32	0.83	1.27	1.96	4.56	10.59	119.73	335.38	155.38	57.51	21.76	0.71	0.47	0.83
Zm00001eb294130	50.95	61.34	53.77	51.36	36.36	129.96	659.88	110.06	15.8	0.21	138.98	282.18	296.69	172.75	135.69	705.35	2932.62	283.5	47.06	3.44
Zm00001eb294250	56.12	56.96	62.65	36.21	28.94	19.05	14.86	32.39	10.86	1.75	307.45	254.36	220.46	118.78	90.96	45.54	42.89	84.29	21.69	1.38
Zm00001eb294420	951.43	639.17	502.58	370.48	294.81	277.33	175.9	291.25	106.99	7.33	2162.51	3033.09	2460.75	1386	1615.12	1139.59	745.31	1238.29	606.33	7.63
Zm00001eb294690	41.75	87.78	79.73	101.42	87.8	68.76	154.19	849.45	180.98	12.19	117.63	353.48	267.09	227.48	270.72	206.26	295.66	1885.28	1386.45	28.79
Zm00001eb294990	123.95	125.06	103.06	66.47	70.6	48.93	54.57	99.62	26.04	0.23	1110.51	1289.64	1137.62	662.52	482.81	276.44	293.71	1095.43	532.32	4.56
Zm00001eb295610	11.98	35.81	43.77	94.1	118.14	239.92	226.13	974.02	61.43	0	16.6	62.07	115.4	187.83	338	547.86	787.4	3194.4	575.15	10.75
Zm00001eb296540	0	0.21	0.49	1.72	0.41	0.34	0.19	3.09	0	0	0.05	0.14	0	0.23	3.05	0	0.27	481.1	9.58	2.83
Zm00001eb296590	0.06	0.2	0.53	2.27	0.37	0.92	2.63	30.03	81.6	53.98	0.04	0.64	1.54	5.02	5.29	4.95	9.79	1619.09	36.9	71.33
Zm00001eb296690	6.42	4.94	5.47	13.84	23.85	21.34	13.14	4.23	184.53	139.23	7.92	4.66	5.47	24.21	27.66	19.38	11.17	3.88	336.63	911.08
Zm00001eb296700	93.2	69.46	70.4	61.35	50.69	53.12	36.6	44.18	39.49	1.05	570.24	782.91	483.61	460.3	430.23	328.93	183.13	351.82	185.98	3.45
Zm00001eb301240	26.27	27.04	33.78	83.86	67.6	46.15	20.5	30.41	26.33	4.21	92.88	147.68	336.22	912.15	501.16	221.18	79.58	88.99	71.96	1.97
Zm00001eb301540	17.08	27.08	30.07	32.77	29.16	33.75	29.32	57.9	60.23	9.55	81.07	105.71	117.97	141.66	73.95	76.21	56.16	259.5	357.63	4.36
Zm00001eb302210	69.44	71.62	68.5	47.85	43.26	37.41	31.31	34.52	12.29	0.97	412.92	293.81	222.22	93.91	187.13	125.4	122.48	149.41	62.32	4.78
Zm00001eb303000	0	0	0	0	0	0.8	2.52	4.96	14.3	2.2	0.15	0	0	0	0.08	0.78	3.59	88.3	299.66	22.54
Zm00001eb303720	602.31	487.06	446.69	334.91	224.36	202.87	140.41	164.65	73.29	1.04	1632.55	2004.62	1522.22	994.11	751.9	570.34	408.21	606.39	445.88	8.82
Zm00001eb303940	10.73	77.75	124.05	206.72	340.9	356.34	126.84	0.2	0.28	0.02	187.35	367.3	858.39	2247.16	1317.44	740.45	162.6	1.1	0.78	0.97
Zm00001eb303950	6.44	41.5	59.2	63.55	76.69	62.52	15.46	4.25	5.98	0.43	85.91	356.23	704.61	1064.17	568.89	271.61	46.88	7	17.08	5.16
Zm00001eb303970	1.33	18.21	26.33	34.24	68.89	94.78	30.66	0.19	0.09	0	55.88	157.71	446.77	1196.43	867	368.91	62.72	0.31	0	0.64
Zm00001eb304350	0	0	0	0	0	0	0	0	543.33	69.67	0.08	0	0	0	0	0	0	0.34	964.97	381.62
Zm00001eb304360	0.28	0.05	0.02	0.05	0	0.02	0.08	0.46	848.61	1851.82	1.34	0.14	0.47	0	0	0.07	0	39.9	3830.85	12293
Zm00001eb305700	0	0.11	0.44	7.89	3.01	2.94	5.82	12.75	0.21	0.04	0.21	0.27	0.91	23.25	8.13	4.38	12.79	587.87	4.61	2.32
Zm00001eb305800	0	0.2	0.03	0.1	41.23	1721.89	2323.14	0.12	0.44	0	1.42	0.1	0.33	83.5	731.17	10327.5	12190.2	11.68	0.9	1.89
Zm00001eb310130	0	0	0	0.16	23.01	190.06	187.95	0.31	0	0	0.06	0	0	18.5	358.46	2324.62	831.91	4.77	1.13	0.39
Zm00001eb310830	126.97	100.92	121.69	180.12	127.84	129.35	103.09	46.31	66.81	0.77	307.89	379.47	409.51	516.7	390.72	250.74	166.41	172.33	346.25	2.3
Zm00001eb312640	1.73	3.12	4.22	8.39	16.8	68.38	59.65	2.16	0.78	0	2.61	4.52	8.55	30.44	77.5	389.8	304.67	24.29	10.65	0
Zm00001eb313000	219.11	188.5	200.11	146.57	103.52	113.44	110.85	119.67	72.22	2.92	674.84	697.7	773.11	442.8	352.49	293.81	319.66	363.72	456.57	11.72
Zm00001eb313460	3.97	7.82	6.48	3.42	2.79	2.22	2.48	67.25	42.13	0.23	25.91	46.74	69.02	32.99	18.01	13.31	9.81	130.21	306.81	4.94
Zm00001eb316000	0	0	0	0	0	0	0	0	1929.81	3357.26	2.62	0	0	0	0	0	0	4.71	9607.78	34669.2
Zm00001eb316010	0.2	0	0	0	0	0	0	7	1669.96	4049.18	6.6	0	0	0	0.27	0	0	117.49	13891.1	45793
Zm00001eb317040	5.23	6.51	4.15	5.01	44.14	2175.91	2522.78	5.31	3.13	0.12	1.67	0	0.44	100.82	717.81	13229.2	15908.3	14.53	1.12	2.13
Zm00001eb317130	0	0	0	0.51	0.04	0.21	5.69	57.68	32.36	0	0	0	0.08	0.73	4.63	20.78	36.36	345.44	101.68	1.23
Zm00001eb317480	76.6	67.67	88.73	124.22	84.72	143.33	120.81	120.02	155.54	19.27	224.92	261.06	343.03	432.48	656.18	762.52	650.95	476.78	1337.83	224.45
Zm00001eb319650	11.43	12.27	11.85	6.58	4.35	8.28	7.39	32.16	76.54	63.34	13.21	21.54	22.13	5.72	17.8	5.97	5.29	1313.83	221.05	401.1
Zm00001eb320170	0	0	0	0	0	0.03	0	17.01	0.6	0	0	0	0	0	0.74	0	0	464.34	30.33	2.57
Zm00001eb320550	245.25	170.71	161.18	138.14	70.32	50.35	38.7	72.17	14.56	0.22	889.76	622.65	406.69	397.08	360.57	169.8	123.63	120.26	58.22	0.72
Zm00001eb320800	77.93	133.54	221.28	345.56	320.69	292.06	138.71	122.85	73.08	3.97	483.82	806.9	1469.34	2713.39	2112.81	1096.3	499.09	318.7	210.67	20.39
Zm00001eb321460	0.28	0.3	1.27	1.98	1.3	5.57	14.86	2.33	500.73	920.59	1.29	0	0.99	0.11	1.17	9.61	39.5	8.14	1328.1	5182.34
Zm00001eb321550	7.64	8.26	22.98	49.04	11.66	7.12	6.37	17.82	19.62	0.15	27.65	34.19	129.5	318.97	34.29	18.99	20.08	85.09	97	0.17
Zm00001eb321820	3.3	34.2	82.29	97.71	82.13	135.27	180.6	43.55	6.72	0.71	8.46	37.18	136.51	87.29	97.96	159.77	271.53	353.48	60.18	1.61
Zm00001eb323000	0	0	0	0	0	0.11	0.07	0.81	4.21	0	0	0	0	0	0.42	0.82	0.68	333.11	101.84	0.97
Zm00001eb323510	81.15	85.87	92.55	63.78	49.61	41.67	33.15	97.65	87.3	51.57	135.29	182.75	332.01	141.6	161.46	128.82	123.16	609.63	452.04	226.49
Zm00001eb325230	42.67	46.08	45.28	55.15	56.86	41.98	45.67	28.25	127.07	147.21	83.49	92.39	122.19	111.13	74.05	59	55.4	90.32	288.08	803.83
Zm00001eb326420	53.19	21.04	17.93	19.41	16.19	19.99	14.6	132.57	126.14	0	97.86	31.88	31.92	32.92	42.76	43.52	32.87	835.87	914.21	4.3
Zm00001eb328460	52.34	48.89	85.43	102.69	67.04	47.91	24.6	63.2	51.35	1.61	190.37	247.2	412.54	659.12	334.83	204.76	97.45	306.26	125.71	3.42
Zm00001eb329030	191.61	125.31	116.73	97.09	66.5	75.43	63.82	62.35	29.77	5.23	787.42	927.57	607.96	457.15	360.09	343.08	247.48	632.72	163.42	3.24
Zm00001eb330060	0.19	0.69	0.18	0.34	0.06	0.24	0.16	0	60.8	54.35	0.11	0.03	0	0.12	0	0.04	0	0.06	176.01	643.74
Zm00001eb330780	3.23	1.63	0.79	0.93	0.8	4.85	6.79	7.06	195.84	348.43	3.46	1.27	2.06	0.08	1.11	7.86	9.85	2.94	165	1851.91
Zm00001eb331430	0.02	0	0	0	0	0	0.08	0	211.68	236.94	0.72	0	0	0	0	0	0	0.06	552.66	4660.41
Zm00001eb332580	36.34	32.37	44.7	29.14	27.9	23.68	20.6	16.58	5.07	0.01	346.93	333.79	278.52	230.22	180.97	105.61	75.45	302.63	106.07	1.27
Zm00001eb333680	0	0	0	0	0	0	0.15	0.24	669.82	443.16	0.8	0	0	0	0	0.51	0	18.96	5463.94	10662.8
Zm00001eb334050	416.29	311.58	262.84	253.91	202.21	165.62	120.42	165.22	73.34	1.14	983.42	1042.65	892.64	816.4	668.69	455.22	296.42	791.64	462.31	4.42
Zm00001eb335900	94.71	86.82	79.49	97.06	110.04	697.25	2545.9	78.98	21.9	2.04	191.05	250.96	209.99	219.04	444.12	4272.87	8789.13	252.26	49.55	3.12
Zm00001eb336310	681.48	689.81	393.84	320.74	175.57	84.28	86.79	47.86	27.21	23.36	3792.95	3674.17	2461.04	2640.42	1326.21	606.54	546.35	228.24	72.01	38.79
Zm00001eb339180	0	0.33	0.12	0.28	0.34	0.33	0.2	2.12	653.23	831.85	0.55	0.08	0.11	0	0	0.25	0.24	28.8	2456.77	7348.41
Zm00001eb339340	0	0.64	0.02	0.17	0.49	0.1	0.33	6.28	11.89	0.17	2.46	1.98	3.86	1.87	4.8	7.34	4.33	772.65	72.96	3.08
Zm00001eb340670	5.63	8.52	9.03	6.17	3.95	10.28	13.27	5.73	3.26	41.94	15.7	15.96	15.97	14	7.63	23.02	20.97	4.54	7.33	299.79
Zm00001eb341390	39.03	26.55	31.04	26.4	26.36	22.96	21.54	23.37	11.35	0.09	319.2	286.5	188.25	156.64	135.51	107.53	92.55	143.3	101.12	0.75
Zm00001eb341870	0	0	0.02	0	0	0	0.02	5.82	721.87	942.96	0.95	0.07	0.14	0	0	0	0	143.52	4030.75	8014.38
Zm00001eb342960	247.6	231.18	187.05	113.36	146.77	108.57	105.84	91	35.79	0.92	911.71	1063.5	920.47	731.45	590.97	402.73	288.84	594.23	323.12	7.02
Zm00001eb344440	733.84	580.65	432.28	377.16	300.64	246.55	141.49	271.19	97.23	0.2	1298.79	1498.84	1178.09	717.33	942.75	645.01	421.56	1050.84	531.08	6.29
Zm00001eb346210	85.35	98.67	106.65	80.52	88.38	71.85	55.29	35.95	19.85	0.24	623.79	651.85	471.65	356.79	345.85	235.32	152.92	184.07	110.96	1.64
Zm00001eb346230	104.91	117.52	114.54	106.64	84.24	62.01	51.08	30.09	24.81	1.52	682.12	715.15	522.01	451.4	272.46	189.57	124.52	173.13	144.67	26.38
Zm00001eb347180	39.43	22.02	10.31	9.59	2.9	18.9	15.88	48.03	26.68	59.52	33.12	16.1	16.6	13.19	11.61	31.39	26.4	68.81	58.73	442.29
Zm00001eb348450	2.51	5.52	6.37	3.92	3.06	6.29	15.74	39.7	76.41	0.14	25.44	46.56	45.84	21.16	16.67	48.97	155.28	271.95	400.2	7.36
Zm00001eb348690	0	0	0	0	0	0	1.78	195.59	18.2	0	0	0	0	0	6.05	1.43	5.52	3252.08	1712.3	12.96
Zm00001eb349430	12.75	28.89	34.86	69.78	40.77	34.22	21.22	21.23	80.58	11.03	64.34	119.26	322.15	502.32	202.29	90.34	40.58	134.53	502.42	131.7
Zm00001eb349840	12.86	35.52	47.88	138.27	334.32	440.81	518.75	78.26	25.87	0.16	36.73	112.72	189.24	952.98	1698.2	2883.93	2562.69	463.56	209.87	1.66
Zm00001eb349990	0	0	0	0	0.01	0	0.1	0.4	48.56	37.4	0.24	0.22	0.73	0.19	0.43	0.9	1.39	12.54	129.6	381.62
Zm00001eb350470	0.11	0.04	0	0.26	0.66	0.35	0.51	11.12	1242.17	1123.06	1.45	0	0	0	0.62	0.68	1.18	101.77	5986.3	11192.4
Zm00001eb350560	30.06	25.66	24.54	36.71	18.69	20.2	16.49	67.1	41.33	0.16	161.25	189.75	116.7	103.29	75.7	63.28	67.61	296.97	366.78	5.62
Zm00001eb351280	26.07	26.67	33.28	29.12	30.48	33.74	23.77	60.95	84.91	32.77	133.81	132.23	155.91	121.01	128.48	119.82	83.92	168.95	509.5	282.66
Zm00001eb351340	6.73	16.37	21.45	33.34	24.51	26.02	28.67	11.53	1.58	0.36	45.21	85.94	253.49	367.88	229.54	118.17	164.36	103.54	22.11	0.78
Zm00001eb352750	0.15	0.13	0.18	4.55	0.81	0.27	7.27	16.82	0.24	0	0.37	0.11	0.25	6.39	8.81	9.44	38.9	640.47	49.04	1.82
Zm00001eb353570	0.33	0	0	0.04	0	0	0.03	240.11	2348.27	4459.28	7.43	0.43	0.15	0	10.98	0.68	0.82	4359.95	15381.9	46692.3
Zm00001eb355990	14.07	3.62	5.13	2.8	0	1.93	0.6	11.78	44.92	1.34	62.39	21.19	40.68	2.15	3.32	3.04	4.71	20.31	319.88	19.23
Zm00001eb356490	230.95	176.1	151.97	93.75	69.15	49.8	41.71	71.03	23.47	0.49	875.95	946.4	634.42	507.71	402.21	225.47	172.08	488.05	195.32	2.45
Zm00001eb357390	15.9	17.46	12.61	13.97	13.92	15.93	11.6	15.24	56.35	0.61	23.32	52.68	36.79	45.64	32.69	25.17	23.18	41.96	313	1.28
Zm00001eb357610	0	0	0	0.07	0	12.85	593.65	168.52	0	0	0	0.08	0	0.17	298.51	1155.63	3715.54	2808.76	2.99	13.46
Zm00001eb357800	6.42	21	40.19	16.64	5.41	4.32	8.44	57.08	18.55	0.35	16.46	65.15	126.31	55.66	7.61	7.72	19.86	367.2	189.94	2.02
Zm00001eb358430	5.08	3.2	3.52	4.88	4.67	3.77	13.61	34.73	4.7	0.04	9.83	7.14	8.79	7.62	34.59	22	104.92	1720.96	11.69	5.89
Zm00001eb359420	34.14	26.33	22.29	42.56	40.57	47.11	46.45	91.11	60.62	1.69	178.32	148.97	98.23	233.75	302.25	245.95	282.2	311.98	336.48	2.62
Zm00001eb359780	113.44	93.57	82.58	60.98	68.53	64.23	46.29	95.59	43.87	1.78	262.86	339.68	231.29	202.09	352.42	210.76	158.02	442.63	191.95	2.57
Zm00001eb360190	336.47	274.84	270.67	260.14	156.72	160.8	139.29	261.6	71.68	2.38	1159.15	1222.19	1345.23	752.58	952.43	816.65	768.88	613.01	364.43	4.12
Zm00001eb361940	0.36	1.47	3.73	1.37	0.89	0.59	0.35	4.75	58.43	4.78	4.03	14.31	31.69	5.82	2.92	2.2	1.25	52.62	323.48	28.6
Zm00001eb362170	0	0	0	0	0	0	0.08	61.07	1133.16	52.18	0	0	0	0	0	0	0.25	378.66	5207.75	942.59
Zm00001eb362250	52.63	52.96	58.15	64.2	76.29	93.88	82.87	105.46	33.07	0.42	187.4	221.81	250.73	324.84	483.23	534.8	430.4	314.19	147.57	0.91
Zm00001eb362450	0.32	0	0	0	0	0	0.13	5.21	2341.55	1582.28	1.39	0	0	0	0	0	0	6.65	3385.62	9878.97
Zm00001eb363710	0	0.63	10.71	39.35	7.37	6.73	126.27	77.44	0.09	0	0	2.01	35.28	95.58	343.37	762.96	2088.37	6308.82	6.65	20.78
Zm00001eb363810	61.29	44.23	30.32	28.39	27.39	19.07	17.94	18.35	6.07	0	419.69	216.57	127.03	94.67	79.98	67.74	65.35	54.16	25.59	0.32
Zm00001eb364400	0.09	0.71	0.28	0.33	0.76	0.44	0.28	5.23	157.38	1.97	0.41	0.36	0.18	0.18	0.05	0.46	0.25	33.26	795.9	7.47
Zm00001eb364750	505.01	405.97	432.57	320.32	173.28	170.41	108.08	350	83.16	0.67	1114.98	1319.73	1029.54	674.4	556.65	400.9	252.78	805.78	546.73	3.84
Zm00001eb365200	131.03	160.88	191.56	167.26	216.39	212.84	221.65	127.36	153.72	28.56	994.91	951.07	1321.83	1063.45	1504.5	1360.22	1195.29	646.36	1076.67	319.21
Zm00001eb365990	11.71	19.38	29.55	43.39	50.62	60.73	67.94	24.5	52.27	64.02	15.41	16.21	21.99	54.37	50.01	60.96	64.25	53.34	28.93	612
Zm00001eb367690	0.09	1.9	2.03	0.93	2.37	3.51	2.79	0.28	116.53	89.61	0.41	3.87	3.81	1.65	2.54	3.72	2.48	0.53	491.65	1053.97
Zm00001eb367730	2.02	3.31	5.28	14.92	22.92	25.31	15.69	1.42	42.44	46.35	5.95	7.48	11.18	37.36	53.2	39.1	21.34	5.53	83.69	308.83
Zm00001eb367740	13.08	13.28	24.67	14.37	16.38	33.79	38.01	38.18	31.63	18.46	108.47	107.93	128.91	66.36	81.79	119.71	139.62	498.23	328.64	40.66
Zm00001eb368990	52.75	61.73	64.19	71.71	108.95	115.3	91.94	57.84	49.74	6.87	297.19	444.26	563.39	634.4	825.68	712.45	447.4	188.1	306.2	67.83
Zm00001eb369040	0.16	0.03	0.15	0.03	0	0.49	0.55	20.74	964.81	1131.72	1.02	0	0	0.03	0.9	19.09	8.35	70.1	2457.65	6399.03
Zm00001eb370330	302.93	425.88	508.15	482.65	387.38	397.72	340.75	336.36	302.07	9.83	2470.53	2971.34	4156.53	4354.59	2460.24	2290.27	1922.67	1509.06	2087.92	127.28
Zm00001eb371200	60.23	69.64	89.74	54.66	65.46	48.66	39.03	44.56	19.3	0.18	954.97	936.04	895.91	578.02	680.24	500.73	355.59	580.91	297.09	2.65
Zm00001eb371220	0	0.22	0.09	0.26	0	0	0.09	26.44	1066.44	592.85	0.3	0	0	0	0	0	0	118.58	2971.77	7497.86
Zm00001eb371230	0.08	0	0	0	0	0	0	170.08	2403.93	3032.74	5.16	0.43	0	0	0	0.17	0.16	1583.93	14228.2	34673
Zm00001eb371250	54.82	73.4	90.63	89.28	66.48	63.88	47.05	53.07	24.47	0.65	217.16	367.32	352.89	297.25	304.25	243.81	200.04	182.6	87.31	1.67
Zm00001eb371350	0	0	0	0	0	0	0.08	0	0.06	25.64	0.12	0	0	0	0.08	0	0.18	0	1.45	564.94
Zm00001eb372830	370.21	1223.22	1473.06	2150.22	1918.17	1645.39	528.67	36.45	2.04	0	2104.63	6588.26	9699.33	13164.6	9299.67	4369.26	794.09	135.91	20.73	3.29
Zm00001eb373960	133.78	129.28	132.82	126.53	105.25	148.37	157.5	74.44	20.99	0.27	859	842.64	897.48	745.16	810.6	1024.06	1131.31	400.23	140.57	2.29
Zm00001eb374090	17.53	15.51	16.03	31.83	31.45	106.8	579.11	106.74	50.97	0	73.8	76.06	81.8	125.25	154.2	1071.87	5318.63	74.33	142.25	1.05
Zm00001eb375040	44.43	85.73	114.4	90.07	86.57	57.14	51.86	25.88	105.24	73.11	251.2	408.64	575.84	727.59	521.18	358.18	268.54	274.82	859.19	3139.23
Zm00001eb375190	41.8	35.5	31.49	31.48	54.4	52.9	26.58	17.92	16.98	2.99	201.38	196.44	186.84	230.72	399.48	307.19	151.24	69.97	56.31	3.6
Zm00001eb375490	25.4	31.66	32.66	64.05	31.57	14.93	9.51	4.65	1.77	0.19	261.2	265.38	261.34	697.88	295.45	83.79	54.94	16.19	7.06	0.32
Zm00001eb375630	0	0	0	0	0	0	0	0.11	1453.93	2640.85	3.13	0	0	0	0	0	0	6.31	5258.66	15396.1
Zm00001eb376570	0.01	0.01	0.09	0.06	0.07	0.25	4.45	1241.62	25.04	0.11	0.14	0.17	0.51	0.41	19.7	5.72	23.24	6729.45	184.6	20.27
Zm00001eb376670	88.26	77.83	66.87	55.58	54.01	61.67	70.58	53.54	29.84	4.22	567.9	558.83	467.57	469.97	405.17	451.32	453.29	313.28	226.36	42.4
Zm00001eb376870	2.34	9.46	12.27	6.83	6.33	7.62	15.86	1097.35	471.13	1.25	12.62	31.21	39.32	35.95	61.3	31.07	64.67	3126.19	2836.1	14.03
Zm00001eb377870	210.46	239.12	301.64	204.89	283.78	322.47	258.09	204.7	303.66	46.97	469.39	601.09	718.23	569.35	771.87	787.09	582.45	381.61	884.97	297.17
Zm00001eb378030	62.02	72.32	77.83	107.42	116.41	119.5	125.78	177.23	74.2	6.1	290.32	362.73	378.52	414.34	562.78	486.13	503.48	887.11	312.1	18.4
Zm00001eb378250	492.04	723.49	568.21	455.39	306.65	214.62	174.16	246.64	136.61	55.58	1565.85	2149.19	2086.17	1872.5	1641.67	896.75	972.68	851.61	382.27	17.68
Zm00001eb380260	29.69	36.21	56.56	130.11	268.16	257.44	136.67	40.46	46.61	0.58	110.39	180.09	248.45	987.45	1470.98	1322.98	624.04	116.27	163.81	1.22
Zm00001eb381960	66.55	48.19	50.23	43.92	28.97	22.62	15.44	84.16	22.84	1.72	276.71	319.31	216.56	172	127.87	69.33	44.55	259.22	150.5	0.8
Zm00001eb382790	0	0.73	2.09	0.32	0	0.28	77.71	65.31	20.96	0	0	0.15	6.9	0	6.44	108.05	285.04	684.61	351.73	2.61
Zm00001eb383450	0	0	0.22	0.76	0.19	0.07	0.28	1.6	0	0	0	0	0.79	0.63	2.97	1.68	2.77	311.07	2.2	1.41
Zm00001eb383600	0.12	39.91	732.21	3249.66	425.57	1362.34	12046.2	157.87	0	0	9.83	152.81	4437.2	15092.8	1931.69	15782.8	59179.2	3027.74	9.16	37.64
Zm00001eb385150	67.73	57.21	54.31	46.18	38.66	29.18	24.8	43.66	15.68	0.57	266.34	334.68	268.19	170.96	160.08	95.18	71.76	230.97	130.8	1.73
Zm00001eb385900	358.5	392.06	382.84	243.62	248.06	183.41	144.83	148.12	73.15	4.76	1971.65	2196.1	1684.33	884.92	918.73	666.59	475.34	924.97	373.35	68.41
Zm00001eb387010	10.36	14.9	33.36	75.94	43.61	24.98	9.03	23.97	9.52	0	29.45	69.65	149.1	422.37	254.4	86.71	30.85	43.84	29.33	0.66
Zm00001eb387460	0	0	65.2	289.53	26.76	0	0.09	0	0	0	0.29	1.67	76.68	1834.79	229.88	1130.25	229.35	1050.53	4.37	27.36
Zm00001eb389410	0	0	0	0	0.02	0.39	1.36	54.55	67.42	0.36	0	0	0	0	0.43	4.14	10.01	281.99	704.87	1.64
Zm00001eb392290	138.83	92.65	64.44	54.17	47.49	33.75	24.65	61.21	25.45	2.18	376.82	296.66	125.35	128.04	101.72	72.77	47.67	310.42	125.74	1.74
Zm00001eb392880	128	109.79	144.66	189.96	243.57	412.03	514.98	59.95	10.44	0.92	481.23	522.51	616.23	517.88	737.56	1610.56	3264.34	100.12	41.14	2.15
Zm00001eb392890	47.53	48.2	54.13	35.69	25.31	20.86	79.59	42.22	7.46	0.97	60.3	58.31	69.89	41.68	50.15	113.45	221.2	599.29	11.68	2.6
Zm00001eb394140	0	0	1.21	12.29	2.04	0.09	17.02	22.08	0.12	0.01	0.18	0.3	0.94	10.99	9.6	10.16	47.33	371.02	4.39	1.15
Zm00001eb394440	3.85	4.33	4.03	3.03	2.61	3.11	2.01	10.92	79.39	73.59	3.76	7	8.69	4.13	1.65	1.71	2.76	43.08	549.91	1278.65
Zm00001eb397570	17.47	46.42	50.28	73.45	85.8	113.42	57.88	22.89	25.94	2.7	89.81	141.89	227.95	465.07	615.72	586.3	322.43	199.41	235.47	14.44
Zm00001eb399530	5	9.31	2.35	4.01	16.64	158.72	136.35	16.65	8.04	0.1	6.69	7.92	2.54	17.96	194.36	1219.64	636.16	78.13	134.15	1
Zm00001eb401380	17.03	13.36	6.99	7.95	3.76	10.9	9.92	54.87	9.9	0.58	9.69	12.98	16.46	35.55	8.2	15	14.75	309.79	71.76	1.27
Zm00001eb402470	4.89	4.1	1.24	1.36	5.24	548.36	3043.43	2.65	0.55	0.15	0.59	0.38	0.9	4.13	22.61	899.44	4147	344.73	0.5	1.71
Zm00001eb402900	0	0	0	0	0	0	0.02	4.25	1307.88	410.29	0.69	0	0	0	0	0	0	19.98	3084.24	3704.51
Zm00001eb403150	0.11	0.3	0.17	0.57	0.18	0.18	0.08	0.19	566.45	946.08	0.67	0.06	0.04	0.14	0.09	0	0	2.47	1461.21	6808.85
Zm00001eb404690	0	0	0	0	0.01	0.09	0.59	154.83	47.4	0.92	0	0	0	0	2.21	0.89	3.58	456.12	554.91	6.14
Zm00001eb405580	39.43	31.48	19.01	17.39	15.46	12.08	23.1	352	114.47	2.19	91.75	97.87	54.65	42.54	57.05	35.08	50.33	1786.72	1387.7	9.16
Zm00001eb405760	10.61	11.6	10.35	13.27	22.84	16.74	20.07	22.72	36.39	0.56	23.72	35.29	22.08	36.65	58.36	59.4	59.81	179.42	325.69	2.1
Zm00001eb407150	71.59	94.56	35.03	41.19	20.95	52.87	30.82	88.27	31.42	0	157.1	227.45	190.3	154.05	109.15	203.45	159.32	569.06	180.32	2.71
Zm00001eb407590	0	0.1	0	0	0	0.01	0.05	0	110.47	70.09	0.03	0	0	0	0	0	0	0.15	165.37	351.43
Zm00001eb409440	163.47	144.05	128.66	96.94	74.99	66.77	46.66	93.07	28.79	0.32	637.33	660.41	492.29	290.66	405.86	318.1	210.09	728.32	287.61	2.49
Zm00001eb409500	85.97	62.21	55.64	48.9	55.53	46.89	37.26	33.55	18.76	2.87	456.54	353.93	252.15	233.29	235.37	197.66	157.31	168.11	103.84	16.68
Zm00001eb410930	35.09	31.4	29.15	57.77	103.62	97.6	75.21	49.94	48.42	1.29	70.63	111.01	89.28	207.02	417.29	352.18	196.89	237.69	408.31	4.51
Zm00001eb411350	0	0	0	0	0	0	0	0.35	112.66	43.22	0	0	0	0	0	0	0	0.63	543.63	369.69
Zm00001eb412150	2.22	2.07	3.43	1.02	0.35	0.15	0.28	38.16	26.27	0	0.25	0	2.24	0.1	0.64	0	0.54	242.86	315.41	1.67
Zm00001eb412370	17.96	18.07	22.1	32.56	40.87	33.44	30.21	38.47	47.59	6.12	59.04	76.26	76.17	105.44	154.64	140.5	111.57	253.66	334.72	40.66
Zm00001eb413370	201.81	155.21	173.13	194.5	160.93	173.15	113.13	150.11	97.94	2.5	833.48	826.62	734.62	681.69	673.97	570.95	489.97	269.7	339.31	4.44
Zm00001eb414330	0.08	0	0	0	0	0	0	0.12	0	144.32	0.28	0.05	0	0	0.21	0.15	0.22	0	2.41	1306.32
Zm00001eb414550	36.69	43.16	61.84	128.64	130.81	130.22	103.62	61.25	70.44	7.16	158.31	209.97	320.85	948.65	682.12	446.47	254.31	144.29	140.09	11.4
Zm00001eb414810	1.71	1.14	0.95	0.6	0.49	0.4	5.87	1.36	14.44	0.12	2.36	0.47	1.17	1.75	9.75	12.64	50.45	378.7	28.41	0.97
Zm00001eb415410	463.01	290.03	279.97	211.07	176.11	155.43	113.96	146.87	63.46	1.87	1709.3	1679	1167.33	696.85	811.99	591.78	394.08	880.46	494.86	3.92
Zm00001eb416230	1.99	4.51	12.32	12.41	11.08	10.02	13.39	9.18	3.11	0	4	12.49	34.52	51.11	44.71	35.39	52.88	353.44	8.24	1.17
Zm00001eb416990	26.1	28.16	24.11	18.03	17.29	15.62	15.31	83.03	50.79	1.28	57.07	69.43	48.4	31.15	40	34.86	24.23	215.41	420.43	1.9
Zm00001eb417150	50.41	87.73	132.95	184.33	261.98	299.09	256.73	87.47	14.4	0	206.59	308.24	279.14	372.73	780.42	758.99	905.6	1057.06	30.9	5
Zm00001eb420570	70.63	77.6	64.64	50.76	44.22	33.61	23.28	46.76	12.68	0.62	403.75	578.85	462.72	316.4	376.18	226.32	164.88	202.41	113.57	3.92
Zm00001eb421480	2.94	6.11	14.24	5.31	13.03	14.78	13.69	6.67	8.46	1.25	204.13	169.28	168.08	161.7	249.85	238.58	138.4	74.34	263.99	78.75
Zm00001eb421580	5.08	6.82	9.47	13.53	5.67	4.05	2.44	1.72	79.9	55.45	0.29	0.34	0.56	1.42	0.19	0.03	0.23	0.59	173.66	281.33
Zm00001eb421710	0	0.45	1.03	62.39	227.13	261.14	123.61	0.59	0.02	0	0.31	0	0.43	103.46	472.53	1394.59	1841.59	12.66	0.56	0.22
Zm00001eb421960	0.09	0.03	0.04	0	0.03	0.12	0.09	43.89	43.94	2.15	0	0.1	0	0	0	0	0	368.93	262.78	1.54
Zm00001eb424290	172.11	126.3	96.78	173.68	137.93	132.01	103.65	58.36	76.53	38.43	1526.58	1241.73	1010.53	1014.47	1137.63	967.38	743.91	493.12	489.83	570.99
Zm00001eb428280	0	0	0	0	0	0	0	0	36.88	0.02	0	0	0	0	0	0	0	0.14	297.97	0.38
Zm00001eb429280	0	0	0	0	0.02	0.94	18.42	0	173.87	43.27	0.2	0.02	0	0.04	0.43	10.08	85.11	1.57	1058.37	992.13
Zm00001eb431210	50.53	48.38	61.1	70.08	65.56	171.1	164.09	119.33	42.9	4.71	338.47	378.08	399.58	456.87	432.91	929.78	938.81	556.64	301.4	87.83
Zm00001eb431890	0	0	0	0	0.02	0	0.03	0	486.31	208.18	0.27	0.02	0	0	0	0	0	1.75	2900.95	3648.88
Zm00001eb433330	35.87	39.86	31.71	22.9	34.06	39.85	49.23	41.96	65.28	21.7	75.34	109.62	86.75	51.8	94.53	183.87	178.88	207.3	336.74	137.07
Zm00001eb434210	267.93	404.7	382.85	297.06	343.54	277.29	250	331.55	257.26	10.15	1653.27	1668.24	1240.78	1215.53	820.69	711.62	599.44	941.31	993.19	77.92
Zm00001eb006620	26.88	34.09	28.77	24.49	24.78	34.59	22.13	16.52	19.79	31.35	93.17	90.41	85.48	76.54	66.61	76.16	48.7	98.23	82.64	128.2
Zm00001eb007020	0.23	0.05	0.01	0	0	0.05	0.01	0	85.68	627.66	0.34	0	0	0	0	0	0	0	90.74	2110.02
Zm00001eb007240	29.45	24.17	24.5	27.37	17.25	12.4	9.81	20.45	10.71	0.04	103.23	107.99	88.44	65.66	69.15	38.58	32.61	63.82	66.33	0.59
Zm00001eb007730	119.4	116.19	132.55	167.66	93.12	73.48	51.93	73.02	27.75	0.83	259.78	369.63	501.74	632.29	294.24	169.17	104.77	211.73	88.68	0.7
Zm00001eb007860	577.81	440.95	387.5	338.88	245.81	195.06	117.09	242.26	85.58	4.83	610.5	687.01	456.16	415.88	493.7	288.21	162.56	435.27	313.85	2.03
Zm00001eb008060	83.98	65.55	74.86	61.88	54.96	49.27	34.29	31.7	12.57	3.12	264.19	240.12	227.14	155.77	104.33	80.7	65.11	77.45	46.11	8.21
Zm00001eb008360	184.33	133.98	35.9	24.28	14.04	17.16	7.74	16.18	2.36	0.37	517.82	322.42	136.51	53.51	34.78	21.19	14.35	12.72	8.25	5.09
Zm00001eb008610	71.46	84.6	90.62	95.27	95.81	92.1	65.7	101.99	113.18	13.06	190.41	209.81	188.84	217.84	256.74	192.49	144.67	168.5	350.35	55.13
Zm00001eb008910	20.06	31.24	36.38	38.96	45.6	40.56	31.47	26.38	3.58	0.19	84.92	64.21	74.78	111.86	151.94	102.1	75.94	42.31	22.38	0.07
Zm00001eb008920	3.58	8.64	16.67	20.85	41.69	23.36	41.53	91.88	32.42	0	7.35	8.91	16.75	23.07	65.67	79.42	137.66	237.66	24.22	1.45
Zm00001eb009010	1.49	11.99	21.85	29.21	8.92	2.98	2.16	30.01	29.36	1.88	4.65	18.65	42.4	18.11	7.07	2.48	2.17	30.06	114.93	0.38
Zm00001eb009810	18.17	28.38	50.44	35.47	40.46	31.59	30.64	22.68	11.85	0.94	72.93	103.03	133.17	102.34	106.97	78.15	69.01	80.86	74.51	1.1
Zm00001eb010030	45.5	50.03	66.18	68.04	67.45	58.39	61.7	48.05	40.79	3.22	58.47	97.92	133.22	153.43	170.53	171.49	151.28	143.35	135.78	11.39
Zm00001eb010400	49.77	56.47	61.46	52.45	49.21	51.12	55.77	61.48	34.71	9.17	247.21	242.53	234.11	226.74	196.58	182.78	173.04	149.1	121.72	36.33
Zm00001eb010810	18.08	17.13	21.29	18.1	23.1	18	21.57	13.59	8.12	0.41	107.71	104.15	109.95	93.65	87.37	78.75	86.64	65.12	59.29	7.91
Zm00001eb010980	35.69	37.9	45.25	56.25	33.33	33.49	25.81	28.06	8.27	0.04	103.6	145.73	153.6	155.76	150.11	113.51	84.88	57.72	57.26	1.01
Zm00001eb011020	39.03	44.38	49.68	40.4	40.53	55.55	71.79	44.28	20.5	0.65	97.09	120.23	136.57	85.69	113.34	142.73	189.59	89.75	67.16	0.88
Zm00001eb011050	11.27	13.23	20.51	44.58	153.48	215.46	345.72	25.7	3.52	0.09	27.74	38.59	41.87	93.27	366.97	751.57	1441.78	19.84	8.53	0.27
Zm00001eb011210	0.05	0.35	0.16	0.21	0.19	0.15	0.31	0.65	0	55.35	0.4	0.5	1.08	0.16	0.1	0.44	1.29	0.42	0.1	233.97
Zm00001eb011320	0.03	0	0.07	0.43	2.14	15.03	23.33	0	0	0	0.03	0.13	0.12	2.44	29.59	197.93	121.88	0.07	0.03	0.03
Zm00001eb011610	20.21	19.82	22.24	21.16	16.68	27.49	26.86	23.73	30.64	15.52	41.54	59.8	64.32	25.93	71.57	121.81	95.8	123.95	121.38	71.86
Zm00001eb011940	0.27	2.54	4	6.87	9.28	13.94	15.06	33.06	7.15	0.1	0.67	4.94	8.51	6.08	16.01	25.44	39.93	109.28	55.99	1.44
Zm00001eb012600	60.96	57.09	57.48	54.18	43.26	42.9	39.46	38.34	21.95	15.67	182.26	155.75	150.19	103.94	87.4	71.83	76.29	43.85	27.61	26.48
Zm00001eb012750	22.87	30.38	29.04	40.84	33.38	49.24	37.43	75.77	12	0	20.43	21.93	29.82	40.19	35.58	45.06	41.98	117.88	29.45	0.29
Zm00001eb013250	8.9	12.71	16.16	13.79	13.25	11.86	12.97	11.92	38.31	14	12.45	26.03	31.31	8.09	26.02	20.7	20.59	49.06	195.73	80.57
Zm00001eb013520	35.67	45.85	46.92	51.1	46.88	40.62	30.29	23.58	21.15	1.18	253.79	311.94	440.33	322.95	190.19	129.95	112.72	73.65	197.55	1.07
Zm00001eb013640	138.66	112.37	99.16	149.97	87.7	100.61	70.48	94.53	149.17	27.64	51.78	48.75	51.1	41.94	51.58	31.81	44.85	22.4	75.05	5.76
Zm00001eb013710	54.52	42.75	46.62	46.46	38.83	31.78	24.43	62.02	31.41	1.06	220.58	214.92	200.01	204.07	152.63	99.7	65.46	190.19	171.19	7.2
Zm00001eb013760	15.44	19.82	22.72	27.07	37.33	44.65	53.96	22.66	13.13	0.28	105.94	101.5	87.19	106.28	179.77	194.39	214.96	123.59	154.14	3.31
Zm00001eb014490	2.96	1.7	6.41	25.89	119.1	100.41	90.71	13.58	9.7	0.15	3.3	1.95	6.74	38.95	164.47	138.45	113.96	212.83	8.92	1.72
Zm00001eb015130	5.21	8.36	1.93	1.54	1.47	6.97	2.95	9.34	9.11	0	2.83	3.69	1.67	3.35	1.18	5.51	2.95	85.15	58.16	0.46
Zm00001eb017320	14.17	13.71	12.51	16.83	16.15	41.61	53.79	25.7	24.73	5.08	78.43	61.84	36.56	54.17	68.68	189.01	240.1	85.5	108.83	44.02
Zm00001eb017830	91.27	81.88	69.54	47.44	27.81	22.08	15.56	27.83	22.05	0.45	212.92	296.81	181.51	202.67	83.74	52.02	23.16	107.28	97.76	1.27
Zm00001eb018000	10.41	9.67	10.17	10.28	10.98	10.86	9.29	11.87	37.54	44.58	14.52	14.28	16.54	25.71	15.59	13.28	11.43	21.23	52.05	181.07
Zm00001eb018840	0.45	4.48	11.88	12.79	9.75	3.01	1.36	3.29	32.87	21.39	1.09	5.97	29.55	26.9	14.32	5.52	1.33	11.89	35.69	114.11
Zm00001eb018990	681.27	493.01	409.35	589.86	352.55	369.78	363.34	289.66	162.55	30.96	917.58	1206.48	818.1	990.86	860.49	707.23	825.74	808.74	344.93	19.85
Zm00001eb019520	24.86	26.03	24.16	21.87	16.65	13.46	11.56	30.06	57.83	11.9	65.87	68.06	72.87	64.66	44.05	24.36	19.67	44.48	229.03	71.83
Zm00001eb019550	2.64	4.5	14.26	73.91	55.11	50.28	16.08	10.16	3.01	0.36	17.88	31.39	67.36	292.81	190.15	98.18	20.69	81.45	44.09	0.63
Zm00001eb019830	6.24	12.26	14.44	11.09	10.17	33.7	41.06	28.28	11.03	0	12.08	15.51	30.37	6.59	13.34	95.77	126.21	53.96	63.8	1.34
Zm00001eb020430	0	0	0	0	0	0	0	0	5.36	0	0	0	0	0	0	0.13	0	0.38	1392.54	0.8
Zm00001eb020590	24.15	37.61	39.33	27.1	28.44	52.58	58.23	15.73	18.73	1.84	107.06	148.53	265.58	156.85	82.69	143.03	178.07	43.11	96.17	21.77
Zm00001eb022670	53.55	50.77	42.96	38.24	37.94	38.73	56.41	51.96	61.18	1.22	86.13	111.47	91.77	58.04	71.17	101.51	110.62	139.31	195.09	1.46
Zm00001eb023020	45.4	45.67	39.38	55.35	37.82	39.02	27.7	52.09	45.32	2.4	69.33	87.96	77.1	97.58	81.74	53.25	37.86	50.59	170.91	3.11
Zm00001eb023620	5.14	3.54	2.82	7.51	8.92	9.28	6.42	1.79	17.24	0.26	3.08	1.46	0.8	0.39	2.45	4.01	2.07	2.36	100.04	0.93
Zm00001eb024230	22.28	22.32	30.17	38.72	34.92	39.59	33.92	41.67	41.37	121.43	42.77	56.46	61.85	91.31	85.54	104.82	87.13	99.43	125.13	376.73
Zm00001eb024680	37.02	18.34	4.26	1.62	1.46	1.32	0.63	1.35	0.19	0	146.27	30.29	8.96	2.31	1.05	0.95	0.78	0.65	0.25	0
Zm00001eb025130	40.05	38.1	40.34	32.7	27.31	23.81	20.44	19.1	11.69	0.59	127.14	138.24	134.95	112.97	82.46	62.79	56.68	57.78	29.14	0.68
Zm00001eb025170	63.33	76.34	51.15	59.53	48.66	73.52	63.6	185.32	108.07	9.59	107.5	119.42	103.98	135.26	164.09	148.74	143.81	270.57	409.64	23.59
Zm00001eb025490	14.51	65.8	122.45	149.34	179.29	127.2	128.02	1.37	0.15	0	82.79	200.11	315.08	207.65	370.78	279.11	294.56	0.56	0.45	0.13
Zm00001eb026530	0.26	1.22	0.47	0.2	0.57	0.51	3	1303.65	7.91	0	0	0.38	0.12	0.07	9.04	1.56	3.96	2231.14	16.01	6.76
Zm00001eb026580	51.81	82.31	88.51	83.59	75.45	38.63	29.19	12.08	1.13	0.81	158.48	227.84	246.02	152.14	117.29	71.6	55.4	8.17	1.55	0.16
Zm00001eb027670	53.97	39	33.27	47.51	29.47	27.55	17.44	14.31	4.99	0	76.72	72.46	84.93	108.96	63.49	40.95	28.04	11.85	7.22	0.19
Zm00001eb027730	0.44	1.17	1.01	0.97	0.36	0.33	1.79	10.97	124.42	18.27	0.66	2.74	2.4	0.37	0.2	0.57	2.24	31.28	408.14	71.2
Zm00001eb028170	48.02	54.26	52.7	50.43	43.91	44.94	34.13	26.38	13.56	0.58	171.53	161.76	146.84	136.48	142.31	113.23	90.26	86.63	60.91	2.83
Zm00001eb028980	350.77	292.36	241.78	181.93	148.1	104.78	85.56	104.28	47.15	1.19	581.56	657.74	506.52	285.65	247.57	174.01	118.24	307.85	186.15	1.95
Zm00001eb029330	80.01	73.14	69.64	62.71	55.13	50.4	42.63	32.4	21.09	5.02	204	181.29	141.52	104.51	97	83.06	68.39	48.88	29.77	7.17
Zm00001eb029530	26.2	19.41	20.45	13.22	14.47	13.31	12.96	39.34	10.78	0.08	22.29	37.69	33.86	12.99	16.89	14.6	20.04	113.62	46.33	0.56
Zm00001eb030550	15.27	3.07	2.08	1.41	2.26	21.63	16.1	118.11	136.13	0.16	17.16	3.74	2.59	1.93	10.84	42.87	26.7	120.64	401.53	4.13
Zm00001eb030930	1.61	1.79	3.26	4.62	4.45	3.1	4.4	43.14	17.86	0.16	2.09	2.87	2.68	6.63	5.9	3.56	4.15	171.73	67.72	0.42
Zm00001eb031600	22.71	29.3	40.75	26.5	32.9	22.39	19.24	18.16	6.24	0.13	200.29	145.99	130.92	120.25	85.48	73.99	43.94	82.34	29.15	0.46
Zm00001eb031790	72.31	70.4	60.84	63.83	65.71	81.03	62.59	51.91	58.82	4.3	113.75	126.09	181.04	87.46	135.9	133.79	123.48	111.36	139.59	5.06
Zm00001eb031900	77.19	89.98	71.51	97.61	144.86	133.14	227.86	46.22	63.61	4.02	272.59	314.27	273.44	395.64	418.52	473.91	534.81	212.93	175.29	5.4
Zm00001eb032730	0.56	2.73	8.59	58.95	79.72	92.35	57.35	5.12	4.18	2.71	2.1	10.99	42.04	401.11	416.87	284.22	103.11	23.86	21.01	1.86
Zm00001eb033060	83.91	66.25	59.26	68.1	90.17	94	142.06	38.33	32.3	2.3	187.09	201.57	174.83	188.46	215.17	227.68	335.95	165.76	154.48	2.25
Zm00001eb033520	0	0	0	0	0	0	0.01	0.27	68.78	29.44	0	0	0	0	0	0	0	0.1	113.27	108.93
Zm00001eb033720	0.32	0.05	0	0	0	0	0	108.57	2355.14	3148.06	0.28	0	0	0	0	0	0	124.28	4059.7	6864.73
Zm00001eb035630	85.86	64.53	50.96	52.77	31.73	39.47	30.6	34.42	20.3	2.48	214.56	206.65	199.28	120.02	113.66	89.93	88.15	57.01	40.92	8.23
Zm00001eb036020	140.44	128.39	98.45	96.85	72.97	51.63	46.13	62.15	16.64	0.09	264.16	336.58	216.7	142.06	171.89	109.82	70.93	139.4	64.97	0.53
Zm00001eb036310	0.9	1.06	0.37	1.55	0.3	1.07	0.96	1.57	45.53	153.52	0.37	0	0	0	0.3	0.33	0.24	4.89	28.14	415.12
Zm00001eb036610	34.56	61.26	109.54	99.9	62.12	42.47	35.4	93.23	27.37	1.06	57.67	134.36	288.16	295.04	209.07	128.46	113.41	139.79	60.75	2.83
Zm00001eb036790	149.25	108.73	105.13	86.54	68.81	47.76	40.17	74.01	27.19	0.58	320.03	378.03	238.47	173.08	141.56	92.15	77.47	155.79	80.2	0.94
Zm00001eb036880	2.89	8.76	8.79	11.18	15.79	17.18	25.3	356.66	57.23	0.02	17.89	45.52	42.76	38.83	45.73	62.11	74.11	154.08	78.33	0.63
Zm00001eb036940	16.76	25.2	26.01	68.72	89.13	90.49	56.49	33.13	36.87	2.6	48.43	85.11	101	249.23	257.97	233.92	139.87	82.33	127.55	8.77
Zm00001eb037640	56.07	58.06	59.77	61.67	40.59	55.73	56.55	37.06	19.51	2.96	234.77	218.29	216.05	188.41	153.54	140.36	170.76	98.32	61.65	3.42
Zm00001eb037680	143.18	145.04	139.28	146.5	129.32	154.92	131.35	182.06	73.88	5.69	457.79	475.38	481.19	483.76	452.43	449.39	399.57	457.65	260.39	18.86
Zm00001eb038510	111.16	115.26	141.08	185.85	150.64	146.51	102.73	203.59	133.64	5.03	139.87	211.75	206.18	303.53	355.18	278.08	216.41	255.97	359.9	17.02
Zm00001eb039000	117.97	120.27	123.38	142.46	90.6	56.61	64.55	91.98	32.23	0.23	188.86	279.06	273.5	193.79	198.74	117.36	130.45	161.12	134.57	0.43
Zm00001eb039230	0	0	0	0	0	0	0	22.85	2511.45	655.25	0	0	0	0	0	0	0	43.8	4250.93	1613.72
Zm00001eb039280	0.11	0.07	0.09	0.22	0.33	0.51	0.34	0.97	4.41	0.09	0.09	0.1	0.31	0.04	0.46	0.7	0.78	122.57	120.14	0.68
Zm00001eb039620	51.75	60.3	61.87	65.93	59.91	53.05	39.92	71.5	110.74	3.78	200.92	217.24	216.19	236.86	186.34	152.95	100.34	136.23	351.81	12.39
Zm00001eb039980	47.69	48.44	49.18	37.36	31.59	33.48	35.48	27.48	15.37	0.69	135.87	181.24	163.13	147.52	100.95	102.28	111.79	113.91	54.31	1.32
Zm00001eb040520	0	0	0	0.06	0.11	0.02	0.02	0.65	116.79	74.46	0	0	0	0	0.38	0.28	0	2.89	156.49	256.27
Zm00001eb040800	3.57	4.67	2.88	3.78	5.45	8.01	6.78	17.18	93.57	5.67	11.97	11.81	4	0.65	3.05	6.46	4.09	46.3	386.58	23.47
Zm00001eb041400	19.96	26.62	26.19	24.66	38.52	33.12	23.91	33.25	32.82	2.29	34.75	52.57	43.62	61.35	95.57	77.18	48.54	68.26	95.91	4.08
Zm00001eb041860	0	0.12	0	0	0	9.08	207.75	0.17	0.2	0	0.06	0.04	0.12	0	2.51	58.97	756.46	0.21	2.09	0.38
Zm00001eb041900	20.17	24.61	29.11	45.26	32.67	30.2	22.14	46.96	155.87	7.39	13.14	25.68	37.16	61.15	31.17	24.45	21.76	80.96	373.28	4.11
Zm00001eb041920	0.04	0.18	0.39	0.16	0.18	0.21	0.13	3.57	80.67	1.22	0.16	1.31	2.39	2.11	0.4	0.41	0.12	22.02	234.71	1.62
Zm00001eb042390	210.82	194.5	212.55	216.88	167.6	183.11	141.73	226.94	113.13	9.53	470.55	620.81	685.31	671.46	748.52	723.59	616.49	487.78	409.71	48.94
Zm00001eb042750	446.42	414.9	503.36	353.29	300.29	385.5	306.43	362.66	265.44	7.35	755.69	847.61	1045.16	589.74	550.91	507.09	556.65	441.2	755.32	14.03
Zm00001eb042810	0	0	0	0	0	851	749.18	0	0	0	0.24	0.08	0	5.13	7.91	1636.9	2107.59	2.1	0.12	0.83
Zm00001eb042830	320.29	219.66	208.54	191.68	122.98	108.43	77.65	120.16	33.29	1.23	983.22	768.58	627.73	510.62	379.38	242.97	197.03	254.06	139.87	1.73
Zm00001eb043070	43.06	53.82	72.08	81.05	58.38	41.65	34.94	27.49	29.02	0	46.83	115.95	151.77	184.97	143.3	102.07	68.41	93.48	140.24	0.46
Zm00001eb043360	3.13	1.67	1.68	9.87	41.46	64.24	55.27	4	1.07	0	3.16	1.73	1.75	31.77	108.45	120.6	73.33	1.45	0.6	0.13
Zm00001eb043470	47.22	42.69	49.47	38.73	36.02	26.97	21.44	36.79	19.72	0.25	151.94	140.77	125.06	98.08	83.33	55.05	41.9	119.8	92.42	1.19
Zm00001eb044250	0	0.02	0.01	0.02	0.02	0	0.09	2.7	29.57	74.19	0.06	0	0	0.04	0	0	0	1.84	16.38	149.27
Zm00001eb044380	21.76	21.77	21.98	18.35	13.83	12.15	15.07	18.27	9.1	0.17	108.61	92.56	82.84	61.86	40.03	33.32	34	50.56	35.79	0.25
Zm00001eb044540	40.89	38.76	37.6	29.37	19.3	7.12	3.48	1.22	0.62	0.41	168.17	148.51	147.34	85.49	100.16	34.35	7.4	12.47	2.46	0.45
Zm00001eb044740	72.52	80.13	77.78	79.08	69.64	59.07	44.64	112.97	92.32	9.25	209.15	267.29	316.88	321.63	206.74	196.81	97.1	185.13	213.06	19.35
Zm00001eb045320	63.87	49.75	42.16	35.17	27	25.37	18.55	34.52	15.34	0.2	125.16	130.66	107.6	115.92	77.32	60.05	58.23	69.5	67.37	0.47
Zm00001eb046260	81.29	58.81	60.43	40.34	34.72	24.03	20.86	46.2	7.18	0.21	294.94	267.12	157.57	91.88	71.07	50.52	44.7	130.15	24.94	1.42
Zm00001eb046340	425.25	279.46	217.91	223.39	192.44	174.17	151.92	132.01	59.74	2.1	933.33	784.99	499.02	496.31	527.73	400.46	266.99	325.03	182.51	5.13
Zm00001eb046370	70.85	65.03	61.85	65.98	49	37.85	31.2	51.13	11.68	0.07	155.91	145.32	145.75	139.94	94.03	61.24	45.63	46.29	18.5	0.64
Zm00001eb046430	54.77	55.26	51.98	49.36	42.52	46.93	45.57	49.04	26.08	0.08	84.49	98.66	97.55	76.63	71.96	63.54	52.33	104.1	109.49	0.59
Zm00001eb046440	0.13	0.49	0.5	0.43	0.21	0.32	0.39	53.56	0.51	0	1.17	1.31	1.46	0.71	0.84	1.09	0.85	207.74	6.23	0.86
Zm00001eb046920	0	0	0	0.04	0.26	0.25	0.71	12.5	35.35	0	0	0	0	0.07	1.2	1.88	2.1	14.22	151.82	0.15
Zm00001eb048230	6.98	6.62	9.06	1.75	1.98	1.89	1.71	1.83	49.38	50.03	5.19	5.56	10.01	2.33	1.32	3.15	3.31	8.3	74.03	222.06
Zm00001eb049150	15.26	15.29	16.65	11.56	9.63	6.72	6.32	21.07	56.87	52.36	26.19	28.01	36.97	38.26	9.7	8.27	6.8	39.82	135.8	134.13
Zm00001eb049290	42.15	39.26	43.13	34.58	36.2	26.62	21.62	25.35	10.46	0.1	145.3	137.03	85.92	86.48	72.22	50.6	35.66	61.42	38.84	0.67
Zm00001eb049330	29.82	34.52	36.24	18.16	10.49	3.77	2.59	0.68	0.4	0	137.81	114.22	124.54	46.89	31.29	13.43	6.63	2.45	1.48	0.08
Zm00001eb049960	117.84	195.27	144.02	203.83	253.33	274.89	185.71	147.15	297.69	2.07	194.74	285.56	346.05	689.98	917.11	714.72	464.52	428.74	851.87	6.7
Zm00001eb050140	2.14	1.5	1.42	2.9	3.9	26.86	69.05	0.72	0.3	0	1.03	2.29	1.95	3.57	5.84	59.03	262.7	1.01	0.23	0.07
Zm00001eb050160	0	0	0	0	0	0	0	156.75	122.81	0.19	0	0	0	0	0	0	0	170.94	397.8	1.32
Zm00001eb050200	0	0	0	0	0	0	0	0.71	173.52	0.2	0	0	0	0	0	0	0	10.97	571.42	0.73
Zm00001eb050220	115.47	122.35	142.55	89.73	70.67	54.02	51.52	50.13	19	3.35	273.94	254.59	332.46	222.88	193.88	126.13	121.07	82.2	55.45	15.78
Zm00001eb051480	0.04	0.07	0.19	0.09	0.14	0.11	0.28	6.01	32.23	9.98	0.14	0	0.21	0	0.29	0.16	0.38	23.19	76.85	37.03
Zm00001eb052130	7.19	10.77	15.13	25.55	33.95	37.87	32.55	14.57	6.82	0.34	27.43	28.3	29.86	59.34	107.25	137.38	140.18	27.35	13.81	0.29
Zm00001eb052270	142.72	122.34	80.81	44.92	24.85	13.43	21.76	7.09	2.42	0.91	384.77	334.24	269.77	68.13	46.87	29.8	38.37	17.6	2.59	0.14
Zm00001eb053110	1.79	4.17	6.83	15.71	35.07	43.17	35.33	8.17	11.42	6.67	16.4	25.61	52.31	110.09	126.19	117.92	75.33	55.12	30.48	1.54
Zm00001eb053320	373.23	439.08	461.76	459.7	392.98	458.87	442.94	412.94	304.03	14.05	534.49	1083.38	1453.03	990.88	851.39	1147.74	1055.17	770.07	843.85	43.76
Zm00001eb053470	48.18	63.58	68.93	77.62	66.89	60.16	45.82	105.31	143.46	25.54	165.26	198.19	183.41	242.28	169.56	113.39	80.61	162.19	312.16	30.89
Zm00001eb053750	20.6	34.73	40.89	48.86	65.23	63.7	53.24	26.03	9.91	0.02	89.58	128.95	159.66	166.89	219.57	180.07	140.86	87.33	72.36	0.54
Zm00001eb054040	68.71	53.78	60.02	45.11	41.32	31.91	27.68	523.89	114.27	0	141.8	105.12	164.53	50.81	56.93	54.06	43.22	983.56	224.05	4.01
Zm00001eb054100	26.02	31.34	17.88	16.7	8.75	26.37	11.38	79.48	69.65	9.07	29.86	23.89	27.9	7.75	11	17.15	9.78	127.12	267.64	85.75
Zm00001eb054960	40.98	31.07	42.48	55.02	52.31	30.7	26.51	10.32	1.77	0.15	129.69	142.5	142.04	190.49	176.84	102.37	96.32	42.1	5.4	0.25
Zm00001eb054990	249.34	159.47	136.18	103.63	78.08	74.02	66.53	323.56	60.05	0	581.27	329.55	317.95	173.06	155.47	136.89	135.88	1417.39	139.38	5.22
Zm00001eb055030	37.06	33.53	36.35	33.97	28.33	23.88	23.9	23.24	20.66	2.93	114.33	127.65	130.05	105	57.74	47.9	46.66	58.82	44.92	9.4
Zm00001eb055050	28.69	27.21	30.24	27.71	33.67	30.82	22.95	37.48	40.55	2.41	90.49	90.76	88.07	74.3	97.38	83.65	58	88.8	142.89	2.71
Zm00001eb055460	0.9	0.97	1.1	1.74	4.75	7.03	4.81	31.62	11.71	0	4.54	4.36	3.4	10.1	14.68	30.97	16.18	81.26	33.89	0.31
Zm00001eb055600	0.02	0	0	0	0	0	0	4.18	118.23	13.01	0	0	0	0	0	0	0.06	20.08	339.25	42.08
Zm00001eb055720	17	33.31	51.85	67.74	64.79	75.7	72.1	41.65	15.41	0.24	21.17	41.75	89.04	133.56	175.12	230.52	219.64	79.43	26.28	0.36
Zm00001eb056450	186.46	103.52	108.84	140.5	100.75	149.9	95.96	690.82	276.84	0	609.36	323.2	298.5	205.76	274.47	346.14	252.94	830.78	686.4	2.41
Zm00001eb056790	18.29	16.09	9.17	10.85	16.15	24.05	22.54	24.45	12.87	128.15	18.65	14	17.32	33.54	22.6	38.79	24.99	20.76	22.85	368.51
Zm00001eb056960	32.26	27.26	26.85	46.24	43.13	43.8	36.8	38.63	29.43	0.89	49.45	64.87	67.99	118.69	116.97	109.93	86.95	102.78	108.89	3.55
Zm00001eb057230	25.97	25.45	21.77	25.88	30.06	22.78	20.24	27.26	4.84	0.01	54.01	100.03	83.66	80.21	136.85	102.49	85.51	95.95	13.5	0.31
Zm00001eb057400	29.61	42.24	49.58	346.77	811.15	645.23	395.52	20.9	19.93	1.08	43.79	71.17	87.24	1037.75	2787.26	1981.05	1171.98	41.74	69.03	2.51
Zm00001eb057470	0.78	2.73	2.44	3.06	5.25	10.32	11.53	53.5	72.48	0.02	0.96	2.23	5.86	11.71	6.01	18.14	15.12	157	119.97	0.49
Zm00001eb057870	86.37	62.88	37.66	38.58	35.08	26.03	22.17	14.34	5.96	0	197.66	232.84	130.34	123.29	140.52	102.61	80.48	16.84	11.31	0.31
Zm00001eb058330	41.61	36.67	41.65	38.57	38.2	29.15	20.39	34.27	24.95	0.31	78.09	108.27	90.2	76.77	102.14	93.3	57.08	106.92	120.88	1.66
Zm00001eb058770	0.07	0.85	1.09	0.14	5.05	21.69	329.69	0.28	0	0	0	0.61	3.71	0	33.19	99.32	887.74	0	0.53	0.19
Zm00001eb059090	92.69	89.31	99.67	83.97	61.03	69.57	54.99	134.73	91.23	21.04	183.75	242.93	233.08	212.12	191.82	158.56	138.74	258.3	260.21	34.01
Zm00001eb059230	7.27	10.37	14.61	13.01	12.5	15.61	17.78	24.1	76.29	44.66	15.65	19.4	28.81	16.43	25.15	29.55	33.59	57.91	138.03	100.66
Zm00001eb059310	1.27	6.83	8.78	11.62	7.36	28.48	53.29	19.14	1.67	0.21	2.41	29.44	27.8	28.56	32.68	125	127.44	49.68	5.12	0.4
Zm00001eb059560	68.72	103.24	139.95	88.85	124.75	224.91	273.66	46.25	12.28	0.21	127.15	284.16	301.24	188.15	402.13	645.44	816.67	69.8	20.25	0.78
Zm00001eb060050	81.77	101.09	64.51	47.66	42.83	59.01	87.28	63.7	27.56	3.08	204.93	188.54	115.17	118.67	117.64	147.73	228.41	96.21	100.05	17.26
Zm00001eb060550	384.59	329.16	269.87	226.3	192.06	166.59	123.02	263.54	70.38	0.25	743.08	955.62	579.57	463.65	638.66	486.34	330.43	750.8	540.44	5.68
Zm00001eb060730	34.52	39.41	45.66	44.4	44.57	44.68	42.15	25.32	16.75	0.62	86.55	123.18	134.9	141.18	117.24	76.98	57.61	81.18	53.43	0.82
Zm00001eb061060	528.27	713.83	607.21	551.26	441.45	233.61	146.53	64.63	45.98	0.19	1158.66	1296.99	1163.27	1378.89	971	467.54	330.62	129.89	83.15	0.61
Zm00001eb061470	11.78	20.74	23.29	48.55	93.33	103.52	67.9	13.75	1.76	0	39.29	45.5	42.41	189	242.16	263.86	120.44	27.72	5.69	0.12
Zm00001eb061480	56.46	50.35	49.98	82.71	83.86	132.89	108.38	87.95	80.22	1.95	114.72	194.79	194.93	294.19	287.19	319.54	297.58	171.12	210.47	5.29
Zm00001eb061570	45.81	41.81	51.23	49.74	41.61	36.37	25.44	31.88	45.82	4.5	70.19	83.7	108.33	93.59	96.22	72.72	43.19	66.09	137.57	13.71
Zm00001eb062120	0.32	6.12	10.98	13.56	6.8	3.76	1.98	7.2	97.03	28.91	1.86	20.03	46.64	34.33	5.45	3.62	4.18	31.08	397.5	49.65
Zm00001eb062330	40.04	41.85	48.32	59.4	45.08	32.49	22.38	20.14	15.16	0.2	47.47	70.72	87.48	162.92	127.19	73	53.37	33.82	43.08	0.77
Zm00001eb062450	179.51	156.21	129.31	113.46	81.12	66.97	45.22	84.56	24.41	0.55	431.02	321.67	217.27	213.31	224.45	144.21	108.5	232.64	169.73	3.48
Zm00001eb062600	351.12	428.04	475.26	402.25	373.44	358.91	325.69	475.36	231.71	0.3	808.86	950.8	980.93	730.1	689.85	584.31	580.26	546.96	275.59	2.78
Zm00001eb062920	98.18	189.43	145.63	56.45	40.41	32.95	21.53	1.93	0.14	0	256.64	319.19	228.38	85.17	54.77	45.73	31.64	1.22	0.34	0.2
Zm00001eb063430	35.57	42.67	46.13	81.1	111.45	98.45	49.08	79.95	16.19	7.17	110.38	101.84	105.41	248.16	342.36	230.5	123.81	125.48	17.12	8.57
Zm00001eb064000	116.25	110.21	96.99	101.13	78.73	69.39	62.19	51.33	15.33	1.41	357.54	401.39	353.38	399.57	266.69	208.8	128.7	138.94	57.5	1.4
Zm00001eb064120	86.69	112.08	107.12	108.64	122.57	128.12	109.72	114.41	59.14	0	185.87	300.61	295.53	312.88	402.68	364.68	319.24	105.54	102.83	0.66
Zm00001eb064230	20.37	29.15	26.96	39	41.63	39.97	61.69	29.82	0.62	0.17	33.15	60.96	63.21	52.38	132.24	108.29	167.33	26.23	0.35	0.04
Zm00001eb064490	0	0	0	0	0	0.52	0.45	12.96	13.88	6.22	0	0.03	0	0	0	1.6	0.98	69.18	63.89	3.45
Zm00001eb064810	51.25	55.97	60.17	58.75	65.47	53.67	32.85	28.41	20.92	0.88	149.91	169.25	178.77	140.03	151.08	120.62	64.79	107.15	110.34	1.01
Zm00001eb064830	38.85	33.83	36.38	31.06	26.9	23.41	20.48	29.56	6.92	0.1	141.05	136.16	101.55	80.97	67.81	55.2	47.56	75.09	21.47	0.23
Zm00001eb065460	25.53	27	29.91	33.44	27.82	46.53	44.33	46.73	43.13	18.57	61.88	76.52	81.67	138.77	114.47	133.58	153.61	95.71	112.89	63.29
Zm00001eb065750	19.66	24.69	30.7	28.16	34.38	21.06	17.02	11.33	1.59	0.02	117.7	114.39	124.81	114.43	116.77	82.35	55.97	57.55	12.16	0.41
Zm00001eb065770	72.59	58.3	52.28	53.34	34.1	33.57	22.97	25.06	8.31	0.22	100.1	136.69	124.93	119.94	93.61	80.46	40.79	36.21	9.18	0
Zm00001eb066190	17.89	24.65	24.15	17.29	20.41	14.69	12.63	10.34	11.99	0.41	89.85	134.32	108.37	50.69	70.3	48.38	41.17	21.82	85.14	1.09
Zm00001eb066480	4.79	19.44	22.52	27.8	39.25	47.89	46.46	49.92	2.3	0	3.83	12.54	18.7	20.97	33.21	36.43	49.3	125.37	9.92	0.35
Zm00001eb066820	149.32	81.6	46.59	54.62	42.51	48.34	38.41	70.05	10.77	0.45	258.88	183.78	92.48	80.78	76.08	97.86	78.25	177.92	51.93	0.62
Zm00001eb066940	866.82	721.22	701.64	616.59	435.49	507.93	556.14	594.24	538.92	223.16	1423.89	1692.81	1794.81	1406.47	1104.01	1134.97	1134.5	1037.4	742.7	792.26
Zm00001eb066970	2.56	3.32	10.53	81.42	73.3	70.9	50.06	1.14	0.26	0.07	2.64	4.07	30.75	157.11	153.6	105.04	59.28	12.87	0.05	0
Zm00001eb067350	24.74	71.54	105.07	47.85	86	57.41	17.07	9.63	4.04	0.05	77.8	147.9	221.87	109.92	163.02	93.27	36.01	25.97	7.3	0.33
Zm00001eb067440	86.95	67.9	68.42	59.1	47.67	47.64	39.81	45.07	24.45	1.99	169.36	197.99	170.72	179.81	108.92	100.81	71.45	143.74	62.1	2.22
Zm00001eb068020	45.62	49.25	46.09	30.21	36.45	31.46	28.98	23.66	13.4	0.42	122.65	161.4	137.6	76.83	87.03	74.21	58.25	81.12	53.07	3.4
Zm00001eb068270	33.12	39.03	44.39	26.33	19.27	12.92	11.47	37.81	8.9	0.01	144.44	173.75	177.18	83.69	51.76	33.13	28.79	186.21	74.08	0.76
Zm00001eb068670	8.49	9.02	8.54	7.7	14.53	44.68	49.98	14.58	6.12	0.03	36.99	34.22	23.35	31.2	61.11	168.22	135.68	40.21	26.13	0.56
Zm00001eb068950	0	0	0	0	0	0	0	0	123.45	0.08	0	0.02	0	0	0	0.04	0	0.24	300.69	68.26
Zm00001eb070130	62.9	57.48	53.25	50.74	50.48	40.66	37.45	41.29	27.84	13.19	121.98	121.26	104.41	109.97	119.37	86.44	73.67	138.28	104.4	60.2
Zm00001eb070150	25.62	26.61	30.01	33.19	37.36	71	54.12	51.71	18.65	0.11	52.72	74.29	61.75	83.59	100.49	217.25	124.78	56.46	23.27	0.15
Zm00001eb070250	61.17	91.93	75.23	79.22	91.39	85.52	83.34	144.81	72.96	22.64	135.22	228.04	202.22	148.89	151.02	152.41	150.89	181.67	166.71	24.1
Zm00001eb070980	3.61	5.5	13.26	24.46	31.71	95.14	623.5	35.66	3.05	0	6.29	6.39	13.37	18.18	27.28	422.71	1549.63	21.96	1.75	0.39
Zm00001eb071040	21.34	47.13	56.68	76.86	78.47	66.85	69.34	132.74	8.26	0	44.74	107.89	106.18	129.32	120.05	116.16	125.94	181.76	20.55	0.69
Zm00001eb071110	9.3	6.35	5.48	3.3	4.46	2.79	3.6	104.91	38.92	0	6.81	5.41	5.94	4.34	3.12	2.39	3.87	43.38	25.63	0.33
Zm00001eb071280	15.67	14.96	15.62	13.19	12.93	11.19	14.25	7.96	6.72	0.21	92.75	64.53	59.54	43.4	42.98	40.04	52.39	36.69	28	2.11
Zm00001eb071290	10.67	16.74	32.87	27.14	6.44	2.81	2.03	3.85	1.91	0	22.75	30.73	97.98	85.25	11.3	3.86	2.96	3.27	1.79	0
Zm00001eb071300	27.63	19.57	20.43	22.11	21.02	16.28	12.4	16.13	5.73	0.02	99.18	94.07	85.86	89.79	73.1	50.47	32.49	45.69	27.33	0.31
Zm00001eb071760	6.83	3.96	2.98	4.11	8.22	7.65	14.39	61.83	595.39	25.16	14.85	8.77	6.97	6.97	17.28	46.61	92.36	129.92	2965.89	427.46
Zm00001eb071770	17.17	12.66	10.18	12.18	23.39	20.48	13.59	21.55	109.13	1.76	11.09	16.61	15.69	16.6	34.94	27.26	17.99	28.62	379.21	1.76
Zm00001eb071800	13.19	19.25	28.29	30.27	22.16	21.36	19.3	35.14	4	0.01	9.93	18.83	29.59	17.03	38.25	48.16	55.64	192.88	23.56	0.45
Zm00001eb073400	990.33	1473.17	915.51	792.45	389.19	146.05	89.08	114.35	113.54	4.89	2857.75	3091.75	1896.22	2811.57	1216.32	282.25	248.75	246.54	140.4	5.81
Zm00001eb075090	0	0	0	0	0	312.31	935.14	0	0	0.09	0.18	0.02	0.15	7.16	13.73	1903.57	4005.8	1.79	0.09	0.39
Zm00001eb075650	0.22	0.65	0.16	0	0.03	0	0.03	12.66	1026.86	3586.71	0.58	0.07	0	0	0	0	0	23.88	973.64	6170.08
Zm00001eb075740	43.05	56.56	52.82	56.83	48.29	60.74	49.82	37.74	19.94	1.04	105.87	149.03	141.98	123.35	172.56	168.54	161.15	112.02	81.33	2.5
Zm00001eb075800	23.94	33.09	41.39	44.78	38.01	28.69	18.66	10.32	57.47	106.77	41.93	86.15	121.04	145.79	98.15	62.48	31.04	45.61	68.2	286.69
Zm00001eb076560	30.38	38.05	43.92	29.99	28.04	25.45	19.24	10.16	9.43	1.22	112.39	163.54	161.17	101.18	134.38	114.71	75.24	50.66	24.19	2.4
Zm00001eb076880	0	0	0	0	0	0	0.03	8.73	3.72	0.02	0.05	0.08	0	0	0.44	0	0.24	156.86	115.49	0.55
Zm00001eb077230	20.56	78.02	166.83	105.24	53.03	19.41	18.53	29.45	3.6	0	31.54	138.16	429.39	140.56	107.51	41.12	42.88	40.15	6.71	0.3
Zm00001eb077860	35.91	64.23	66.19	46.23	30.71	26.95	16.49	20.91	9.93	0.15	127.14	136.69	136.28	120.27	104.1	78.62	61.43	78.08	76.58	0.4
Zm00001eb077890	0.66	8.33	13.37	68.83	104.69	94.71	43.81	7.24	0	0	0.52	5.3	18.56	107.97	210.75	189.95	123.4	268.44	0.99	1.8
Zm00001eb078460	109.52	151.7	161.84	160.68	182.47	197.2	156.4	259.71	204.06	4.87	348.1	425.78	563.87	687.76	384.26	330.14	175.29	317.69	227.52	6.29
Zm00001eb078510	25.53	54.02	61.68	45.78	27.67	11.35	14.66	4.68	1.82	0.91	151.62	230.72	271.14	178.77	105.45	36.6	46.14	9.51	3.67	4.07
Zm00001eb078790	10.63	15.42	6.4	53.16	113.45	133.44	38.56	10.66	5.36	0	5.07	4.84	3.62	125.41	211.52	180.64	39.83	23.61	23.84	0.39
Zm00001eb078930	0.15	10.57	37.19	141.85	135.63	91.04	43.94	0	5.86	0	1.17	21.68	115.26	562.64	364.56	172.1	50.2	0	0	0.09
Zm00001eb079100	0.22	8.76	42.41	403.03	526.51	299.55	67.71	0.3	0.05	0.09	0.19	10.61	108.59	926.27	910.06	317.79	56.45	1.66	0	0.33
Zm00001eb079220	3.44	4.71	6.38	8.24	17.3	396.64	300.86	1.54	1.05	0	10.05	14.8	8.27	22.76	54.45	947.25	738.46	2.17	0.71	0.07
Zm00001eb079270	86.5	76.11	61.86	59.33	63.79	72.71	67.48	27.99	9.97	0.12	175.3	250.98	199.87	216.85	226.11	219.56	185.49	88.82	33.69	0.52
Zm00001eb079470	5.17	4.94	4.29	3.95	4.21	92.62	82.91	0.53	0	0	7.12	6.65	6.64	7.21	15.57	332.52	212.4	0.69	1.19	0.03
Zm00001eb080480	43.14	39.4	35.98	38.21	34.68	32.57	33.71	43.83	20.87	3.91	153.03	140.78	116.09	153.22	161.73	124.9	125.92	101.99	100.14	2.92
Zm00001eb080620	0.09	172.12	553.17	873.46	255.98	6.63	2.65	0	0	0	1.78	84.56	841.38	1698.86	465.88	12.59	2.47	0.12	0	0.19
Zm00001eb081140	34.86	41.76	30.62	54.32	103.65	126.76	60.33	38.91	17.51	0.06	78.1	89.93	106.97	252.81	410.69	454.08	219.9	157.21	53.8	0.44
Zm00001eb081380	25.93	37.7	28.63	25.85	17.23	36.64	19.12	48.72	25.61	244.16	34.76	46.08	49.32	34.54	33.83	39.53	40.41	174.1	76.37	882.99
Zm00001eb081570	0	0.04	0.6	17.4	52.79	42.96	32.84	0.52	0.33	0.13	0.42	0.3	3.34	163.82	257.1	209.52	140.18	6.29	3.61	1.01
Zm00001eb081600	0	0	0	0	0.02	0.02	0	1.37	425.07	175.41	0	0.06	0	0	0.29	0	0	6.65	1217.14	402.19
Zm00001eb081650	118.6	107.8	116.8	181	113.93	108.13	108	92.39	35.57	0.69	134.84	179.84	207.38	329.11	295.33	210.02	202.5	145.76	102.24	0.73
Zm00001eb082140	65.94	267.52	348.1	820.61	491.94	184.54	15.61	2.13	0.57	0	47.05	277.05	649.28	1282.14	516.27	130.2	7.42	1.49	0.61	0.07
Zm00001eb082840	9.26	7.37	4.31	7	6.42	5.85	3.21	3.25	0.19	0	1.93	3.17	1.08	5.98	3.5	6.28	2.66	101	2.54	0.5
Zm00001eb083050	0	0	0.05	10.08	23.2	20.53	8.26	0	0.02	0.07	0.29	0.03	1.1	59.35	100.62	63.22	21.1	0.28	0	0
Zm00001eb083540	2.72	4.87	3	2.86	3.95	5.65	16.08	140.98	7.42	0	0.53	4.22	7.68	1.6	14.42	22.75	45.26	459.31	24.34	0.47
Zm00001eb084480	0	0	0.03	14.46	54.08	581.85	1341.39	0.08	0	0.03	0	0	0	73.55	118.3	1697.48	3359.8	2.54	0.09	0.41
Zm00001eb085500	77.84	62.27	69.36	88.61	76.67	61.95	37.39	67.87	43.59	5.98	209.04	177.52	223.29	318.21	349.91	239	147.49	121.7	166.66	0.9
Zm00001eb086540	44	56.4	72.04	73.14	57.06	69.21	41.18	64.02	47.92	0.62	175.81	231.6	282.89	257.81	307.94	253.48	186.35	113.8	190.08	2.35
Zm00001eb086560	24.02	26.64	33.26	34.1	55.65	55.36	75.55	26.23	8.24	1.45	89.43	80.04	70.13	79.86	112.88	138.3	169.08	75.59	49.06	5.12
Zm00001eb086880	45.97	36.37	51.76	52.19	39.99	37.56	27.89	24.24	19.97	0.5	146.67	145.92	151.72	181.28	146.43	89.48	57.58	57.77	72.36	1.24
Zm00001eb087050	58.47	108.08	123.15	162.17	249.79	269.53	293.68	247.59	173.96	0.13	67.58	101.06	148.92	137.19	383.33	409	449.41	523.43	139.28	2.63
Zm00001eb088420	0	0	0	0	0	0	0	130.07	10.04	0.3	0	0	0	0	0	0	0	475.02	69.21	0.87
Zm00001eb088440	0	0	0	0	0	0	0	59.82	62.29	1.15	0	0	0	0	0	0	0	93.61	145.67	0.92
Zm00001eb088730	1.55	1.22	2.12	1.44	0.69	703.09	1778.83	0.73	0.73	58.42	0.14	0.61	1.97	4.27	23.32	2273.57	5223.1	30.07	0.35	121.94
Zm00001eb090730	178.62	167.29	174.36	158.09	131.26	127.86	124.2	115.15	50.8	1.11	435.11	364.64	303.89	270.35	205.68	192.56	197.1	221.66	128.96	2.58
Zm00001eb090850	4.77	1.39	1.09	0.44	0.36	0.15	3.93	40.96	3.68	0.68	2.81	2.38	0.67	0.1	2.31	1.18	3.19	281.28	53.82	1.26
Zm00001eb091090	0	0.03	0	0.01	0	0.04	0	0	139.35	3.66	0.07	0	0	0	0	0	0.05	0.15	514.3	31.03
Zm00001eb091200	0.3	2.13	18.88	44.34	73.73	98.09	119.96	6.76	2.95	0	2.53	2.8	24.54	64.47	114.23	176.63	235.85	97.78	6.89	0.4
Zm00001eb091780	96.05	100.21	105.83	142.17	122.09	136.55	114.65	217.98	190.52	21.63	136.05	179.51	219.31	289.76	242.64	251.29	231.36	331.89	508.88	28.33
Zm00001eb092690	5.15	4.93	4.16	4.23	5.02	5.3	2.44	5.01	51.22	5.67	1.16	1.13	1.32	0.79	2.54	2.33	1.71	2.33	120.37	13.47
Zm00001eb093110	0	0	0	0	0	0.13	0.02	0.22	56.28	20.29	0.11	0	0	0	0	0	0	0.73	131.03	92.98
Zm00001eb093400	170.46	158.13	135.64	242.65	145.68	145.1	100.49	145.79	303.93	21.61	276.27	330.61	320.84	400.14	416.85	354.28	204.8	157.45	440.11	21.98
Zm00001eb093490	17.17	21.99	76.83	80.16	66.35	45.02	24.28	15.09	15.34	0.45	29.3	44.09	100.34	194.75	160.13	112.85	53.06	49.41	54.07	0.16
Zm00001eb093580	1.77	6.93	6.49	39.75	57.73	203.93	129.21	0.63	0	0	0.54	2.83	6.72	72.22	207.22	734.54	370.68	3.74	0.15	0.13
Zm00001eb093590	34.06	48.6	52.7	65.66	47.78	46.26	38.52	42.42	29.43	1.3	57.85	86.46	104.9	119.44	143.4	103.34	100.82	88.01	110.24	1.38
Zm00001eb093610	512.24	497.24	397.65	368.19	300.22	267.99	234.73	223.97	153.68	8.54	482.67	614.37	653.4	485.68	368.28	283.43	191.37	459.81	474.11	3.19
Zm00001eb093640	41.8	46.22	60.35	67.03	68.71	77.67	59.6	63.58	59.44	8.49	47.33	83.13	90.14	82.84	147.86	145.46	107.45	130.23	213.36	9.4
Zm00001eb093710	0.05	0.05	0.03	0.25	0.18	0.08	0.03	1.18	19.1	1.89	0.07	0.07	0.07	0.94	0.12	0.1	0.15	9.12	108.53	10.92
Zm00001eb093800	7.26	12.64	10.2	7.62	5.07	6.34	10.26	14.07	20.56	8.81	10.9	10.05	21.92	27.66	6.74	17.52	17.92	104.67	45.66	46.55
Zm00001eb094220	11.29	15.47	18.29	14.15	17.79	12.48	12.05	7.67	6.02	0.02	89.74	83.72	73.03	64.62	53.03	42.53	38.21	58.52	37.33	0.43
Zm00001eb094600	0	0	0.19	0.22	0.13	0	0.06	0	160.58	4.13	0	0	0.17	0.14	0	0	0.19	0.3	498.15	5.07
Zm00001eb095000	15.69	16.43	19.83	27.41	32.44	34.52	25.89	15.49	16.26	3.48	61.43	64.26	60.29	94.13	128.18	105.16	92.55	44.45	24.84	4.56
Zm00001eb095330	47.75	47.24	54.86	53.49	41.26	40.63	26.25	28.51	18.05	0.21	79.81	127.76	116.08	124.74	128.63	87.75	48.05	61.09	81.51	0.32
Zm00001eb095390	34.62	51.59	53.14	65.38	68.71	70.68	40.84	80.38	82.91	2.19	64.2	77.76	113.7	148.34	215.91	162.79	96.1	150.04	214.7	6.25
Zm00001eb095630	140.97	86.52	74.06	63.97	46.8	41.89	30.81	48.48	12.79	0.89	225.7	275.66	261.05	176.83	140.98	129.14	84.48	79.03	31.5	0.58
Zm00001eb095960	306.32	238.24	199.1	129.68	131.29	123.35	98.6	132.58	69.41	4.04	546.86	593.55	318.53	150.07	277.69	191.61	148.18	434.88	258.52	1.78
Zm00001eb096030	30.19	44.77	55.39	50.1	51.9	41.66	32.92	77.36	47.85	1.61	88.76	179.63	253.67	205.39	143.63	103.93	79.43	169.46	51.75	3.82
Zm00001eb096040	29.98	28.02	20.6	24.96	19.61	21.21	19.02	15.73	8.37	0.27	105.86	99.78	69.55	60.09	59.73	65.21	65.47	29.32	20.68	0.98
Zm00001eb097960	0	0.38	0.96	1.36	70.16	513.17	490.54	0	0	0	0.23	0.25	1.16	16.7	283.34	1952.11	504.79	0.4	0	0
Zm00001eb098100	0.3	5.14	6.67	8.13	14.31	12.28	18.53	32.4	3.73	0	0.95	8.88	10.83	8.72	24.22	26.93	45.65	268.67	15.48	0.84
Zm00001eb098450	33.19	54.2	74.85	60.96	55.05	40.58	38.95	36.73	22.89	0.69	100.21	119.42	167.67	135.14	139.35	82.47	71.33	74.25	93.28	1.42
Zm00001eb098770	210.2	194.09	191.56	227.06	202.79	193.54	155.47	127.34	218.96	291.65	269.18	414.96	431.59	282.97	513	358.27	281.61	232.57	316.31	720.67
Zm00001eb099020	1.95	2.99	3.43	33.27	57.43	76.56	111.3	3.87	12.67	167.75	0.58	1.6	4.61	15.14	12.14	62.6	120.39	6.51	16.46	392.3
Zm00001eb099940	0	0	0.01	0.03	0.02	0.06	0.23	0.23	241.97	300.79	0.06	0	0	0	0	0	0.14	0.32	175.62	1042.98
Zm00001eb100670	0.48	1.61	0.76	5.11	5.23	10.4	8.18	4.16	6.23	0	1.11	0.72	1	0.88	6.28	5.66	8.21	88.79	79.13	0.45
Zm00001eb100930	2.48	9.56	99.07	85.87	10.01	0.84	0.44	0.49	0.06	0.02	1.91	12.77	184.73	258.46	6.11	1.13	0.79	0.29	0.67	0
Zm00001eb100980	3.13	3.8	3.41	2.43	1.24	1.28	1.09	12.87	30.74	0.79	5.61	5.99	4.45	1.67	2.29	1.05	0.76	42.65	70.55	0.91
Zm00001eb101680	28.52	48.89	121.8	55.35	27.16	23.7	15.85	9.82	17.62	0.39	29.53	70.71	253.15	252.26	73.67	55.8	39.4	8.92	15.69	0.64
Zm00001eb102250	172.81	122.02	104.38	113.31	77.04	60.04	42.3	124.49	93.9	3.71	169.99	205.85	133.67	92.27	97.16	66.79	41.15	215.03	227.1	1.58
Zm00001eb102400	93.26	80.11	82.44	64.11	59.05	52.79	49.77	57.01	31.7	1.82	330.19	338.98	304.25	251.68	199.62	181.5	157	226.14	165.72	3.12
Zm00001eb102550	17.94	22.7	22.71	17.39	14.57	17.26	15.25	30.13	47.45	2.99	47.09	88.68	86.96	45	44.53	51.49	48.34	88.08	186.38	6.49
Zm00001eb103070	14.45	15.32	13.17	12.28	14.03	11.38	7.83	17.65	31.34	1.31	44.16	36.17	27.73	17.6	22.21	15.6	11.93	46.69	142.75	9.33
Zm00001eb103720	85.41	80.07	68.43	77.11	48.83	46.22	40.33	52.02	21.97	0.14	160.49	165.84	158.72	156.77	95.96	77.21	71.56	92.62	60.63	0.83
Zm00001eb104520	191.23	134.69	111.77	87.14	44.65	31.44	23.65	45.98	7.52	0.76	510.46	324.68	190.31	102.86	123.8	52.15	39.94	48.69	27.71	0.9
Zm00001eb105210	0.07	0	0.03	0	0	0	0.05	0	832.36	2480.44	0.84	0	0	0	0	0	0	0.32	1275.67	8064.6
Zm00001eb105310	107.38	80.24	96.29	86.25	49.43	50.04	43.44	44.18	24.33	3.3	162.96	187.04	198.9	158.46	86.07	71.52	68.44	74.77	55.1	6.16
Zm00001eb105850	90.07	84.74	93.59	129.38	99.21	144.37	134.96	204.12	80.64	9.94	267.61	268.61	310.2	301.62	362.95	379.49	449.45	541.37	264.65	32.45
Zm00001eb106180	43.46	57.92	74.2	75.62	66.86	55.29	34.35	52.1	28.77	2.11	53.57	91.41	131.73	177.42	201.56	140.35	88.46	115.48	106.83	1.21
Zm00001eb106450	323.08	523.63	446.48	440.76	252.29	118.06	59.13	142.12	166.25	72.13	608.64	1022.39	1063.53	1419.31	771.82	233.92	124.92	419.3	319.95	113.39
Zm00001eb106530	464.06	337.48	268.16	226.98	145.82	126.43	97.66	228.17	145.65	18.23	551.62	609.74	412.02	254.35	315.94	184.91	159.07	503.95	465.64	23.63
Zm00001eb106630	12.11	14.36	19.45	27.53	29.99	26.65	20.73	41.82	37.13	2.6	31.26	52.53	40.79	56.17	56.21	53.77	41.67	80.14	155.72	5.3
Zm00001eb106810	22.09	37.41	45.96	65.13	85.5	142.46	112.84	331.22	12.36	2.55	22.88	56.69	86.32	105.18	159.9	218.21	230.23	831.3	60.71	5.05
Zm00001eb107420	26.06	24.26	29.26	27.7	27.98	24.47	17.8	20.78	51.37	41.43	20.57	16.94	13.5	22.26	15.02	15.13	5.81	7.74	45.94	123.46
Zm00001eb107490	79.93	94.91	90.67	91.04	72.12	60.54	61.02	32.53	117.54	280.2	82.61	101.59	88.08	102.71	59.39	45.05	51.11	74.38	159.54	686.32
Zm00001eb109610	397.82	355.1	303.8	207.57	180.63	141.31	93.67	135.89	54.77	0.52	576.21	532.96	388.75	244.65	246.09	184.32	100.19	356.76	216.48	1.75
Zm00001eb109620	189.79	333.61	477.4	1013.32	790.02	589.23	229.66	184.72	59.08	11.14	250.38	638.82	1718.04	3830.01	2476.71	1287.76	460.48	243.11	93.1	32.27
Zm00001eb110750	355.48	512.26	405.26	341.87	255.87	145.3	134.53	115.96	85.06	17.82	815.77	878.44	691.88	1009.38	390.33	110.73	108.69	84.32	73.33	29.99
Zm00001eb111020	113	96.43	103.23	112.57	104.16	262.24	186.6	169.2	24.52	0.04	84.18	114.84	109.69	127.8	183.16	587.8	476.65	341.97	63.67	0.96
Zm00001eb111070	35.61	47.36	70.14	84.46	61.71	78.14	51.76	122.17	118.64	2.69	80.73	134.94	174.08	149.87	169.63	152.85	116.63	124.89	332.82	3.67
Zm00001eb111360	99.59	96.59	66.02	42.3	40.93	38.21	34.45	135.77	56.52	2.23	212.6	227.52	150.48	79.63	57.8	45.11	39.83	280.78	141.62	0.95
Zm00001eb111910	98.58	112.63	109.54	81.78	96.78	127.13	180.65	104.72	51.49	2.29	208.6	244.29	234.2	147.51	142.2	193.32	184.85	112.92	54.68	2.04
Zm00001eb112260	108.17	144.22	139.39	249.39	278.58	383.92	292.48	489.2	29.1	0.08	76.79	156.11	228.75	199.9	479.9	537.02	523.29	922.58	74.21	4.35
Zm00001eb112310	43.75	58.76	65.03	56.21	43.84	43.11	39.06	47.3	24.47	1.03	140.79	177.39	137.05	177.77	130.77	124.22	124.75	110.71	70.84	3.74
Zm00001eb112590	43.16	43.22	44.32	44.42	31.18	32.6	30.74	75.75	18.71	0.35	63.74	101.06	98.96	108.1	116.32	101.35	114.94	204.74	69.03	1.48
Zm00001eb113330	0.55	0.69	0.48	0.4	0.73	1.56	2.09	3.22	87.54	91.53	0.99	2.3	1.02	1.99	1.11	2.69	2.14	11.31	202.24	372.92
Zm00001eb113600	30.82	32.42	41.57	46.55	46.22	60.18	51.17	84.43	30.98	0.25	67.55	81.29	108.22	128.29	176.25	202.88	172.89	206.14	123.42	0.83
Zm00001eb114320	40.61	41.03	40.19	29.44	23.95	14.07	11.96	25.77	12.19	0.26	132.7	123.24	83.87	62.1	48.43	27.68	20.17	61.33	51.97	0.77
Zm00001eb114730	1.66	2.08	2.67	1.37	1.01	1.52	1.09	2.5	2.52	0.27	42.84	44.13	47.65	31.17	35.05	30.2	24.07	34.38	73.77	4.21
Zm00001eb114950	0.09	0.12	0.47	1.99	0.5	0.31	2.31	10.78	32.14	0.24	0.06	0.25	0	0.75	0.9	0.28	3.65	106.38	279.74	3.21
Zm00001eb115720	0.07	0	0	0	0	0	0	0.04	300.28	839.45	0.33	0	0.02	0	0	0	0	0.85	1142.11	3126.95
Zm00001eb116240	41.04	33.71	35.59	34.47	24.17	22.5	14.78	26.91	7.76	0	102.86	144.02	137.57	112.04	68.25	46.53	32.77	69.14	34.38	0.37
Zm00001eb116400	73.15	93.01	101.59	107.48	86.44	82.45	78.81	69.13	25.26	0.67	162.64	211.26	226.77	219.8	174.94	128.37	123.99	83.51	38.75	1.03
Zm00001eb117930	107.14	96.05	93.16	67.34	57.89	42.18	40.16	53.4	17.91	3.17	299.11	265.36	223.58	191.48	116.02	85.88	96.33	82	45.37	9.65
Zm00001eb118030	84.14	85.04	74.62	51.17	55.42	40.25	35.42	39.69	19.84	0.55	258.42	230.19	173.84	101.52	92	61.81	49.51	110.11	62.01	0.95
Zm00001eb118210	55.39	64.67	77.64	53.01	46.15	53.35	46.07	79.54	47.35	1.6	123.49	173.09	130.33	74.34	100.27	89.18	82.22	198.42	193.01	1.54
Zm00001eb118420	0	0	0	0	0.01	0	0	0	30.18	64.31	0	0	0.03	0	0	0	0	0.02	48.28	226.54
Zm00001eb118820	59.47	84.61	59.62	64.79	63.09	79.57	55.14	70.17	39.02	2.49	144.17	189.95	146.6	104.13	147.82	167.28	126.49	96.21	86.03	2.74
Zm00001eb118970	1.29	1.71	2.1	4.46	3.69	6.81	68.37	13	1.59	0	6.08	5.54	4.17	5.61	7.2	26.4	124.15	401.6	19.13	1.54
Zm00001eb119050	0.64	1.49	1.54	6.74	64.56	853.77	2563.04	3.38	1.3	0.65	0.1	0.02	0.46	38.56	190.65	2042.53	3966.14	47.29	2.14	0.55
Zm00001eb119330	42.82	38.9	33.85	31.85	33.88	25.36	25.59	38.58	21.33	0.7	160.44	170.07	123.01	109.79	116.52	75.73	62.98	133.14	86.08	3.23
Zm00001eb119630	52.22	47.48	48.73	43.78	36.24	41.59	26.81	76.88	85.6	4.48	50.31	80.49	83.12	71.19	73.25	49.91	43.69	164.28	233.48	2.83
Zm00001eb120140	0	0	0	0	0	0	0.03	137.83	47.85	0.16	0	0	0	0	0.39	0	0	463.14	312.22	2.03
Zm00001eb120280	0.17	2.52	1.96	3.36	10.98	38.48	35.02	13.14	1.19	0	5.22	4.42	3.93	6.65	26.76	186.29	121.91	25.16	1.58	0.14
Zm00001eb120330	24.28	23.63	27.93	34.44	28.72	22.39	15.93	10.74	4.97	0.08	47.35	66.69	84.89	131.49	136.33	89.67	60.16	38.5	36.64	0.15
Zm00001eb120710	2.43	4.36	8.88	13.69	22.34	20.28	31.05	52.95	22.15	0	10.3	16.11	24.77	29.17	48.72	49.13	62.75	128.03	60.64	0.33
Zm00001eb120910	28.28	30.44	27.28	56.05	46.67	38.31	24.32	8.84	10.32	2.44	41.13	43.55	94.41	285.15	157.2	83.61	40.83	11.14	26.5	8.79
Zm00001eb121180	54.98	45.57	30.05	31.26	23.22	26.4	24.48	32.07	11.75	0.94	148.02	145.21	96.2	88.83	93.81	70.55	56.39	74.37	47.32	1.71
Zm00001eb121370	52.85	66.91	72.62	76.39	55.27	46.87	39.18	61.83	86.31	7.79	155.08	158.72	205.03	238.85	158.27	107.47	68.44	174.41	350.12	29.24
Zm00001eb121400	17.98	18.83	13.34	11.33	12.01	12.06	8.4	24.44	23.52	44.36	55.57	29.45	20.69	14.51	14.14	11.94	10.88	20	49.73	118.85
Zm00001eb121480	58.27	61.3	67.01	47.91	57.16	39.2	45.61	41.8	26.82	1	188.99	172.94	136.16	107.28	114.01	78.94	83.41	86	57.3	1.85
Zm00001eb121650	18.23	33.27	22.84	19.38	14.87	13.82	25.03	92.21	22.27	0.04	28.5	34.71	50.84	24.44	29.74	32.43	85.33	284.28	58.86	1.93
Zm00001eb122520	0.05	86.74	189.49	34.41	0.77	0	0.04	0.51	0	0	0.22	56.79	446.92	23.69	0.33	0	0.23	0.92	0	0
Zm00001eb122750	36.9	46.56	60.36	52.01	52.51	40.07	32.25	18.26	8.75	0.02	83.48	105.48	119.43	113.94	115.43	83.53	69.83	49.74	34.96	0.36
Zm00001eb122780	43.29	42.49	37.69	29.87	33.13	35.91	30.44	27.09	24.82	4.69	99.15	70.18	74.34	47.5	44.42	41.49	48.13	74.96	102.59	5.93
Zm00001eb122980	2.77	1.2	0.54	0.79	2.33	6.97	5.7	9.71	8.09	0.07	1.27	1.07	1.02	1.21	3.82	13.07	10.56	135.22	84.47	2.19
Zm00001eb123270	44.25	43.67	51.27	27.32	19.13	9.94	14.76	9.81	2.59	0.21	220.84	249.23	152.56	68.7	40.44	22.87	27.63	31.34	14.03	0.41
Zm00001eb123370	496	528.97	324.86	294.91	158.89	68.8	54	35.53	26.04	1.73	1105.67	1363.88	927.2	1568.64	616.22	174.34	187.39	36.27	45.51	1.36
Zm00001eb123690	160.32	139.35	75.61	92.41	65.64	92.49	66.17	109.08	75.52	27.5	387.68	313.04	259.67	300.23	149.34	160.02	115.08	254.78	196.05	103.68
Zm00001eb124410	128.89	147.25	166.21	191.55	210.3	258.88	186.56	168.05	150.48	4.22	345.73	580.27	631.85	647.01	663.52	693.96	437.02	363.45	620.57	22.64
Zm00001eb125360	41.65	38.25	40.82	41.73	42.16	24.24	18.41	6.57	1.51	0.04	105.39	123.86	125.13	85.29	87.68	70.09	46.17	10.4	2.64	0.15
Zm00001eb126080	77.59	88.22	105.13	174.7	237.69	304.39	220.81	94.46	61.11	0.57	105.77	152.53	188.11	380.01	670.56	732.84	505.48	147.04	211.7	2.13
Zm00001eb126240	0	0	0	0	0	76.03	334.95	0.09	0	0	0	0	0	0.05	2.97	181.27	733.53	0.39	0.27	0
Zm00001eb126390	0.1	0.07	0.17	0.45	0.16	0.53	1.24	51.88	0.48	0.04	0.89	0.24	0.95	0.16	1.25	1.45	2.44	155.66	3.13	0.36
Zm00001eb126780	0.08	0.08	0.23	1.79	3.22	4.06	4.81	70.27	74.8	117.99	0.36	0.22	0.46	0.2	4.77	5.42	9.31	237.12	160.93	582.74
Zm00001eb126790	37.18	41.46	41.4	55.99	46.29	58.04	60.87	64.67	36.2	1.4	55.49	87.73	88.3	114.34	96.77	151.48	125.69	106.18	60.72	2.53
Zm00001eb127430	85.13	69.38	63.66	55.12	49.15	32.86	25.96	27.29	13.62	0.03	240.91	215.07	143.78	123.65	104.21	60.24	34.42	93.6	58.16	0.44
Zm00001eb127630	134.67	110.43	109.62	75.6	58	48.83	37.64	53.38	22.25	0.94	381.31	299.31	264.32	163.93	100.01	89.33	62.41	116.43	45.83	3.91
Zm00001eb127650	149.96	140.07	149.23	190.16	198.63	187.16	82.64	40.37	12.8	0.86	190.68	242.88	228.44	254.4	485.76	345.31	176.96	43.15	26.02	1.49
Zm00001eb128000	21.3	40.96	16.73	16.45	20.06	52.95	27.77	23.69	5.92	0	120.67	119.85	62.08	115.86	96.3	140.51	96.55	61.84	33.26	0.51
Zm00001eb128040	75.56	59.76	60.38	63.65	73.09	81.33	67.19	49.8	89.1	5.48	298.32	275.62	272.17	258.11	258.37	241.78	182.01	81.53	339.46	16.72
Zm00001eb128290	54.42	68.09	75	67.34	76.14	213.38	151.01	111.72	52.81	0.99	78.2	131.55	132.55	94.06	217.12	503.21	472.5	120.39	100.23	0.44
Zm00001eb128330	3.43	36.24	165.71	242.08	120.63	105.65	70.06	20.29	0.04	0	4.04	43.19	299.59	405.58	294.55	226.26	184.2	3.74	0.12	0
Zm00001eb128690	35.21	37.25	42.78	58.88	68.1	74.66	50.64	39.42	23.2	3.1	50.96	67.97	92.17	168.57	135.79	166.57	98.85	66.26	43	3.74
Zm00001eb128810	113.92	89.7	106.6	112.93	82.84	80.56	57.9	78.26	67.14	9.81	135.89	234.69	238.38	312.22	237.13	201.09	117.18	194.83	160.47	7.88
Zm00001eb128830	24.36	20.75	22.29	29.04	22.23	23.36	19.22	22.14	49.52	5.55	37.56	37.16	41.68	53.52	45.16	34.67	31.83	56.38	154.83	15.08
Zm00001eb128990	63.75	54.22	66.3	53.89	54.72	59.58	42.96	50.15	16.94	0.88	153.65	173.59	171.83	164.82	145.63	112.17	96.29	85.22	50.15	2.05
Zm00001eb129320	18.87	20.59	28.36	25.89	23.28	20.38	34.75	20.52	38.55	2.15	64.66	72.73	71.06	86.04	54.63	59.58	67.53	65.67	113.68	8.18
Zm00001eb130000	0	0	0	0.02	0.18	1.44	24	5.54	0.31	0	0	0	0	0	0.99	5.71	18.38	104.27	13.29	0.29
Zm00001eb130080	27.04	35.46	48.11	119.92	189.56	236.53	116.28	31.4	12.77	0.68	61.81	59.77	71.8	319.49	585.23	617.41	343.19	50.38	38.71	0.49
Zm00001eb130160	0	0	0	0	0	0	0	0	29.1	0.36	0	0	0	0	0	0	0	0.19	118.59	138.29
Zm00001eb130620	18.21	21.55	27.31	28.23	36.23	39.65	35.03	37.18	22.05	0.21	15.45	28.71	36.82	38.75	89.67	115.01	91.8	44.11	67.76	2.69
Zm00001eb130730	8.2	25.78	34.15	45.93	121.62	105.28	94.9	181.47	19.72	0.71	19.07	58.42	157.45	132.94	357.21	354.87	253.19	302.33	22.56	1.17
Zm00001eb130870	20.04	48.33	74.81	55.71	91.79	71.18	75.65	220.99	229.41	137.98	42.16	115.08	215.45	68.03	213.75	157.57	195.37	212.87	177.39	239.26
Zm00001eb131070	48.59	51.81	61.87	79.93	70.32	78.81	57.87	49.04	70.84	13.47	189.29	216.23	278.83	372.82	348.34	240.14	132.26	146.12	265.51	126.47
Zm00001eb131170	26.32	40.91	24.73	11.28	11.94	13.69	16.52	15.84	8.91	101.11	42.61	34.27	21.58	7.51	7.14	12.83	12.89	13.63	12.43	481.39
Zm00001eb131360	44.52	51.16	77.98	99.01	85.31	86.22	55.41	109.07	124.73	0.22	27.89	49.55	68.99	100.09	141.08	129.07	98.3	137.02	299.47	0.77
Zm00001eb131790	18.71	38.32	52.56	22.55	27.5	17.42	18.25	4.8	4.33	0.71	209.1	158.68	134.3	90.86	78.38	47.7	48.17	36.28	33.16	11.93
Zm00001eb132380	18.29	16.46	17.38	14.3	17.79	19.83	17.99	32.34	53.95	30.45	70.86	64.22	44.88	26.73	28.31	40.3	34.32	46.72	200.63	142.7
Zm00001eb132900	0.05	0	0	0	0	0	0	0	756.69	1497.12	0.25	0	0	0	0	0	0	0.22	809.28	2974.9
Zm00001eb133070	48.73	50.66	29.7	30.74	28.35	27.84	19.94	46.39	5.89	0.05	129.34	126.24	87.23	48.76	68.5	55.29	40.66	38.97	21.39	0.67
Zm00001eb133480	37.39	41.97	49.73	39.85	45.3	43.42	42.11	32.56	11.17	0.02	109.99	136.8	147.58	154.8	118.95	102.93	74.08	91.54	47.41	0.3
Zm00001eb134090	32.45	29.62	29	77.68	125.42	159.92	131.66	26.47	6.2	0.05	104.7	88.42	78.15	273.48	503.32	628.1	527.2	33.99	14.77	0.39
Zm00001eb134110	43.58	37.75	41.26	46.26	40.76	49.04	67.06	102.87	54.63	10.61	93.6	108.04	153.8	147.37	182.52	147.87	239.58	201.6	136.15	23.18
Zm00001eb134330	27.79	28.1	41.09	39.69	27.24	56.74	49.85	105.86	50.42	4.21	87.4	81.91	92.25	85.8	62.54	134.88	135.08	156.18	136.74	6.56
Zm00001eb134400	0.15	2.33	9.59	69.06	98.16	109.11	90.91	3.11	0.71	0	0.37	6.61	40.65	371.22	338.58	248.89	113.06	3.88	2.38	0.04
Zm00001eb134600	127.89	120.05	91.53	77.45	95.24	135.17	105.36	37.09	11.94	0.17	338.08	280.83	218.79	188.56	207.8	295.82	217.25	60.64	26.24	0.98
Zm00001eb135870	0.03	0	0.07	0.08	109.26	1993.49	2259.93	0	0.03	0	0.09	0.33	0	51.01	378	3758.54	3489.2	3.15	0.37	0.25
Zm00001eb135960	38.77	27.96	28.75	23.3	18.43	12.71	11.21	50.83	4.91	0.05	101.02	70.48	53.09	49.82	38.6	29.44	20.71	125.1	23.03	0.38
Zm00001eb136880	67.51	79.37	114.52	127.82	118.54	112.68	95.53	213.3	69.52	10.15	218.67	290.89	318.07	321.29	338.26	251.81	236.33	335.8	160.15	13.53
Zm00001eb136890	40.25	42.7	45.97	59.95	45.77	48.46	32.03	77.96	34.85	0.07	68.55	134.83	199.22	281.89	203.34	186.84	102.52	159.46	112.46	0
Zm00001eb137540	73.55	77.47	71.47	61.82	48.03	46.93	33.53	30	49.12	0.37	206.79	213.38	251.32	164.97	138.01	97.72	87.86	54.01	185.06	3.98
Zm00001eb137550	177.25	126.22	115.51	86.59	65.43	50.77	42.62	78.91	78.18	31.93	337.67	306.07	247.8	165.54	126.34	88.15	82.11	133.75	112.19	26.48
Zm00001eb137600	101.3	85.49	83.64	71.99	51.92	53.1	45.09	33.38	12.92	3.03	224.04	166.63	133.75	107.45	121.19	70.44	59.11	28.39	16.59	2.46
Zm00001eb137900	76.75	54.14	67.16	101.04	58.75	47.84	38.63	43.91	9.04	0.24	220.54	194.21	235.65	332.47	182.72	91.01	76.27	131.37	46.11	0.91
Zm00001eb138330	54.08	49.46	55.92	35.16	19.06	14.3	11.48	22.1	4.1	0.26	250.08	214.76	230.3	121.92	73.26	38.85	36.24	67.41	39.61	1.1
Zm00001eb138410	37.9	47.11	56.93	53.12	50.62	37.73	39.33	34.12	37.79	5.88	137.24	140.93	145.49	159.38	112.42	75.7	68.86	79.39	99.54	20.69
Zm00001eb138600	12.82	25.72	23.74	32.22	30.19	38.21	36.41	124.5	15.48	0.52	5.69	12.82	17.3	17.22	18.49	16.87	22.49	53.65	22.88	0.63
Zm00001eb139450	123.63	112.49	127.89	233.59	176.06	193.78	98.59	250.76	238.5	11.85	132.9	229.38	251.6	394.29	447.83	341.37	229.74	323.45	505.8	33.77
Zm00001eb139550	0.77	0	0	0.13	0	0	0	1.66	1690.53	7031.21	1.61	0.19	0	0	0	0	0	2.05	1584.13	15713
Zm00001eb139860	65.41	54.51	57.2	84.18	96.23	128.49	213.85	185.54	108.46	3.34	93.11	147.91	156.05	248.57	459.68	592.51	904.83	374.9	181.12	7.56
Zm00001eb139900	3.33	6.1	6.04	7.42	5.39	2.22	3.62	34.69	65.16	15.83	21.9	35.45	57.11	39.71	18.42	7.37	14.05	92.1	311.25	54.51
Zm00001eb140050	5.16	5.41	16.5	44.73	31.34	17.92	10.65	1.38	1.51	0.11	11.8	10.71	43.1	164.93	170	119.22	57.19	1.65	2.51	0.05
Zm00001eb140250	0.98	3.56	3.51	1.75	2.17	1.54	3.02	64.45	4723.87	5584.21	2.26	0.2	0.84	0	0.29	0.63	0.31	26	4854.03	12496.1
Zm00001eb140360	153.69	182.86	220.94	261.22	240.12	316.01	220.78	256.4	277.84	39.03	134.78	336.71	472.93	847.98	807.69	705.68	586.45	378.1	481.13	18.97
Zm00001eb140540	13.2	5.84	3.43	29.18	51.53	84.7	109.24	0.46	0.02	0.08	23.33	17.54	14.39	107.81	140.57	224.98	248.17	3.5	0	0.04
Zm00001eb140660	44.84	41.87	32.01	36.13	37.81	41.07	39.82	30.74	7.63	0.26	120.42	117.02	113.19	49.6	90.79	130.28	87.95	42.14	17.95	0.17
Zm00001eb141220	56.09	45.29	41.4	37.23	35.43	35.89	26.4	30.92	19.16	7.23	136.89	154.04	100.21	88.8	75.54	54.42	32.44	76.66	40.45	4.91
Zm00001eb142370	0.39	0.2	0.21	0.2	0.15	0.26	0.62	173.45	16.65	0	0.05	0	0.28	0.04	2.11	0.11	1.17	699.06	53.28	2.72
Zm00001eb142540	114.46	80.67	64.85	63.62	59.33	52.61	40.54	46.83	18.24	0	327.16	192.93	152.75	120.73	113.93	97.96	94.12	49.84	43.46	0.41
Zm00001eb142720	2.55	3.91	4.47	5.88	7.28	5.23	5.11	15.58	6.25	14.49	4.99	9.25	14.78	8.27	14.59	16.98	14.05	133.53	3.06	6.25
Zm00001eb142730	88.37	118.25	151.14	167.43	158.93	151.42	137.21	171	54.02	0.46	222.9	379.11	515.73	463.61	606.76	432.3	451.45	476.75	171.55	2.94
Zm00001eb142940	77.3	77.76	72.7	51.04	28.38	13.39	14.27	12.65	5.73	0.72	194.41	191.86	119.2	77.9	48.03	16.5	20.8	12.08	10.68	1.4
Zm00001eb143360	3.35	5.26	5.14	3	4.55	8.13	8.32	17.74	59.75	5.42	14.19	20.17	26.77	9.01	4.21	6.95	10.3	32.95	164.82	15.7
Zm00001eb143420	72.87	64.46	66.3	40.22	28.4	18.18	14.23	3.48	0.34	0	222.53	196.21	175.48	86.12	62.39	42.41	38.08	29.55	0.58	0.09
Zm00001eb143550	0	0.09	0	0	0	0	0.03	0	44.58	53.79	0.08	0	0	0	0	0	0	0	26.08	267.7
Zm00001eb143680	31.53	24.78	21.94	21.16	31.11	55.6	65.61	44.56	26.69	5.14	84.02	61.61	40.85	38.97	123.46	152.77	180.52	103.95	81.57	0.94
Zm00001eb143710	71.23	104.31	136.49	143.9	128.27	106.29	75.78	72.47	44.21	1.19	155.92	302.8	408.33	540.22	395.63	308.58	196.81	236.22	206.74	2.67
Zm00001eb144310	36.65	31.34	32.4	26.37	17.08	5.53	4.22	3.54	1.05	0.15	145.83	103.5	113.64	123.43	42.33	11.63	8.2	5.37	2.94	0.37
Zm00001eb144800	64.86	72.84	57.93	40.43	21.85	12.11	6.91	0.51	0	0	153.62	199.32	235.19	67.68	80.93	32.67	19.04	4.15	0.37	0
Zm00001eb144850	0.07	0.9	1.29	3.45	3.36	3.79	2.07	64.26	2.15	0	0	0	0	11.82	0.81	0	2.15	201.62	23.02	0.88
Zm00001eb145100	19.29	21.99	17.72	49.07	123.91	146.29	85.11	20.35	8.11	0.14	39.91	37.36	34.33	132.19	305.68	329.98	180.25	18.91	10.73	0
Zm00001eb145110	0	0	0	0	5.43	188.17	365.93	0.52	0.04	0.67	0.15	0	0	7.28	33.11	706.46	1323.09	1.17	1.53	1.22
Zm00001eb145660	249.07	211.08	191.36	311.08	326.82	370.62	357.78	1583.35	699.7	0.72	589.52	467.14	457.11	587.72	819.38	779.26	835.75	1452.8	946.26	5.83
Zm00001eb146040	0	0.69	0.96	0.3	0.51	0.37	0.57	3.76	48.05	2.67	0	0.14	0.52	0.2	0.1	0.17	0.22	12.29	146.69	11.69
Zm00001eb146730	181.72	163.19	137.52	118.95	73.54	64.01	45.29	66.94	17.86	0.04	377.35	469.83	265.22	228.81	204.08	116.64	76.25	87.84	38.42	0.36
Zm00001eb146750	0	0.31	0.13	0.83	0.7	1.06	0.92	27.55	34.99	0	0	0.83	1.32	6.47	3.65	3.63	2.32	222.07	93.75	1.48
Zm00001eb146760	22.55	25.84	29.27	24.05	16.25	15.55	13.27	27.16	18.41	7.05	40.56	74.64	78.32	38.15	77.3	56.63	49.23	110.64	64.36	1.26
Zm00001eb146880	41.69	25.98	17.77	21.67	24.22	20.42	17.02	34.54	24.13	1.46	120.73	88.85	50.44	35.02	70.39	51.92	43.83	60.46	78.19	0.75
Zm00001eb147170	184.44	126.73	120.73	99.93	88.66	69.29	45.6	126.97	26.06	0.03	405.84	376.22	218.05	158.54	257.29	116.71	86.67	269.21	111.86	0.81
Zm00001eb147560	0	0	0.04	0.02	0	81.33	89.36	0	0.05	0	0	0	0	3.98	0.51	169.09	182.77	0.4	0.04	0
Zm00001eb147720	16.26	13.78	21.02	49.63	61.79	54.33	42.73	17.46	6.49	0	32.75	36.13	52.8	201.78	185.89	131.88	73.12	11.91	4.82	0.06
Zm00001eb147780	25.02	28.24	42.23	39.59	53.61	73.82	62.7	37.35	188.48	3.24	46.83	61.78	70.84	50.36	107.84	139.24	127.98	42.79	380.21	11.95
Zm00001eb148000	62.73	67.8	65.86	41	47.41	53.46	107.52	50.04	77.91	27.95	85.85	123.97	112.51	62.07	95.5	127.34	341.63	115.31	140.72	2.95
Zm00001eb148540	323.34	527.98	380.52	324.78	172.45	60.26	55.09	28.21	6.77	13.55	1318.23	1428.12	940.94	1061	607.47	155.71	146.4	50.69	8.94	9.59
Zm00001eb148690	32.99	46.88	57.48	47.65	51.91	54.9	45.63	39.08	41.84	0.69	61.76	106.47	152.18	130.12	176	214.65	158.54	130.37	182.97	2.72
Zm00001eb148820	34.39	32.69	31.69	26.95	26.95	31.47	24.5	23.49	13.51	0.31	125.9	105.46	68.56	71.29	79.41	60.09	41.04	57.86	52.98	0.56
Zm00001eb148830	652.39	355.96	279.75	245.99	177.93	153.27	109.28	249.73	100.1	1.95	1003.02	800.51	435.38	390.9	449.33	312.14	174.46	600.75	430.71	4.84
Zm00001eb149160	0	0	0	0	0	0	0.05	32.83	63.58	0.34	0.62	0.17	0.39	0	0	0	0.25	39.1	194.61	0.14
Zm00001eb149230	10.92	15.46	17.44	27.07	30.97	21.03	17.85	9.28	2.82	0.03	15.34	26.88	41.53	127.19	72	37.42	25.59	13.36	3.95	0
Zm00001eb149340	0.93	1.25	2.53	2.16	2.37	1.09	2.6	7.05	4.73	0	1.79	2.49	2.66	4.43	2.81	3.17	5.2	115.27	3.22	0.54
Zm00001eb149460	1.32	5.06	2.85	0.88	0.57	0.22	0.35	80.2	23.58	0.02	1.17	1.85	0.7	0.31	0.32	0.18	0.85	207.07	43.19	0.49
Zm00001eb149640	182.7	127.3	123.92	147.67	165.79	209.93	168.92	94.05	121.06	120.82	269.46	275.47	251.1	223.79	531.25	436.78	438.26	220.27	192.09	266.07
Zm00001eb149720	7.55	8	7.78	11.99	13.9	10.14	9.93	18.5	17.37	0.24	15.51	22.06	18.55	29.03	27.04	26.33	25.52	102.16	97.14	2.56
Zm00001eb149730	66.32	76.34	96.83	84.1	136.44	151.42	96.61	85.28	99.26	10.07	268	368.96	417.35	383.5	646.74	587.85	317.82	194.46	316.52	90.78
Zm00001eb149860	71.97	95.37	115.77	129.01	130.83	168.5	133.64	90.41	55.06	4.68	98.13	149.25	195.36	226.28	246.7	348.04	184.18	112.61	95.29	3.29
Zm00001eb149980	31.06	36.06	45.95	35.79	29.35	35.86	28.51	53.18	42.62	1.42	99.33	132.43	115.83	57.1	87.8	80.74	62.34	81.24	97.59	4
Zm00001eb150040	54.38	38.94	41.02	40.83	29.2	25.36	25	40.24	22.17	0.02	84.81	77.48	84.01	47.6	62.41	62.15	49.36	106.29	130.53	0.72
Zm00001eb150180	26.06	23.8	24.63	28.39	26.36	49.12	54.08	13.37	3.55	0	53.28	57.91	50.21	47.08	85	139.69	118.86	29.97	7.38	0.21
Zm00001eb150450	65.96	77.45	77.86	75.08	89.06	27.13	19.48	0.29	0.06	0	163.75	164.05	152.71	59.94	161.28	71.98	13.44	4.55	0.76	0.12
Zm00001eb150560	87.31	112.28	122.74	223.52	331.85	262.08	111.04	131.51	165.47	4.78	204.84	257.65	210.17	569.31	938.78	565.88	235.51	211.77	395.24	21.2
Zm00001eb150730	58.43	100.13	64.15	49.29	31.69	65.39	42.26	57.7	60.99	20.24	132.38	180.98	209.05	200.56	108.01	159.13	116.66	93.22	269.09	114.82
Zm00001eb151060	345.75	333.51	308.24	529.77	347.31	333.4	404.74	148.83	124.35	7.56	894.74	1084.14	1010.91	1112.39	902.13	594.18	684.59	275.4	277.54	4.03
Zm00001eb151430	0.84	1.57	1.99	0.59	1.3	3.35	2.28	0.29	82.07	7.29	5.25	21.44	15.5	6.97	5.91	13.07	7.29	2.34	340.51	24.74
Zm00001eb151540	3.84	1.8	0.88	2.68	4.15	9.07	13.39	43.23	0.31	0	3.98	4.63	3.7	1.97	12.67	37.88	18.32	143.77	0.99	0.66
Zm00001eb151790	13.04	18.2	25.12	22.37	20.38	19.25	17.66	15.68	36.7	11.37	67.96	96.13	119.51	79.38	88.37	79.75	68.53	72.8	145.88	46.85
Zm00001eb151940	13.37	29.55	27.24	8.69	10.61	9.13	11.16	10.28	2.09	0	172.27	219.48	244.07	96.37	39.5	34.22	28.36	190.84	76.44	1.32
Zm00001eb152360	54.12	48.47	44.7	40.65	31.84	22.68	18.03	43.95	10.07	0.2	145.09	114.08	70.98	64.88	70.64	42.96	27.97	70.24	26.41	0.55
Zm00001eb152400	0.26	0.65	1.12	65.06	132.97	259.19	180.77	5.51	0.46	0	0.65	0.91	1.57	175.7	422.01	1020.4	529.74	3.74	0.87	0.36
Zm00001eb152460	0.12	0.28	0.31	0.34	0.59	0.25	0.15	3.96	93.5	58.16	0.49	0.52	0.15	0.06	0.39	0.25	0.08	0.42	67.1	225.65
Zm00001eb152540	0	0	0.02	0.05	0.03	0.55	9.22	14.76	0.53	0.02	0	0.02	0	0	3.91	2.14	12.2	137	3.02	0.94
Zm00001eb152680	67.59	74.01	78.09	47.64	37.46	37.89	38.76	39.01	30.28	3.24	198.26	229.26	201.35	104.79	84.61	75.34	73.18	94.93	80.19	5.63
Zm00001eb153090	8.04	9.03	9.02	5.54	3.53	1.1	0.6	0.16	0.3	0.04	47.58	36.03	36.09	13.36	9.73	2.59	1.59	1.47	0.6	0.06
Zm00001eb153140	0.13	0	0.18	0	0.04	0.18	0.03	19.63	0.38	2.22	0	0	0.11	0	0	0	0.24	58.39	0.99	0.1
Zm00001eb153340	0.1	0.36	0.99	1.54	2.05	10.58	7.48	20.62	0.31	0	1.25	0.92	2.4	1.52	1.95	17.36	14.65	111.67	4.36	0.25
Zm00001eb153620	33.26	30.18	29.02	27.11	22.53	18.59	17.6	31.71	34.87	0.95	90.72	66.17	57.8	48.95	48.78	37.78	38.12	68.99	115.9	4.2
Zm00001eb154370	39.02	66.02	73.73	147.43	157.47	182.38	266.05	23.93	0.14	0	100.62	153.21	169.99	239.62	349.32	389.52	444.8	20.2	0.39	0.16
Zm00001eb154530	88.91	73.67	79.34	69.69	58.54	53.79	52.33	45.2	21.07	0	232.5	230.59	186.49	150.11	157.77	118.85	126.32	60.22	39.17	0.15
Zm00001eb154630	32.68	21.44	16.42	18.43	10.92	11.24	9.7	32.21	19.8	37.51	94.31	101.16	80.82	56.04	52.59	33.87	41.89	164.18	44.25	4.97
Zm00001eb154940	20.22	39.57	71.25	183.15	145.06	109.93	80.52	13.31	2.08	0.31	71.46	145.22	251.47	556.26	374.54	182.17	76.88	31.53	0.93	0.32
Zm00001eb154950	6.63	7.16	8.53	12.51	12.13	11.26	10.87	9.06	46.82	2.59	31.56	24.61	22.5	24.95	24.99	25.64	31.07	50.66	169.11	21.14
Zm00001eb155150	150.91	112.37	116.71	119.65	87.27	79.1	51.89	28.17	10.47	0.43	288.93	286.19	275.46	370.49	249.64	136.19	90.71	38.45	13.64	0.23
Zm00001eb155570	0.09	0	0	0	0	0	0	0	485.84	450.87	0.19	0	0	0	0	0	0	0.25	497.49	1248.99
Zm00001eb156500	81.1	84.43	93.71	77.23	51.27	70.47	61.19	67.07	108.06	12.55	236.57	281.72	322.89	238.65	130.43	170.65	101.33	176.99	382.65	28.34
Zm00001eb156610	6.99	10.34	17.63	41.42	57.85	46.28	29.85	88.08	31.56	11.69	42.55	57.05	95.89	287.04	192.4	80.19	36.57	152.15	91.93	10.53
Zm00001eb156650	22.42	26.26	24.72	17.33	15.09	11.73	15.45	21.71	34.5	15.99	74.81	79.69	95.89	41.01	20.72	42.37	54.09	86.74	136.22	120.8
Zm00001eb157650	154.57	172.17	163.19	130.4	101.61	103.61	86.43	119.78	130.15	214.57	249.52	328.47	298.61	200.94	195.92	146.78	137.69	166.42	173.7	161.12
Zm00001eb157800	67.51	83.16	75.57	31.24	42.58	32.25	30.59	0.4	0	0	155.09	172.71	133.07	65.14	89.98	44.05	31.37	0.92	0.1	0
Zm00001eb157820	9.03	6.56	1.74	0.99	0.15	1.11	0.14	0.13	14.59	0	4.68	5.9	4.12	1.33	0.61	1.12	0.36	0.11	122.38	0.3
Zm00001eb157850	59.98	70.01	70.71	96.28	77.31	80.63	51.93	120.41	40.18	0	82.04	106.01	111.38	151.51	183.43	117.56	105.19	98.73	33.12	0.54
Zm00001eb157900	111.28	142.31	84.53	70.86	52.4	58.05	58.01	67.1	47.9	0	307.71	234.6	209.68	77.47	103.89	129.4	148.66	80.6	75.25	0.6
Zm00001eb158030	25.71	21.58	20.55	30.18	42.42	32.91	20.79	11.79	5.18	0.09	50.38	33.54	35.8	88.58	106.3	70.14	42.81	15.46	9.79	0.05
Zm00001eb158070	16.7	18.34	16.8	7.04	1.75	0.53	0.95	12.37	1.19	0.2	139.87	243.01	191.88	60.8	13.48	6.69	6.99	68.79	21.23	0.25
Zm00001eb158190	221.53	230.99	227.89	187.91	200.32	163.94	90.7	144.78	37.62	0	351.51	460.84	437.41	376.8	448.85	275.69	141.59	215.38	108.53	0.7
Zm00001eb158240	0	0	0.07	2.42	0.4	2.03	59.07	4.77	0	0	0	0.04	0	0.62	13.13	163.64	275.68	141.19	0.45	1.63
Zm00001eb158270	45.82	49.19	62.92	68.69	53.7	42.06	25.43	42.61	46.86	0.46	150.78	172.83	205.26	195.66	143.56	92.08	46.47	73.47	166.93	0.88
Zm00001eb158370	49.48	61.73	52.67	46.97	46.7	38.49	50.68	22.43	13.92	3.29	192.76	201.15	169.73	226.42	123.5	95.43	115.57	100.03	46.28	2.93
Zm00001eb158740	9.13	10.07	9.76	12.89	16.29	13.2	9.89	15.43	8.35	1.56	4.57	7.18	8.94	18.92	16.26	12.81	13.4	113.68	18.29	0.65
Zm00001eb158800	8	12.67	5.95	8.25	6.32	67.13	99.35	41.35	222.4	30.59	1.01	1.08	1.61	0.62	1.43	18.35	46.5	20.13	750.64	259.49
Zm00001eb158840	20.98	23.52	26.72	18.24	15.94	16.17	14.25	18.73	11.86	0.37	117.89	141.74	148.34	89.96	66.9	61.93	64.54	74.48	63.96	1.04
Zm00001eb158850	29.43	29.73	39.82	62.8	87.32	84.07	47.71	19.34	27.11	0.63	102.51	128.09	131.32	301.85	431.37	336.83	184.96	86.67	135.45	0.29
Zm00001eb158920	1.44	0.56	0.51	2.54	3.62	2.19	2.11	1.92	1.81	70.64	1.65	0.93	1.68	6.97	5.5	3.06	2.88	1.8	1.51	235.26
Zm00001eb159080	64.23	89.25	83.2	75.87	72.44	81.67	73.63	45.56	62.22	24.03	190.51	272.31	278.39	190.13	265.25	238.01	201.81	101.29	231.56	93.33
Zm00001eb159720	26.87	24.33	27.37	34.35	39.44	37.99	23.91	18.1	12.73	0.22	66.69	69.21	80.1	109.52	163.12	125.52	87.52	45.38	76.96	1.61
Zm00001eb159790	48.98	39.29	51.93	36.43	32.89	27.76	24.48	33.64	11.32	1.43	116.47	114.39	112.31	101.1	85.52	66.81	57.52	78.78	43.91	2.43
Zm00001eb159820	23.54	35.95	59.12	50.94	56.28	57.37	51.5	116.69	67.77	1.55	59.35	93.9	159.66	129.28	193.92	218.25	170.07	371.36	232.63	2.34
Zm00001eb159850	4.5	114.33	313.24	261.58	326.78	314.03	533.46	2332.26	253.47	0	49.15	130.37	414.83	216	446.85	542.13	1006.25	2440.18	691.27	10.5
Zm00001eb159870	0	0	0.11	0.03	0.31	0.3	0.2	2.73	76.02	89.9	0.12	0.17	0.12	0.09	0.24	0.13	0	2.85	84.12	280.23
Zm00001eb159990	0	0	0	0.02	0.03	1.04	9.12	32.71	11.51	0	0	0.06	0	0	3.13	1.74	13.18	277.7	156.43	1.48
Zm00001eb160340	357.55	289.68	291.19	252.26	211.36	187.71	138.81	201.33	90.13	0.74	734.84	694.46	467.03	328.17	432.32	313.39	217.16	341.05	294.3	2.98
Zm00001eb160440	0.16	0.16	1.23	17.87	43.71	80.66	73.79	79.64	1.14	0.39	6.62	9.24	35.24	151.86	153.86	194.24	133.77	457.01	11.71	1.36
Zm00001eb160450	0.81	0.05	0.51	0.19	0.25	1.31	7.37	109.06	2.21	0.04	0.47	1.52	1.28	0.19	5.63	2.24	20.78	362.65	13.17	1.46
Zm00001eb160610	35.91	32.54	39.11	32.59	28.32	24.53	19.75	29.52	28.45	14.9	124.89	123.65	119.91	97.82	87.53	66.39	43.72	105.9	87.84	80.82
Zm00001eb160640	13.51	17.58	21.79	15.76	15.17	13.13	9.67	11.16	44.22	2.74	25.27	52.52	62.82	41.11	32.1	28.82	20.2	39.38	185.67	6.21
Zm00001eb160820	19.97	31.92	33.64	24.59	23.63	11.13	13.52	45.12	16.97	0	30.57	44.59	71.16	22.62	36.44	17.42	20.88	107.86	33.97	0.59
Zm00001eb160830	0.56	5.01	3.15	1.01	0.15	0.47	25.72	2.59	2.42	0	0.54	5.78	5.28	0.09	0.99	78.86	180.23	7.62	7.37	0
Zm00001eb161810	42.16	56.91	67.76	87.19	63.48	70.31	53.26	93.09	110.84	5.11	94.91	158.44	175.76	173.31	144.17	147.26	113.33	178.52	322.94	8.8
Zm00001eb162230	43.43	41.9	43.82	32.43	26.85	28.57	17.89	31.37	12.5	0.55	117.68	144.36	132.38	45.24	57.39	58.93	38.18	69.93	38.06	0.26
Zm00001eb162410	46.87	38.29	49.21	44.74	39.37	54.76	65.83	35.34	19.62	2.14	213.18	204.5	187.33	153.01	141.23	180.16	209.15	121.77	59.81	8.64
Zm00001eb162700	64.54	56.23	52.42	37.3	23.32	7.25	11.81	6.41	0.92	0.05	246.81	240.29	138.54	78.04	50.41	19.22	23.86	9.26	2.48	0.35
Zm00001eb162930	123.4	98.97	103.67	91.04	109.47	154.83	81.11	158.02	70.43	0.83	271.93	352.45	344.86	276.25	417.84	553.82	278.93	193.92	197.06	1.67
Zm00001eb163010	0.07	0.02	0	0.07	0	0.02	0.1	0	509.08	1105.71	0.34	0	0	0	0	0	0	0.34	731.1	4752.02
Zm00001eb163020	1.56	8.53	16.72	78.92	55.64	54.28	39.14	5.32	21.94	0.14	5.22	11.72	44.7	176.91	136.01	94.27	38.73	8.1	40.63	0.2
Zm00001eb163040	0	0.75	4.42	68.85	83.04	73.04	42.86	1.66	13.9	0.56	0.16	1.58	13.41	228.33	250.58	155.51	57.45	6.45	24.56	0.35
Zm00001eb163290	26.6	20.32	53.1	74.24	13.71	5.08	3.86	7.11	3.86	4.21	177.91	131	220.41	284.38	27.22	10.19	7.51	18	11.45	0.58
Zm00001eb163320	0.03	0	0.02	0.25	0.11	0.01	0.07	0	58.41	2.56	0	0.14	0	0.08	0.03	0	0	0.31	188.21	23.08
Zm00001eb163700	308.34	249.16	191.66	189.18	139.54	101.33	91.44	77.39	31.16	4.05	660.4	595.13	415.24	260.9	328.49	259.82	191.09	145.09	109.14	5.17
Zm00001eb163790	57.22	51.78	49.33	36.98	18.93	9.54	4.86	3.92	2.36	0.49	240.4	235.66	178.39	181.63	66.54	24.58	12.94	22.55	15.35	0.46
Zm00001eb163800	36.13	43.83	53.04	51.94	47.12	37.32	30	38.77	49.77	1.42	71.81	102.67	116.19	91.83	106.51	101.54	72.45	173.46	356.18	2.33
Zm00001eb163820	0	0.09	0.27	0.32	0	0.04	0.04	6.47	1472.52	58.74	0	0.12	0	0	0	0	0.36	27.05	3738.79	427.12
Zm00001eb164230	48.55	42.51	51.79	49.43	40.28	34.48	25.73	25.37	6.61	2.1	153.7	159.96	157.78	151.95	171.98	112.56	92.92	92.38	42.91	0.36
Zm00001eb164390	3.72	16.13	14.06	27.28	38.85	53.71	56.24	133.48	11.98	0	4.43	18.9	29.05	32.75	62.76	103.43	129.84	391.69	62.2	1.5
Zm00001eb164590	107.63	100.24	89.98	65.94	57.58	42.37	38.22	38.38	21.09	6.52	224.78	182.29	123.79	84.05	78.68	70.35	47.7	67.18	38.89	10.42
Zm00001eb164710	0	0	0	1200.7	2603.27	1364.38	372.2	0.71	0.86	0	1.19	0	0.79	4720.45	6226.35	2925.51	759.48	5.19	12.86	0.7
Zm00001eb164780	42.23	65.4	93.56	137.43	329.09	403.96	244.19	64.5	45.36	1.4	139.14	181.92	255.49	612.79	979.13	995.55	489.99	283.84	215.06	2.5
Zm00001eb165060	85.71	96.86	101.81	81.4	67.63	56.39	50.2	42.52	25.08	1.95	222.06	208.52	168.86	89.29	91.3	65.34	65.53	44.68	41.95	2.51
Zm00001eb165580	86.74	95.26	153.92	112.06	84.26	56.1	27.99	9.01	1.01	0	90.38	209.46	330.79	124.46	172.88	109.29	61.56	3.65	1.04	0.13
Zm00001eb165690	0	0.36	0	0	0	0.05	0	0.43	6.28	34.62	0.32	0	0	0	0	0	0	0	0.64	99.58
Zm00001eb165930	0	0	0.26	7.68	0.73	0.08	0.06	0	1.07	56.27	0	0.03	0	0.37	0.08	0	0	0	0.55	170.58
Zm00001eb166850	33.14	27.13	50.8	27.17	5.11	6.96	5.57	0.26	0.05	0	90.89	111.39	301.73	28.51	14.5	16.91	21.17	9.6	0.48	0.04
Zm00001eb167750	8.58	6.78	5.36	3.9	3.02	3.62	3.93	19.21	40.67	2.04	31.46	30.05	17.77	12.3	10.73	10.72	12.11	89.64	197.26	18.94
Zm00001eb168100	20.27	45.4	56.84	85.75	99.29	138.09	106.14	123.85	2.64	0.02	24.31	63.72	101.47	120.12	160.3	204.46	216.09	260.01	27.26	1.68
Zm00001eb168480	12.16	21.29	24.94	19.11	21.2	22.7	26.05	22.53	38.1	7.57	54.03	86.79	86.13	62.59	60.91	57.4	57.7	94.56	175.06	12.05
Zm00001eb168520	26.56	13.64	10.15	8.92	8.49	15.51	19.45	5.28	0.47	0	40.83	31.38	21.28	17.14	28.7	132.4	76.56	21.75	4.13	0.25
Zm00001eb168910	141.71	252.09	451.87	491.69	509.2	348.29	512.84	139.38	47.71	0.07	168.83	409.23	858.01	1232.16	1699.33	1145.93	1474.47	584.86	110.38	4.07
Zm00001eb168920	15.77	22.43	23.71	27.77	27.46	36.62	32.19	17.62	8.2	0.19	94.46	86.12	82.62	97.52	82.22	105.06	84.81	83.06	46.58	1.86
Zm00001eb169100	45.23	44.05	41.96	67.34	47.86	50.87	39.93	28.06	12.1	10.87	150.84	187.96	190.24	284.18	192.13	148.57	100.51	97.19	15.1	4.96
Zm00001eb169310	30.09	37.42	44.83	42.42	51.4	44.63	40.64	29.29	36.03	9.76	119.69	126.12	123.84	112.65	120.4	107.65	97.48	91.07	107.9	22.66
Zm00001eb169400	69.26	57.38	45.29	48.07	35.7	28.99	19.07	24.79	8.58	0.24	159.22	124.96	93.24	95.34	103.45	62.81	40.53	42.59	22.79	1.01
Zm00001eb169420	4.43	4.43	4.47	12.03	16.57	52.47	78.16	466.7	59.06	0	10.62	9.67	26.23	7.98	60.88	152.86	220.72	422.59	136.1	1.02
Zm00001eb169580	33.55	25.43	24.6	20.8	18.53	11.8	8.94	9.18	4.35	0.33	113.49	101.9	77.19	79.25	54.6	28.15	19.27	36.55	12.64	0.4
Zm00001eb169910	52.23	50.47	57.37	58.82	49.23	50.5	48.76	43.72	44.34	14.13	95.47	116.05	133.14	138.94	124.67	130.98	111.47	106.5	75.85	50.37
Zm00001eb170020	116.66	152.9	182.07	136.93	108.41	87.49	69.31	119.75	67.97	1.06	249.04	363.17	463.07	314.83	243.85	233.84	164.44	297.54	266.8	4.56
Zm00001eb170540	93.71	102.36	91.03	116.38	129.64	85.86	74.38	60.63	21.13	0	226.72	203.33	166.1	168.45	207.65	134.36	115.37	87.29	42.82	0.52
Zm00001eb170610	471.32	325.64	265.62	232.11	149.9	130.68	88.75	152.8	60.31	2.55	851.17	791.4	652.75	459.18	416.58	265.39	179.54	272.09	190.25	2.71
Zm00001eb170920	0.6	0.75	0.13	4.87	4.41	0.9	5.82	0	0.47	27.38	0.42	0.15	0.07	5.62	2.09	0.63	4.83	0.18	0.71	105.75
Zm00001eb170970	91.21	91.66	86.26	118.22	154.93	185.84	211.31	37.17	23.26	0.75	260.18	293.73	234.42	300.17	541.62	621.66	575.33	138.32	98.82	1.65
Zm00001eb171130	0.13	0.12	0.13	0.21	0.61	0.98	2.18	13.44	0.85	0.01	0.09	0.06	0	0.25	1.33	3.34	15.62	119.27	0.77	0.28
Zm00001eb171230	37.62	125.69	157.49	222.99	229.29	471.08	315.2	1345.87	173.02	0	91.74	340.5	512.51	508.1	883.85	1290.53	1126.91	4456.62	753.78	14.1
Zm00001eb171240	23.62	24.22	22.65	20.56	22.58	15.82	13.59	20.39	10.28	9.26	107.79	100.47	88.17	39.4	57.34	44.5	28.55	91.37	52.39	31.52
Zm00001eb171320	178.46	125.2	107.44	61.98	66.53	63.25	52.01	52.92	10.9	0.06	226.69	211.03	125.25	64.41	92.36	64.96	33.77	133.01	25.93	0.53
Zm00001eb171340	52.11	47.11	46.44	37.18	31.69	27.42	31.26	82.76	167.99	6.49	19.91	20.44	21.65	19.83	11.78	14.87	13.14	9.86	65.27	3.15
Zm00001eb171400	42.92	38.33	33.37	37.79	29.02	39.06	38.57	105.09	47.79	13.74	62.05	56.54	52.02	34.11	32.98	41.02	58.23	232.53	64.19	35.6
Zm00001eb171440	121.29	133.5	132.49	147.68	130.41	119.59	106.74	140.53	89.98	0.84	370.76	450.02	491.5	554.66	368.96	348.37	254.51	373.05	232.83	3.33
Zm00001eb171480	42.07	40.34	47.48	33.72	31.95	24.15	26.31	23.26	24.97	34.51	150.22	157.79	150.98	105.91	69.23	53.98	53.96	55.38	55.11	8.77
Zm00001eb172130	213.8	150.18	121.42	105.49	80.59	62.67	48.7	106.46	32.8	0.06	386.64	445.4	322.27	198.45	231.79	153.12	120.07	204.97	123.45	1.46
Zm00001eb172340	0.18	2.08	7.27	78.57	117.25	150.33	125.65	0.57	0.08	0	0.77	2.82	19.26	272.84	445.29	369.16	193.16	0.33	0	0
Zm00001eb172410	106.69	99.57	59.17	61.68	49.1	82.21	44.36	87.1	23.14	0.74	277.17	208.15	181.53	215.09	140.29	176.9	107.26	111.95	72.17	2.68
Zm00001eb172420	15.26	15.61	6.82	25.77	21.12	63.57	94.16	326.56	67.87	0.14	39.17	26.71	33.03	88.83	77.6	309.27	373.83	1108.21	211.41	3.85
Zm00001eb172570	325.16	231.79	216.75	248.2	154.52	143.19	94.15	155.79	46.84	0.16	571.06	568.11	438.45	388.96	632.29	412.97	288.67	389.88	270.77	1.34
Zm00001eb172580	57.53	50.16	43.63	45.18	30.23	39.37	32.4	45.45	36.45	6.46	138.6	146.99	117.31	83.21	90.1	90.83	98.5	156.59	134.06	24.39
Zm00001eb172650	52.41	64.15	114.91	73.47	52.47	43.83	40.02	27.84	19.22	2.03	197.46	177.85	292.44	253.25	155.65	108.85	113.11	81.23	49.28	13.09
Zm00001eb172680	47.93	34.08	32.36	49.44	49.06	44.52	69.81	26.67	13.05	0.59	133.49	107.85	88.48	169.39	170.76	147.33	218.61	73.48	100.89	0.54
Zm00001eb173070	57.23	47.99	43.68	37.48	48.78	42.88	37.85	42.2	69.34	69.52	48.07	40.64	41.83	38.67	55.33	40.88	43.72	36.97	74.91	159.92
Zm00001eb173160	0	0	0	0.03	0	4.51	70.74	0	0	0	0	0	0	0	1.09	53.14	286.45	0.44	0	0
Zm00001eb173260	27.97	26.5	29	29.9	25.5	25.86	24.37	21.25	15.44	2.14	100.6	102.36	84.31	102.02	83.24	64.85	64.03	60.94	53.37	5.39
Zm00001eb173390	2.02	4.35	8.01	25.31	17.14	12.04	28.04	6.39	2.71	242.55	3.18	4.06	11.63	66.25	57.98	40.32	56.48	18.68	5.75	985.92
Zm00001eb173410	449.61	489.63	586.57	573.62	470.09	480.97	294.72	289.99	101.72	4.27	1314.75	1822.07	1997.61	1681.09	1821.85	1489.17	988.13	533.32	271.12	3.88
Zm00001eb173700	38.77	42	36.19	34.28	24.99	19.08	21.85	25.72	78.47	41.03	46.99	73.66	83.66	43.99	33.07	35.02	29.68	38.51	201.87	243.21
Zm00001eb175060	16.03	15.55	17.17	31.52	17.51	31.53	27.3	23.97	28.02	2.04	94.93	89.32	102.2	59.59	123.56	103.16	108.13	57.09	118.56	1.41
Zm00001eb175360	0	0	0	0.43	0	0	0	1.89	1573.06	1141.75	0.52	0	0	0	0	0	0	5.21	1638.45	2418.35
Zm00001eb175560	75.24	66.21	62.68	74.7	62.2	53.48	44.23	57.41	22.19	1.19	172.9	186.28	197.69	281.94	133.46	111.42	76.6	88.83	38.58	0.89
Zm00001eb175950	0.09	0	0.04	0	0.02	0	0.02	16.64	66.21	0.11	0	0	0.1	0	0	0.05	0.21	176.46	44.04	0.74
Zm00001eb176160	6.81	21.88	12.78	17.93	13.74	23.39	17.02	32.43	223.07	29.2	18.01	29.73	32.83	40.81	32.2	36.69	38.03	59.72	469.14	103.27
Zm00001eb176210	54.06	57.63	69.15	60.36	41.33	35.85	26.31	70.34	148.68	6.73	183.21	233.02	288.3	166.81	100.73	85.7	57.96	183.77	418.41	21.77
Zm00001eb176310	141.75	145.47	166.86	187.65	226.86	309.14	284.98	64.77	34.5	0.03	299.93	322.29	370.61	512.45	740.34	806.78	861.2	126.79	162.05	0.77
Zm00001eb176350	65.66	58.72	69.18	74.81	62.69	68.01	55.32	71.8	55.43	9.31	215.65	256.6	239.95	261.6	284.38	248.25	241.12	193.19	186.89	50.88
Zm00001eb177560	86.52	79.26	81.79	100.41	76.26	62.55	45.4	31.57	10.28	1.1	171.17	227.42	295.06	460.03	210.4	138.01	81.66	63.08	26.89	0.61
Zm00001eb177660	0	0	0	0.02	0	0	0	0.37	85.82	0.29	0	0	0	0	0	0	0	0.77	310.86	4.41
Zm00001eb178290	50.3	54.82	61.15	47.86	34.56	24.32	19.59	30.65	13.87	0.92	154.92	165.48	180.19	98.85	82.17	53.23	47.48	52.07	31.94	2.09
Zm00001eb178620	49.3	64.62	64.56	62.42	45.83	45.73	35.05	65.61	50.94	1.12	111.03	172.81	178.56	136.23	140.16	112	113.47	140.42	230.6	1.11
Zm00001eb178990	8.14	1	0.42	0.08	0.14	0.52	0.35	0.58	10.45	39	3.69	0.43	0.14	0.05	0.09	0.35	0.22	0.7	12.48	175.14
Zm00001eb179080	3.76	5.35	7.93	16.28	24.34	20.76	33.65	39.82	433.56	0	3.64	6.86	9.54	25.51	37.63	34.14	59.38	194.24	1016.93	1.91
Zm00001eb179090	44.98	42.33	47.4	50.04	48.08	52.16	52.89	77.35	42.44	5.57	83.68	98.03	84.67	62.51	117.11	148.42	136.18	110.92	82.63	2.59
Zm00001eb179200	9.45	5.98	3.6	6.06	6.72	4.9	8.13	4.34	0.85	2.69	6.18	6.28	4.26	7.47	7.77	9.65	13.78	196.89	0.64	2.45
Zm00001eb179330	103.52	74.99	80.28	71.59	61.78	53.37	45.11	38.21	15.8	0.78	269.21	174.95	169.96	124.69	128.66	84.93	87.14	49.42	31.27	2.07
Zm00001eb179540	14.29	18.72	15.79	25.89	51.43	65.78	94.72	8.52	12.89	0.56	51.12	51.37	34.16	57.68	134.78	189.71	231.55	45.07	62.59	0.45
Zm00001eb179600	44.02	45.63	50.9	87.55	71.21	114.62	90.96	39.63	20.41	0.48	38.97	60.06	58.82	114.25	126.39	205.75	128.53	60.24	17.45	0.15
Zm00001eb179730	21.54	27.65	37.98	30.78	36.9	29.64	18.24	12.68	48.2	1.06	50.04	72.47	104.79	70.04	117.39	102.28	42.2	52.01	122.62	3.08
Zm00001eb179820	56.38	58.71	72.15	99.41	89.98	107.4	140.51	50.88	113.8	42.55	50.48	80.3	99.3	104.79	219.66	186.15	259.16	112.15	152.65	23.49
Zm00001eb179830	7.28	12.3	14.15	14.69	28.33	38.18	39	6.77	6.44	0.32	48.49	57.38	84.64	60.11	147.31	169.88	119.62	24.59	22.07	1
Zm00001eb180670	12.69	11.66	14.6	31.03	47.41	36	27.02	17.04	20.54	0.16	41.06	35.91	48.49	129.6	195.3	134.12	97.26	67.95	154.32	0.69
Zm00001eb180830	0.4	0.92	0.38	118.61	121.92	112.48	775.42	3.19	0.04	0	0.06	0.55	0.26	190.33	349.56	376	1394.6	77.94	0.26	0.46
Zm00001eb181020	0.38	2.9	8.11	12.78	3.19	1.29	87.81	14.03	5.18	7.2	0	0.63	7.48	21.04	34.59	181.37	433.86	585.24	1.75	3.11
Zm00001eb181100	33.87	36.89	46.03	35.91	32.38	25.51	21.77	40.9	16.31	0.16	61.09	80.62	106.2	60.4	77.59	62	48.84	114.37	121.29	0.74
Zm00001eb181140	0	0	0	0	0	0	0	0	61.23	17.55	0.04	0	0	0	0	0	0.05	0.11	180.9	138.19
Zm00001eb181160	55.61	51.98	47.45	48.57	37.15	36.03	34.61	45.26	26.65	2.61	250.49	236.07	195.56	182.06	187.56	154.68	172.65	178.53	125.46	7.15
Zm00001eb181530	151.68	155.64	147.64	169.61	127.6	133.77	102.79	69.48	22.54	0.55	269.35	366.73	339.96	430.21	310.74	274.61	211.63	127.27	80.42	0.54
Zm00001eb182740	10.03	19.18	31.38	41.65	120.9	246.47	345.93	13.66	1.95	0	22.94	21.3	70.84	184.76	290.12	1006.65	753.11	25.24	3.92	0.16
Zm00001eb182920	0.29	0.75	0.2	0.19	0.21	0.19	0.21	8.37	3.85	141.99	0	0.6	0	0.19	0.18	0	0.19	3.82	6.11	466.81
Zm00001eb183010	125.84	104.76	98.39	83.71	55.45	42.49	26.49	38.71	10.87	0	571.67	488.15	319.69	275.68	322.96	170.86	93.91	98.27	49.91	1.13
Zm00001eb183370	19.11	20.11	22.09	25.79	23.02	24.46	42.08	37.77	60.77	161.98	50.63	59.98	63.2	81.81	51.46	49.47	96.15	133.62	134.99	444.76
Zm00001eb183770	8.12	11.45	13.43	13.28	26.91	27.41	21.39	12.19	4.56	0	42.46	46.08	46.67	64.2	147.94	116.74	90.02	45.96	25.19	0.08
Zm00001eb183880	6.23	4.98	8.09	25.65	37.76	57.51	52.77	61.42	18.11	3.9	21.99	25.38	15.53	21.45	51.32	56.47	62.21	262.61	36.15	6.98
Zm00001eb184310	24.24	25.06	22.45	19.37	18.17	33.63	25.84	24.82	10.41	1.54	77.2	71.52	88.74	88.33	50.43	90.24	62.97	50.25	45.61	0.55
Zm00001eb184320	17.89	17.91	22.85	23.44	25.59	22.39	15.79	21.58	16.43	0.73	64.73	73.16	72.2	59.56	88.47	89.93	76.41	84.75	91.08	3.26
Zm00001eb184570	3.84	3.37	4.48	5.86	9.02	9.06	4.99	2.73	37.27	64.31	10.12	9.75	14.56	30.05	28.99	19.54	8.74	9.79	77.59	292.13
Zm00001eb184830	13.46	80.2	116.08	208.37	283.21	271.44	340.3	25.9	1.13	0	25.38	141.38	187.58	252.81	503.59	535.04	619.42	6.3	0.73	0
Zm00001eb184930	390.53	402.85	395.18	467.7	326.32	306.4	257.91	92.04	108.21	52.04	632.56	702.58	853.03	718.36	458.82	364	338	124.19	156.82	71.64
Zm00001eb185240	3.02	5.43	13.49	11.48	7.58	7.75	50.31	30.55	19.87	0	2.69	4.94	19.15	2.61	9.12	80.15	185.79	97.23	10.26	0.45
Zm00001eb185250	8.31	42.48	42.26	42.41	26.63	47.51	53.84	39.05	23.19	0	9.32	27.77	69.46	42.53	36.06	143.03	95.09	108.92	41.34	0.49
Zm00001eb185730	65.92	64.72	112.97	166.67	111.91	81.16	46.39	39.9	11.52	0.43	77.5	78.09	169.89	350.8	217.45	114.08	56.41	29.17	8.19	0.53
Zm00001eb185800	17.75	27.3	41.84	68.17	56.49	121.13	104.47	49.03	30.9	0.93	37.06	67.63	87.03	127.61	158.37	234.01	212.11	58.4	104.45	1.11
Zm00001eb185900	0.03	0.03	0.08	0	0	0	0	0.15	327.88	423.93	0.19	0	0	0	0	0	0	0.33	745.87	1799.53
Zm00001eb186100	52.64	45.91	43.08	30.57	29.47	29.4	27.82	30.46	7.71	0.2	211.97	176.7	167.45	83.61	88.87	69.5	77.87	88.64	41.26	0.24
Zm00001eb186330	40.33	36.5	44.85	28.51	26.52	23.05	21.84	18.38	8.94	0.97	125.16	134.45	157.41	125.77	95.06	67.66	56.94	71.18	48.68	0.31
Zm00001eb186820	24.12	29.32	35.69	42.14	33.98	30.32	24.62	70.63	50.48	1.09	59.94	66.12	81.53	94.43	66.8	50.99	41.88	80.71	152.23	1.29
Zm00001eb187050	0.7	0.92	0.85	0.82	1.38	1.21	2.15	3.55	13.03	2.1	2.68	2.62	3.37	0.69	3.79	4.47	6.7	9.81	108.62	13.61
Zm00001eb187430	543.31	700.42	520.44	480.29	257.97	108.1	81.72	27.18	9.27	27.46	1546.48	1909.32	1288.59	1641.21	903.58	218.68	200.51	56.69	16.13	6.13
Zm00001eb187580	36.12	34.33	25.13	21.64	18.42	12.74	12.35	17.64	3.79	0.6	158.19	169.97	116.45	129.72	88.09	45.39	31.14	59.73	13.22	0.82
Zm00001eb187630	33.99	39.07	23.04	35.54	30.61	26.93	20.26	8.74	2.88	0.06	72.83	74.21	70.11	125.15	101.87	66.14	40.83	6.38	3.21	0.06
Zm00001eb187760	14.23	23.61	30.42	36.8	57.18	46.45	54.09	89.49	9.77	0	26.42	43.47	52.44	49.57	90.93	85.48	81.96	227.39	37.17	0.92
Zm00001eb188340	84.34	90.39	127.58	212.17	142.69	118.18	71.3	46.72	30.39	0.23	283.94	415.61	546.4	1035.74	603.42	315.98	148.84	22.58	70.48	1.06
Zm00001eb188540	168.58	124.99	103.35	102.25	74.04	81.49	62.87	53.58	32.08	5.56	339.92	444.73	417.18	441.72	359.5	341.96	227.64	230.82	124.91	6.02
Zm00001eb188600	167.59	152	199.87	187.57	148.49	163.71	112.67	210.26	278.44	32.9	433.64	486.43	449.72	470.18	452.4	351.65	238.47	362.55	789.14	103.75
Zm00001eb188880	4.79	5.03	4.79	1.59	0.57	1.12	0.39	0.05	8.62	1.11	10.54	12.88	10.47	2.53	1.23	3.36	2.42	0.93	61.56	10.67
Zm00001eb188910	40.28	45.96	68.25	59.73	68.7	56.99	41.39	42.21	49.05	0.2	133.26	190.41	192.77	191.47	213.95	151.21	93.71	185.03	242.24	1.6
Zm00001eb189050	21.67	33.82	45.55	68.09	33.05	26.73	19.1	41.81	15.79	0	67.18	111.57	204.91	317.06	86.64	64.95	34.35	66.49	35.19	0.25
Zm00001eb189090	103.29	62.16	58.34	45.75	29.14	24.23	16.41	37.34	15.57	1.81	191.89	197.28	167.68	164.03	78.44	51.45	32.31	63.19	20.31	2.3
Zm00001eb189400	2.32	6.32	17.14	14.53	10.23	7	9.89	11.12	31.03	34.79	4.23	11.41	21.58	24.32	12.51	13.23	18.2	16.44	68.19	98.24
Zm00001eb189540	0	0.05	0.04	0.08	0	0	0.07	0.9	70.83	5.99	0.04	0.24	0.15	0.06	0.08	0.04	0	8.13	231.83	19.93
Zm00001eb189920	11.6	6.91	6.35	13.21	49.35	121.35	149.09	13.06	28.99	0	19.93	7.43	8.22	28.82	74.23	267.7	243.59	38.97	25.8	0
Zm00001eb190140	23.54	12.39	7.29	5.77	4.24	6.57	88.5	10.7	0.41	0	21.8	17.2	18.07	8.41	10.55	29.37	240.87	4.67	1.18	0.14
Zm00001eb190340	21.67	49.34	37.39	48.93	54.06	49.82	46.23	137.53	95.1	26.69	47.51	109.92	77.28	86.59	84.11	56.52	69.1	290.22	299.76	119.47
Zm00001eb190870	0.1	0.08	0.12	0.1	0.21	0.19	0.42	1.15	3.5	20.76	0.12	0.56	0.18	0.14	0.24	0.8	0.58	0.15	6.04	141.21
Zm00001eb191020	23.78	27.32	39.2	39.13	40.2	51.83	65.94	22.86	16.95	1.73	91.05	105.33	151.23	168.48	119.42	136.77	126.76	111.42	67.24	5.33
Zm00001eb191420	6	5.6	5.77	13.49	30.64	49.93	60.15	10.74	2.14	0.13	7.95	8.62	10.39	55	104.54	191.68	175.33	25.12	4.63	0.14
Zm00001eb191550	455.64	370.9	340.69	375.3	244.47	214.53	121.07	229.59	121.91	1.34	583.79	670.14	480.77	389.2	486.68	264.38	154.93	333.49	361.99	1.64
Zm00001eb191710	13.13	24.71	34.71	39.21	33.08	67.18	67.17	24.59	20.66	0.42	46.42	74.35	123.29	140.92	105.97	313.14	229.81	61.14	116.01	0.48
Zm00001eb192630	146.11	100.17	86.21	77.69	59.66	45.22	28.47	68.9	23.54	0.6	409.18	320.45	239.63	219.06	196.23	110.01	73.4	135.69	86.93	0.78
Zm00001eb192700	38.9	40.02	45.93	33.05	31.79	30.65	27.32	22.57	9.79	0.27	297.98	215.49	163.62	133.71	147.93	116.32	123.37	92.76	73.9	0.43
Zm00001eb192710	1.32	1.14	0.94	1.67	0.76	0.35	0.39	1.93	46.52	7.88	2.13	1.53	2.26	1.66	0.79	0.58	0.68	3.72	124.66	73.13
Zm00001eb192900	84.75	90.49	104.42	120.65	121.71	151.86	133.98	50.82	32.48	3.02	218.02	251.54	239.44	300.63	263.18	264.96	220.1	130.44	79.95	3.43
Zm00001eb192960	90.43	63.28	36.78	53.06	44.76	41.03	34.15	16.6	9.58	0.09	224.55	202.69	114.87	168.15	156.89	117.13	113.13	46.64	46.89	1.02
[truncated: 1,439 more rows]

## Sheet: Sheet3
Data S3. The expression information of genes belonging to the low TE group.
[truncated: 941 more rows]

## Sheet: Sheet4
Data S4. The gene list of the genes with translation efficiency fluctuating between stages.
[truncated: 92 more rows]

[truncated: 4 more sheets: Sheet5, Sheet6, Sheet7, Sheet8]
